# Supplementary material for: Improving Characterization of Understudied Human Microbiomes Using Targeted Phylogenetics
Source: mSystems. 2020 Feb 25;5(1):e00096-20. doi: 10.1128/mSystems.00096-20 (PMC7043343; doi:10.1128/mSystems.00096-20)
Supplement: TABLE S1 [file mSystems.00096-20-st001.xlsx]

## Sheet: S1
	Well Information										Cluster Information
	Plate / Well Information			RDP Classification		Isolate Source Information					Cluster ID and novelty				Isolation source data for cluster
											Cluster Identifier (Unique # assigned to every cluster)	Novelty of samples in cluster
	Plate/Well ID	Full ID	# of times well was sampled (according to RDP results)	Full RDP Classification	RDP Genus	Isolation Source	Category	Burnham--Primary Category (Control and Misc added)	Burnham--Subcategory (if any)	Burnham combined category		Novel	Novel by phylogeny	Not novel	Isolation Sources	Categories	Burnham--Primary Categories (Control and Misc added)	Burnham--Subcategories (if any)	Number of unique isolation sources	Number of Burnham Primary Categories
	22_h01	WUSC-022_h01	1	Root:1.0;Bacteria:1.0;Firmicutes:1.0;Bacilli:1.0;Bacillales:1.0;Bacillaceae_1:1.0;Bacillus:1.0;	Bacillus	abdominal_fluid	Abdominal	Abdominal	-	Abdominal; -	CL0001	Y	-	-	abdominal_fluid; sputum; trach_aspirate; urine; wound_l_index_finger	Abdominal; Oral; Respiratory; Urine; Wound	Abdominal; Respiratory; Skin; Urinary Tract	Finger; Lower	5	4
	59_E06	WUSC-059_E06	1	Root:1.0;Bacteria:1.0;Proteobacteria:1.0;Gammaproteobacteria:1.0;Enterobacteriales:1.0;Enterobacteriaceae:1.0;Morganella:0.97;	Morganella	control_dna	Control	Control	-	Control; -	CL0344	Y	-	-	control_dna	Control	Control	-	1	1
	63_b06	WUSC-063_b06	1	Root:1.0;Bacteria:1.0;Proteobacteria:1.0;Betaproteobacteria:1.0;Burkholderiales:1.0;Comamonadaceae:1.0;Variovorax:1.0;	Variovorax	control_dna	Control	Control	-	Control; -	CL0387	Y	-	-	control_dna	Control	Control	-	1	1
	63_h06	WUSC-063_h06	1	Root:1.0;Bacteria:1.0;Proteobacteria:1.0;Betaproteobacteria:1.0;Burkholderiales:1.0;Comamonadaceae:0.99;Variovorax:0.99;	Variovorax	control_dna	Control	Control	-	Control; -	CL0392	Y	-	-	control_dna	Control	Control	-	1	1
	68_g09	WUSC-068_g09	1	Root:1.0;Bacteria:1.0;Proteobacteria:1.0;Betaproteobacteria:1.0;Burkholderiales:1.0;Burkholderiaceae:1.0;Ralstonia:0.99;	Ralstonia	water	Control	Control	-	Control; -	CL0443	Y	-	-	water	Control	Control	-	1	1
	74_f08	WUSC-074_f08	1	Root:1.0;Bacteria:1.0;Proteobacteria:1.0;Gammaproteobacteria:1.0;Enterobacteriales:1.0;Enterobacteriaceae:1.0;Leclercia:0.66;	Leclercia	water	Control	Control	-	Control; -	CL0492	Y	-	-	water	Control	Control	-	1	1
	33_b06	WUSC-033_b06	1	Root:1.0;Bacteria:1.0;Firmicutes:1.0;Bacilli:1.0;Bacillales:1.0;Staphylococcaceae:1.0;Staphylococcus:1.0;	Staphylococcus	control_dna	Control	Control	-	Control; -	CL0235	Y	-	-	control_dna	Control	Control	-	1	1
	33_C06	WUSC-033_C06	1	Root:1.0;Bacteria:1.0;Proteobacteria:1.0;Gammaproteobacteria:1.0;Enterobacteriales:1.0;Enterobacteriaceae:1.0;Escherichia/Shigella:1.0;	Escherichia/Shigella	control_dna	Control	Control	-	Control; -	CL0244	Y	-	-	control_dna	Control	Control	-	1	1
	33_g06	WUSC-033_g06	1	Root:1.0;Bacteria:1.0;Proteobacteria:1.0;Gammaproteobacteria:1.0;Enterobacteriales:1.0;Enterobacteriaceae:1.0;Yersinia:1.0;	Yersinia	control_dna	Control	Control	-	Control; -	CL0264	Y	-	-	control_dna	Control	Control	-	1	1
	22_f08	WUSC-022_f08	1	Root:1.0;Bacteria:1.0;Proteobacteria:1.0;Gammaproteobacteria:1.0;Enterobacteriales:1.0;Enterobacteriaceae:1.0;Klebsiella:1.0;	Klebsiella	water	Control	Control	-	Control; -	CL0139	Y	-	-	water	Control	Control	-	1	1
	13_b02	WUSC-13_b02	1	Root:1.0;Bacteria:1.0;Firmicutes:1.0;Bacilli:1.0;Bacillales:0.99;Staphylococcaceae:0.97;Staphylococcus:0.83;	Staphylococcus	control	Control	Control	-	Control; -	CL0068	Y	-	-	control	Control	Control	-	1	1
	13_E05	WUSC-13_E05	1	Root:1.0;Bacteria:1.0;Firmicutes:1.0;Bacilli:1.0;Bacillales:0.99;Staphylococcaceae:0.97;Staphylococcus:0.8;	Staphylococcus	control	Control	Control	-	Control; -	CL0077	Y	-	-	control	Control	Control	-	1	1
	12_g09	WUSC-12_g09	1	Root:1.0;Bacteria:1.0;Firmicutes:1.0;Bacilli:1.0;Bacillales:1.0;Staphylococcaceae:0.99;Staphylococcus:0.95;	Staphylococcus	control	Control	Control	-	Control; -	CL0058	Y	-	-	control	Control	Control	-	1	1
	71_b05	WUSC-071_b05	1	Root:1.0;Bacteria:1.0;Proteobacteria:1.0;Betaproteobacteria:1.0;Neisseriales:1.0;Neisseriaceae:1.0;Eikenella:0.83;	Eikenella	abscess_l_hip	Abscess	Joint	Hip	Joint; Hip	CL0533	Y	-	-	abscess_facial; abscess_l_hip; trach_aspirate; urine_cath	Abscess; Respiratory; Urine	Joint; Respiratory; Skin; Urinary Tract	Face; Hip; Lower	4	4
	73_A11	WUSC-073_A11	1	Root:1.0;Bacteria:1.0;Proteobacteria:1.0;Betaproteobacteria:1.0;Neisseriales:1.0;Neisseriaceae:1.0;Eikenella:0.8;	Eikenella	abscess_l_hip	Abscess	Joint	Hip	Joint; Hip	CL0533	Y	-	-	abscess_facial; abscess_l_hip; trach_aspirate; urine_cath	Abscess; Respiratory; Urine	Joint; Respiratory; Skin; Urinary Tract	Face; Hip; Lower	4	4
	64_C08	WUSC-064_C08	1	Root:1.0;Bacteria:1.0;Bacteroidetes:1.0;Bacteroidia:0.98;Bacteroidales:0.98;Porphyromonadaceae:0.59;Paludibacter:0.24;	Paludibacter	asprate_misc	Misc. Known	Misc. Known	-	Misc. Known; -	CL0397	Y	-	-	asprate_misc	Misc. Known	Misc. Known	-	1	1
	27_C11	WUSC-027_C11	1	Root:1.0;Bacteria:1.0;Proteobacteria:1.0;Betaproteobacteria:1.0;Burkholderiales:1.0;Alcaligenaceae:1.0;Alcaligenes:1.0;	Alcaligenes	tissue_r_foot	Misc. Known	Misc. Known	-	Misc. Known; -	CL0175	Y	-	-	tissue_r_foot	Misc. Known	Misc. Known	-	1	1
	11_A09	WUSC-11_A09	1	Root:1.0;Bacteria:1.0;Firmicutes:1.0;Bacilli:1.0;Bacillales:1.0;Paenibacillaceae_1:1.0;Paenibacillus:1.0;	Paenibacillus	ascites_fluid	Misc. Known	Misc. Known	-	Misc. Known; -	CL0024	Y	-	-	ascites_fluid	Misc. Known	Misc. Known	-	1	1
	10_A08	WUSC-10_A08	2	Root:1.0;Bacteria:1.0;Actinobacteria:1.0;Actinobacteria:1.0;Actinomycetales:1.0;Actinomycetaceae:1.0;Actinomyces:1.0;	Actinomyces	abscess_scrotum	Misc. Known	Misc. Known	-	Misc. Known; -	CL0048	Y	-	-	abscess_scrotum; urine; wound_misc	Misc. Known; Urine; Wound	Misc. Known; Unknown; Urinary Tract	-	3	3
	62_E03	WUSC-062_E03	1	Root:1.0;Bacteria:1.0;Firmicutes:1.0;Bacilli:1.0;Bacillales:1.0;Bacillaceae_1:1.0;Bacillus:1.0;	Bacillus	sputum	Oral	Respiratory	Lower	Respiratory; Lower	CL0001	Y	-	-	abdominal_fluid; sputum; trach_aspirate; urine; wound_l_index_finger	Abdominal; Oral; Respiratory; Urine; Wound	Abdominal; Respiratory; Skin; Urinary Tract	Finger; Lower	5	4
	30_f04	WUSC-030_f04	1	Root:1.0;Bacteria:1.0;Firmicutes:1.0;Bacilli:1.0;Bacillales:1.0;Bacillaceae_1:1.0;Bacillus:1.0;	Bacillus	trach_aspirate	Respiratory	Respiratory	Lower	Respiratory; Lower	CL0001	Y	-	-	abdominal_fluid; sputum; trach_aspirate; urine; wound_l_index_finger	Abdominal; Oral; Respiratory; Urine; Wound	Abdominal; Respiratory; Skin; Urinary Tract	Finger; Lower	5	4
	61_C02	WUSC-061_C02	1	Root:1.0;Bacteria:1.0;Proteobacteria:1.0;Betaproteobacteria:1.0;Neisseriales:1.0;Neisseriaceae:1.0;Eikenella:0.59;	Eikenella	trach_aspirate	Respiratory	Respiratory	Lower	Respiratory; Lower	CL0533	Y	-	-	abscess_facial; abscess_l_hip; trach_aspirate; urine_cath	Abscess; Respiratory; Urine	Joint; Respiratory; Skin; Urinary Tract	Face; Hip; Lower	4	4
	35_d12	WUSC-035_d12	1	Root:1.0;Bacteria:1.0;Proteobacteria:1.0;Betaproteobacteria:1.0;Neisseriales:1.0;Neisseriaceae:1.0;Bergeriella:0.76;	Bergeriella	bal	BAL	Respiratory	Lower	Respiratory; Lower	CL0280	Y	-	-	bal	BAL	Respiratory	Lower	1	1
	36_d11	WUSC-036_d11	1	Root:1.0;Bacteria:1.0;Actinobacteria:1.0;Actinobacteria:1.0;Actinomycetales:1.0;Micrococcaceae:1.0;Rothia:1.0;	Rothia	bronch_wash_cf	BAL	Respiratory	Lower	Respiratory; Lower	CL0286	Y	-	-	bronch_wash_cf	BAL	Respiratory	Lower	1	1
	55_d01	WUSC-055_d01	1	Root:1.0;Bacteria:1.0;Firmicutes:1.0;Bacilli:1.0;Bacillales:0.98;Staphylococcaceae:0.95;Staphylococcus:0.95;	Staphylococcus	trach_aspirate	Respiratory	Respiratory	Lower	Respiratory; Lower	CL0319	Y	-	-	trach_aspirate	Respiratory	Respiratory	Lower	1	1
	57_E09	WUSC-057_E09	1	Root:1.0;Bacteria:1.0;Firmicutes:1.0;Bacilli:1.0;Bacillales:1.0;Staphylococcaceae:0.76;Nosocomiicoccus:0.76;	Nosocomiicoccus	bronchial_washing	BAL	Respiratory	Lower	Respiratory; Lower	CL0335	Y	-	-	bronchial_washing	BAL	Respiratory	Lower	1	1
	59_h08	WUSC-059_h08	1	Root:1.0;Bacteria:1.0;Proteobacteria:1.0;Betaproteobacteria:1.0;Burkholderiales:1.0;Comamonadaceae:1.0;Delftia:1.0;	Delftia	sputum	Oral	Respiratory	Lower	Respiratory; Lower	CL0347	Y	-	-	sputum	Oral	Respiratory	Lower	1	1
	60_A12	WUSC-060_A12	1	Root:1.0;Bacteria:1.0;Proteobacteria:1.0;Betaproteobacteria:1.0;Burkholderiales:1.0;Comamonadaceae:1.0;Delftia:1.0;	Delftia	sputum	Oral	Respiratory	Lower	Respiratory; Lower	CL0360	Y	-	-	sputum	Oral	Respiratory	Lower	1	1
	60_E03	WUSC-060_E03	1	Root:1.0;Bacteria:1.0;Firmicutes:1.0;Bacilli:0.98;Lactobacillales:0.96;Enterococcaceae:0.3;Pilibacter:0.26;	Pilibacter	trach_Aspirate	Respiratory	Respiratory	Lower	Respiratory; Lower	CL0362	Y	-	-	trach_Aspirate	Respiratory	Respiratory	Lower	1	1
	60_f05	WUSC-060_f05	1	Root:1.0;Bacteria:1.0;Proteobacteria:1.0;Betaproteobacteria:1.0;Burkholderiales:1.0;Comamonadaceae:1.0;Delftia:1.0;	Delftia	sputum	Oral	Respiratory	Lower	Respiratory; Lower	CL0363	Y	-	-	sputum	Oral	Respiratory	Lower	1	1
	61_b09	WUSC-061_b09	1	Root:1.0;Bacteria:1.0;Firmicutes:1.0;Bacilli:1.0;Lactobacillales:1.0;Streptococcaceae:1.0;Streptococcus:1.0;	Streptococcus	trach_aspirate	Respiratory	Respiratory	Lower	Respiratory; Lower	CL0368	Y	-	-	trach_aspirate	Respiratory	Respiratory	Lower	1	1
	63_b12	WUSC-063_b12	1	Root:1.0;Bacteria:1.0;Firmicutes:0.99;Bacilli:0.98;Lactobacillales:0.94;Lactobacillaceae:0.59;Paralactobacillus:0.59;	Paralactobacillus	sputum	Oral	Respiratory	Lower	Respiratory; Lower	CL0388	Y	-	-	sputum	Oral	Respiratory	Lower	1	1
	65_C02	WUSC-065_C02	1	Root:1.0;Bacteria:1.0;Firmicutes:1.0;Bacilli:1.0;Lactobacillales:1.0;Streptococcaceae:0.96;Streptococcus:0.96;	Streptococcus	sputum	Oral	Respiratory	Lower	Respiratory; Lower	CL0405	Y	-	-	sputum	Oral	Respiratory	Lower	1	1
	66_b12	WUSC-066_b12	1	Root:1.0;Bacteria:1.0;Proteobacteria:1.0;Alphaproteobacteria:1.0;Rhizobiales:1.0;Phyllobacteriaceae:0.7;Chelativorans:0.26;	Chelativorans	trachael_aspirate	Respiratory	Respiratory	Lower	Respiratory; Lower	CL0417	Y	-	-	trachael_aspirate	Respiratory	Respiratory	Lower	1	1
	66_E11	WUSC-066_E11	1	Root:1.0;Bacteria:1.0;Firmicutes:1.0;Bacilli:1.0;Lactobacillales:1.0;Streptococcaceae:0.98;Streptococcus:0.98;	Streptococcus	sputum_induced	Oral	Respiratory	Lower	Respiratory; Lower	CL0419	Y	-	-	sputum_induced	Oral	Respiratory	Lower	1	1
	66_g12	WUSC-066_g12	1	Root:1.0;Bacteria:1.0;Firmicutes:1.0;Bacilli:1.0;Lactobacillales:1.0;Streptococcaceae:0.58;Streptococcus:0.57;	Streptococcus	sputum	Oral	Respiratory	Lower	Respiratory; Lower	CL0422	Y	-	-	sputum	Oral	Respiratory	Lower	1	1
	77_b01	WUSC-077_b01	1	Root:1.0;Bacteria:1.0;Firmicutes:1.0;Bacilli:1.0;Lactobacillales:1.0;Streptococcaceae:1.0;Streptococcus:1.0;	Streptococcus	sputum	Oral	Respiratory	Lower	Respiratory; Lower	CL0506	Y	-	-	sputum	Oral	Respiratory	Lower	1	1
	33_A03	WUSC-033_A03	1	Root:1.0;Bacteria:1.0;Firmicutes:1.0;Bacilli:1.0;Bacillales:1.0;Bacillaceae_1:1.0;Bacillus:1.0;	Bacillus	bronch_wash	BAL	Respiratory	Lower	Respiratory; Lower	CL0224	Y	-	-	bronch_wash	BAL	Respiratory	Lower	1	1
	33_g11	WUSC-033_g11	1	Root:1.0;Bacteria:1.0;Firmicutes:1.0;Bacilli:1.0;Lactobacillales:1.0;Streptococcaceae:1.0;Streptococcus:1.0;	Streptococcus	trach_aspirate	Respiratory	Respiratory	Lower	Respiratory; Lower	CL0265	Y	-	-	trach_aspirate	Respiratory	Respiratory	Lower	1	1
	17_A04	WUSC-017_A04	1	Root:1.0;Bacteria:1.0;Actinobacteria:1.0;Actinobacteria:1.0;Actinomycetales:1.0;Actinomycetaceae:1.0;Actinomyces:1.0;	Actinomyces	sputum	Oral	Respiratory	Lower	Respiratory; Lower	CL0106	Y	-	-	sputum	Oral	Respiratory	Lower	1	1
	17_g11	WUSC-017_g11	1	Root:1.0;Bacteria:1.0;Firmicutes:1.0;Bacilli:1.0;Lactobacillales:1.0;Streptococcaceae:1.0;Streptococcus:1.0;	Streptococcus	bal	BAL	Respiratory	Lower	Respiratory; Lower	CL0116	Y	-	-	bal	BAL	Respiratory	Lower	1	1
	16_h04	WUSC-016_h04	2	Root:1.0;Bacteria:1.0;Actinobacteria:1.0;Actinobacteria:1.0;Actinomycetales:1.0;Micrococcaceae:0.83;Rothia:0.77;	Rothia	throat	Oral	Respiratory	Upper	Respiratory; Upper	CL0105	Y	-	-	throat	Oral	Respiratory	Upper	1	1
	28_g01	WUSC-028_g01	1	Root:1.0;Bacteria:1.0;Firmicutes:1.0;Bacilli:1.0;Lactobacillales:1.0;Streptococcaceae:1.0;Streptococcus:1.0;	Streptococcus	sputum	Oral	Respiratory	Lower	Respiratory; Lower	CL0185	Y	-	-	sputum	Oral	Respiratory	Lower	1	1
	29_A07	WUSC-029_A07	1	Root:1.0;Bacteria:1.0;Firmicutes:1.0;Bacilli:1.0;Bacillales:0.99;Bacillaceae_1:0.89;Falsibacillus:0.88;	Falsibacillus	bal	BAL	Respiratory	Lower	Respiratory; Lower	CL0188	Y	-	-	bal	BAL	Respiratory	Lower	1	1
	30_C01	WUSC-030_C01	1	Root:1.0;Bacteria:1.0;Proteobacteria:1.0;Betaproteobacteria:1.0;Burkholderiales:0.92;Burkholderiaceae:0.9;Wautersia:0.72;	Wautersia	sputum	Oral	Respiratory	Lower	Respiratory; Lower	CL0203	Y	-	-	sputum	Oral	Respiratory	Lower	1	1
	30_f07	WUSC-030_f07	1	Root:1.0;Bacteria:1.0;Proteobacteria:1.0;Betaproteobacteria:1.0;Burkholderiales:1.0;Burkholderiaceae:1.0;Burkholderia:0.63;	Burkholderia	sputum	Oral	Respiratory	Lower	Respiratory; Lower	CL0207	Y	-	-	sputum	Oral	Respiratory	Lower	1	1
	31_E12	WUSC-031_E12	1	Root:1.0;Bacteria:1.0;Proteobacteria:1.0;Betaproteobacteria:1.0;Neisseriales:1.0;Neisseriaceae:1.0;Neisseria:1.0;	Neisseria	trach_Aspirate	Respiratory	Respiratory	Lower	Respiratory; Lower	CL0215	Y	-	-	trach_Aspirate	Respiratory	Respiratory	Lower	1	1
	5_g01	WUSC-005_g01	2	Root:1.0;Bacteria:1.0;Firmicutes:1.0;Bacilli:1.0;Bacillales:1.0;Staphylococcaceae:1.0;Staphylococcus:1.0;	Staphylococcus	sputum	Oral	Respiratory	Lower	Respiratory; Lower	CL0315	Y	-	-	sputum	Oral	Respiratory	Lower	1	1
	4_g08	WUSC-004_g08	2	Root:1.0;Bacteria:1.0;Firmicutes:1.0;Bacilli:1.0;Bacillales:1.0;Staphylococcaceae:1.0;Staphylococcus:1.0;	Staphylococcus	sputum	Oral	Respiratory	Lower	Respiratory; Lower	CL0303	Y	-	-	sputum	Oral	Respiratory	Lower	1	1
	36_E02	WUSC-036_E02	1	Root:1.0;Bacteria:1.0;Firmicutes:1.0;Bacilli:1.0;Bacillales:1.0;Bacillaceae_1:1.0;Bacillus:1.0;	Bacillus	wound_l_index_finger	Wound	Skin	Finger	Skin; Finger	CL0001	Y	-	-	abdominal_fluid; sputum; trach_aspirate; urine; wound_l_index_finger	Abdominal; Oral; Respiratory; Urine; Wound	Abdominal; Respiratory; Skin; Urinary Tract	Finger; Lower	5	4
	26_d09	WUSC-026_d09	1	Root:1.0;Bacteria:1.0;Proteobacteria:1.0;Betaproteobacteria:1.0;Neisseriales:1.0;Neisseriaceae:1.0;Kingella:0.46;	Kingella	abscess_facial	Abscess	Skin	Face	Skin; Face	CL0533	Y	-	-	abscess_facial; abscess_l_hip; trach_aspirate; urine_cath	Abscess; Respiratory; Urine	Joint; Respiratory; Skin; Urinary Tract	Face; Hip; Lower	4	4
Cluster data was used to develop the final prioritization list. Samples were ranked according to (1) Novel (unique isolation sources listed first) [73 samples]; (2) Novel by phylogeny + top ranked in cluster (unique isolation sources listed first) [130 samples]; (3) Not novel, top-ranked in cluster [5 samples]; (4) Novel by phylogeny + unique isolation source, not top-ranked in cluster (Only up t…	68_d11	WUSC-068_d11	1	Root:1.0;Bacteria:1.0;Firmicutes:1.0;Bacilli:1.0;Lactobacillales:1.0;Aerococcaceae:1.0;Facklamia:1.0;	Facklamia	vaginal/rectal	Genital_F	Skin	Genital (female)	Skin; Genital (female)	CL0034	Y	-	-	vaginal/rectal	Genital_F	Skin	Genital (female)	1	1
If the sample is unavailable or unsequencable, then use the next-ranked sample from the same cluster. NOTE: Make sure to remove the replacement sample from consideration for sequencing later.	36_C05	WUSC-036_C05	1	Root:1.0;Bacteria:1.0;Firmicutes:1.0;Bacilli:1.0;Lactobacillales:0.99;Lactobacillaceae:0.91;Lactobacillus:0.87;	Lactobacillus	aspirate_back	Aspirate	Skin	Back	Skin; Back	CL0284	Y	-	-	aspirate_back	Aspirate	Skin	Back	1	1
	55_C02	WUSC-055_C02	1	Root:1.0;Bacteria:1.0;Actinobacteria:1.0;Actinobacteria:1.0;Actinomycetales:1.0;Micrococcaceae:1.0;Rothia:0.99;	Rothia	wound_l_neck	Wound	Skin	Head	Skin; Head	CL0318	Y	-	-	wound_l_neck	Wound	Skin	Head	1	1
	57_C10	WUSC-057_C10	1	Root:1.0;Bacteria:1.0;Actinobacteria:1.0;Actinobacteria:1.0;Actinomycetales:1.0;Corynebacteriaceae:0.91;Corynebacterium:0.81;	Corynebacterium	wound_l_leg	Wound	Skin	Leg	Skin; Leg	CL0331	Y	-	-	wound_l_leg	Wound	Skin	Leg	1	1
	58_d05	WUSC-058_d05	1	Root:1.0;Bacteria:0.91;Firmicutes:0.21;Bacilli:0.16;Bacillales:0.15;Staphylococcaceae:0.11;Nosocomiicoccus:0.11;	Nosocomiicoccus	abscess_perianal	Abscess	Skin	Rectal	Skin; Rectal	CL0337	Y	-	-	abscess_perianal	Abscess	Skin	Rectal	1	1
	61_g03	WUSC-061_g03	1	Root:1.0;Bacteria:1.0;Firmicutes:1.0;Bacilli:1.0;Lactobacillales:1.0;Carnobacteriaceae:0.58;Isobaculum:0.41;	Isobaculum	vaginal/rectal	Genital_F	Skin	Genital (female)	Skin; Genital (female)	CL0370	Y	-	-	vaginal/rectal	Genital_F	Skin	Genital (female)	1	1
	62_d10	WUSC-062_d10	1	Root:1.0;Bacteria:1.0;Proteobacteria:1.0;Epsilonproteobacteria:1.0;Campylobacterales:0.9;Hydrogenimonaceae:0.45;Hydrogenimonas:0.45;	Hydrogenimonas	wound_perineum	Wound	Skin	Rectal	Skin; Rectal	CL0377	Y	-	-	wound_perineum	Wound	Skin	Rectal	1	1
	62_E11	WUSC-062_E11	1	Root:1.0;Bacteria:1.0;Actinobacteria:1.0;Actinobacteria:1.0;Actinomycetales:1.0;Corynebacteriaceae:0.63;Turicella:0.57;	Turicella	vaginal/rectal	Genital_F	Skin	Genital (female)	Skin; Genital (female)	CL0380	Y	-	-	vaginal/rectal	Genital_F	Skin	Genital (female)	1	1
	62_g07	WUSC-062_g07	1	Root:1.0;Bacteria:1.0;Actinobacteria:1.0;Actinobacteria:1.0;Coriobacteriales:1.0;Coriobacteriaceae:1.0;Olsenella:1.0;	Olsenella	abscess_labia	Abscess	Skin	Genital (female)	Skin; Genital (female)	CL0382	Y	-	-	abscess_labia	Abscess	Skin	Genital (female)	1	1
	62_g10	WUSC-062_g10	1	Root:1.0;Bacteria:1.0;Proteobacteria:1.0;Epsilonproteobacteria:1.0;Campylobacterales:1.0;Campylobacteraceae:1.0;Campylobacter:1.0;	Campylobacter	abscess_l_neck	Abscess	Skin	Face	Skin; Face	CL0383	Y	-	-	abscess_l_neck	Abscess	Skin	Face	1	1
	62_g12	WUSC-062_g12	1	Root:1.0;Bacteria:1.0;Actinobacteria:1.0;Actinobacteria:1.0;Actinomycetales:1.0;Actinomycetaceae:1.0;Actinomyces:1.0;	Actinomyces	abscess_l_neck	Abscess	Skin	Face	Skin; Face	CL0384	Y	-	-	abscess_l_neck	Abscess	Skin	Face	1	1
	64_d04	WUSC-064_d04	1	Root:1.0;Bacteria:1.0;Firmicutes:1.0;Bacilli:1.0;Bacillales:0.98;Staphylococcaceae:0.55;Nosocomiicoccus:0.41;	Nosocomiicoccus	vaginal/rectal	Genital_F	Skin	Genital (female)	Skin; Genital (female)	CL0398	Y	-	-	vaginal/rectal	Genital_F	Skin	Genital (female)	1	1
	67_C02	WUSC-067_C02	1	Root:1.0;Bacteria:1.0;Firmicutes:1.0;Bacilli:1.0;Bacillales:1.0;Staphylococcaceae:1.0;Staphylococcus:1.0;	Staphylococcus	vaginal/rectal	Genital_F	Skin	Genital (female)	Skin; Genital (female)	CL0431	Y	-	-	vaginal/rectal	Genital_F	Skin	Genital (female)	1	1
	68_E07	WUSC-068_E07	1	Root:1.0;Bacteria:1.0;Actinobacteria:1.0;Actinobacteria:1.0;Actinomycetales:1.0;Corynebacteriaceae:0.95;Corynebacterium:0.79;	Corynebacterium	wound_scalp	Wound	Skin	Head	Skin; Head	CL0440	Y	-	-	wound_scalp	Wound	Skin	Head	1	1
	68_h04	WUSC-068_h04	1	Root:1.0;Bacteria:1.0;Actinobacteria:1.0;Actinobacteria:1.0;Actinomycetales:1.0;Corynebacteriaceae:0.55;Turicella:0.55;	Turicella	vaginal/rectal	Genital_F	Skin	Genital (female)	Skin; Genital (female)	CL0444	Y	-	-	vaginal/rectal	Genital_F	Skin	Genital (female)	1	1
	74_A09	WUSC-074_A09	1	Root:1.0;Bacteria:1.0;Actinobacteria:1.0;Actinobacteria:1.0;Actinomycetales:1.0;Corynebacteriaceae:0.59;Turicella:0.59;	Turicella	genital	Genital	Skin	Genital	Skin; Genital	CL0489	Y	-	-	genital	Genital	Skin	Genital	1	1
	74_A10	WUSC-074_A10	1	Root:1.0;Bacteria:1.0;Actinobacteria:1.0;Actinobacteria:1.0;Actinomycetales:1.0;Nocardiaceae:0.98;Millisia:0.9;	Millisia	genital	Genital	Skin	Genital	Skin; Genital	CL0490	Y	-	-	genital	Genital	Skin	Genital	1	1
	76_E10	WUSC-076_E10	1	Root:1.0;Bacteria:1.0;Actinobacteria:1.0;Actinobacteria:1.0;Actinomycetales:1.0;Nocardiaceae:0.88;Millisia:0.76;	Millisia	vaginal/rectal	Genital_F	Skin	Genital (female)	Skin; Genital (female)	CL0503	Y	-	-	vaginal/rectal	Genital_F	Skin	Genital (female)	1	1
	77_g08	WUSC-077_g08	1	Root:1.0;Bacteria:1.0;Actinobacteria:1.0;Actinobacteria:1.0;Actinomycetales:1.0;Ruaniaceae:0.39;Haloactinobacterium:0.39;	Haloactinobacterium	vaginal/rectal	Genital_F	Skin	Genital (female)	Skin; Genital (female)	CL0517	Y	-	-	vaginal/rectal	Genital_F	Skin	Genital (female)	1	1
	77_g10	WUSC-077_g10	1	Root:1.0;Bacteria:1.0;Firmicutes:1.0;Bacilli:1.0;Bacillales:0.87;Bacillaceae_1:0.25;Falsibacillus:0.25;	Falsibacillus	vaginal/rectal	Genital_F	Skin	Genital (female)	Skin; Genital (female)	CL0518	Y	-	-	vaginal/rectal	Genital_F	Skin	Genital (female)	1	1
	77_h08	WUSC-077_h08	1	Root:1.0;Bacteria:1.0;Actinobacteria:1.0;Actinobacteria:1.0;Actinomycetales:1.0;Micrococcaceae:1.0;Rothia:1.0;	Rothia	tissies_l_great_toe	Tissue	Skin	Food	Skin; Food	CL0519	Y	-	-	tissies_l_great_toe	Tissue	Skin	Food	1	1
	18_d02	WUSC-018_d02	1	Root:1.0;Bacteria:1.0;Firmicutes:1.0;Bacilli:1.0;Lactobacillales:1.0;Streptococcaceae:0.98;Streptococcus:0.97;	Streptococcus	abscess_l_buttock	Abscess	Skin	Rectal	Skin; Rectal	CL0119	Y	-	-	abscess_l_buttock	Abscess	Skin	Rectal	1	1
	22_A11	WUSC-022_A11	1	Root:1.0;Bacteria:1.0;Firmicutes:1.0;Bacilli:1.0;Bacillales:1.0;Staphylococcaceae:1.0;Staphylococcus:1.0;	Staphylococcus	abscess_l_foot	Abscess	Skin	Foot	Skin; Foot	CL0135	Y	-	-	abscess_l_foot	Abscess	Skin	Foot	1	1
	24_C09	WUSC-024_C09	1	Root:1.0;Bacteria:1.0;Actinobacteria:1.0;Actinobacteria:1.0;Actinomycetales:1.0;Corynebacteriaceae:1.0;Corynebacterium:1.0;	Corynebacterium	wound_l_leg	Wound	Skin	Leg	Skin; Leg	CL0157	Y	-	-	wound_l_leg	Wound	Skin	Leg	1	1
	25_h05	WUSC-025_h05	1	Root:1.0;Bacteria:1.0;Firmicutes:1.0;Bacilli:1.0;Lactobacillales:0.93;Carnobacteriaceae:0.45;Isobaculum:0.22;	Isobaculum	wound_buttocks	Wound	Skin	Rectal	Skin; Rectal	CL0164	Y	-	-	wound_buttocks	Wound	Skin	Rectal	1	1
	30_g02	WUSC-030_g02	1	Root:1.0;Bacteria:1.0;Actinobacteria:1.0;Actinobacteria:1.0;Actinomycetales:1.0;Beutenbergiaceae:0.5;Serinibacter:0.36;	Serinibacter	wound_r_foot	Wound	Skin	Foot	Skin; Foot	CL0208	Y	-	-	wound_r_foot	Wound	Skin	Foot	1	1
	56_C05	WUSC-056_C05	1	Root:1.0;Bacteria:1.0;Firmicutes:1.0;Bacilli:1.0;Bacillales:0.94;Bacillaceae_1:0.58;Falsibacillus:0.37;	Falsibacillus	stool	Stool	Stool	-	Stool; -	CL0323	Y	-	-	stool	Stool	Stool	-	1	1
	73_g04	WUSC-073_g04	1	Root:1.0;Bacteria:1.0;Actinobacteria:1.0;Actinobacteria:1.0;Actinomycetales:1.0;Beutenbergiaceae:0.55;Serinibacter:0.48;	Serinibacter	stool	Stool	Stool	-	Stool; -	CL0487	Y	-	-	stool	Stool	Stool	-	1	1
	10_f05	WUSC-10_f05	1	Root:1.0;Bacteria:1.0;Proteobacteria:1.0;Gammaproteobacteria:1.0;Enterobacteriales:1.0;Enterobacteriaceae:1.0;Escherichia/Shigella:1.0;	Escherichia/Shigella	stool	Stool	Stool	-	Stool; -	CL0013	Y	-	-	stool	Stool	Stool	-	1	1
	55_A11	WUSC-055_A11	1	Root:1.0;Bacteria:1.0;Proteobacteria:1.0;Gammaproteobacteria:1.0;Enterobacteriales:1.0;Enterobacteriaceae:1.0;Enterobacter:0.46;	Enterobacter	stool	Stool	Stool	-	Stool; -	CL0199	Y	-	-	stool; urine_cath	Stool; Urine	Stool; Urinary Tract	-	2	2
	68_A01	WUSC-068_A01	1	Root:1.0;Bacteria:1.0;Actinobacteria:1.0;Actinobacteria:1.0;Actinomycetales:1.0;Actinomycetaceae:1.0;Actinomyces:1.0;	Actinomyces	wound_misc	Wound	Unknown	-	Unknown; -	CL0048	Y	-	-	abscess_scrotum; urine; wound_misc	Misc. Known; Urine; Wound	Misc. Known; Unknown; Urinary Tract	-	3	3
	71_h01	WUSC-071_h01	1	Root:1.0;Bacteria:1.0;Firmicutes:1.0;Bacilli:1.0;Lactobacillales:1.0;Streptococcaceae:0.96;Streptococcus:0.96;	Streptococcus	abscess_misc	Abscess	Unknown	-	Unknown; -	CL0476	Y	-	-	abscess_misc	Abscess	Unknown	-	1	1
	12_E06	WUSC-12_E06	1	Root:1.0;Bacteria:1.0;Firmicutes:1.0;Bacilli:1.0;Bacillales:0.95;Staphylococcaceae:0.83;Nosocomiicoccus:0.7;	Nosocomiicoccus	tissue	Tissue	Unknown	-	Unknown; -	CL0051	Y	-	-	tissue	Tissue	Unknown	-	1	1
	76_C12	WUSC-076_C12	1	Root:1.0;Bacteria:1.0;Firmicutes:1.0;Bacilli:1.0;Bacillales:1.0;Bacillaceae_1:1.0;Bacillus:1.0;	Bacillus	urine	Urine	Urinary Tract	-	Urinary Tract; -	CL0001	Y	-	-	abdominal_fluid; sputum; trach_aspirate; urine; wound_l_index_finger	Abdominal; Oral; Respiratory; Urine; Wound	Abdominal; Respiratory; Skin; Urinary Tract	Finger; Lower	5	4
	8_A02	WUSC-8_A02	2	Root:1.0;Bacteria:1.0;Proteobacteria:1.0;Betaproteobacteria:1.0;Neisseriales:1.0;Neisseriaceae:1.0;Kingella:0.46;	Kingella	urine_cath	Urine	Urinary Tract	-	Urinary Tract; -	CL0533	Y	-	-	abscess_facial; abscess_l_hip; trach_aspirate; urine_cath	Abscess; Respiratory; Urine	Joint; Respiratory; Skin; Urinary Tract	Face; Hip; Lower	4	4
	72_A03	WUSC-072_A03	1	Root:1.0;Bacteria:1.0;Actinobacteria:1.0;Actinobacteria:1.0;Actinomycetales:1.0;Actinomycetaceae:1.0;Actinomyces:1.0;	Actinomyces	urine	Urine	Urinary Tract	-	Urinary Tract; -	CL0048	Y	-	-	abscess_scrotum; urine; wound_misc	Misc. Known; Urine; Wound	Misc. Known; Unknown; Urinary Tract	-	3	3
	6_A08	WUSC-6_A08	2	Root:1.0;Bacteria:1.0;Actinobacteria:1.0;Actinobacteria:1.0;Actinomycetales:1.0;Actinomycetaceae:1.0;Actinomyces:1.0;	Actinomyces	urine	Urine	Urinary Tract	-	Urinary Tract; -	CL0048	Y	-	-	abscess_scrotum; urine; wound_misc	Misc. Known; Urine; Wound	Misc. Known; Unknown; Urinary Tract	-	3	3
	30_f10	WUSC-030_f10	1	Root:1.0;Bacteria:1.0;Actinobacteria:1.0;Actinobacteria:1.0;Actinomycetales:1.0;Actinomycetaceae:1.0;Actinomyces:1.0;	Actinomyces	urine	Urine	Urinary Tract	-	Urinary Tract; -	CL0048	Y	-	-	abscess_scrotum; urine; wound_misc	Misc. Known; Urine; Wound	Misc. Known; Unknown; Urinary Tract	-	3	3
	30_A01	WUSC-030_A01	1	Root:1.0;Bacteria:1.0;Proteobacteria:1.0;Gammaproteobacteria:1.0;Enterobacteriales:1.0;Enterobacteriaceae:1.0;Klebsiella:0.42;	Klebsiella	urine_cath	Urine	Urinary Tract	-	Urinary Tract; -	CL0199	Y	-	-	stool; urine_cath	Stool; Urine	Stool; Urinary Tract	-	2	2
	75_d01	WUSC-075_d01	1	Root:1.0;Bacteria:1.0;Firmicutes:1.0;Bacilli:1.0;Lactobacillales:1.0;Aerococcaceae:1.0;Facklamia:1.0;	Facklamia	urine	Urine	Urinary Tract	-	Urinary Tract; -	CL0033	Y	-	-	urine	Urine	Urinary Tract	-	1	1
	34_A02	WUSC-034_A02	1	Root:1.0;Bacteria:1.0;Proteobacteria:1.0;Alphaproteobacteria:1.0;Rhizobiales:0.99;Methylobacteriaceae:0.9;Methylobacterium:0.9;	Methylobacterium	urine	Urine	Urinary Tract	-	Urinary Tract; -	CL0270	Y	-	-	urine	Urine	Urinary Tract	-	1	1
	34_g10	WUSC-034_g10	1	Root:1.0;Bacteria:1.0;Actinobacteria:1.0;Actinobacteria:1.0;Actinomycetales:1.0;Dermabacteraceae:1.0;Helcobacillus:1.0;	Helcobacillus	urine	Urine	Urinary Tract	-	Urinary Tract; -	CL0273	Y	-	-	urine	Urine	Urinary Tract	-	1	1
	34_h07	WUSC-034_h07	1	Root:1.0;Bacteria:1.0;Actinobacteria:1.0;Actinobacteria:1.0;Actinomycetales:1.0;Corynebacteriaceae:0.74;Turicella:0.34;	Turicella	urine	Urine	Urinary Tract	-	Urinary Tract; -	CL0274	Y	-	-	urine	Urine	Urinary Tract	-	1	1
	35_C03	WUSC-035_C03	1	Root:1.0;Bacteria:1.0;Firmicutes:1.0;Bacilli:1.0;Bacillales:0.72;Staphylococcaceae:0.36;Nosocomiicoccus:0.36;	Nosocomiicoccus	urine	Urine	Urinary Tract	-	Urinary Tract; -	CL0276	Y	-	-	urine	Urine	Urinary Tract	-	1	1
	35_C11	WUSC-035_C11	1	Root:1.0;Bacteria:1.0;Actinobacteria:1.0;Actinobacteria:1.0;Actinomycetales:1.0;Corynebacteriaceae:0.54;Turicella:0.54;	Turicella	urine_cvs	Urine	Urinary Tract	-	Urinary Tract; -	CL0277	Y	-	-	urine_cvs	Urine	Urinary Tract	-	1	1
	35_d04	WUSC-035_d04	1	Root:1.0;Bacteria:1.0;Actinobacteria:1.0;Actinobacteria:1.0;Actinomycetales:1.0;Corynebacteriaceae:0.67;Turicella:0.52;	Turicella	urine	Urine	Urinary Tract	-	Urinary Tract; -	CL0278	Y	-	-	urine	Urine	Urinary Tract	-	1	1
	35_d10	WUSC-035_d10	1	Root:1.0;Bacteria:1.0;Actinobacteria:1.0;Actinobacteria:1.0;Actinomycetales:1.0;Corynebacteriaceae:0.72;Turicella:0.58;	Turicella	urine	Urine	Urinary Tract	-	Urinary Tract; -	CL0279	Y	-	-	urine	Urine	Urinary Tract	-	1	1
	35_E03	WUSC-035_E03	1	Root:1.0;Bacteria:1.0;Firmicutes:1.0;Bacilli:1.0;Bacillales:1.0;Staphylococcaceae:1.0;Staphylococcus:1.0;	Staphylococcus	urine	Urine	Urinary Tract	-	Urinary Tract; -	CL0281	Y	-	-	urine	Urine	Urinary Tract	-	1	1
	36_A02	WUSC-036_A02	1	Root:1.0;Bacteria:1.0;Firmicutes:1.0;Bacilli:1.0;Bacillales:1.0;Staphylococcaceae:1.0;Staphylococcus:1.0;	Staphylococcus	urine_cvs	Urine	Urinary Tract	-	Urinary Tract; -	CL0282	Y	-	-	urine_cvs	Urine	Urinary Tract	-	1	1
	36_f03	WUSC-036_f03	1	Root:1.0;Bacteria:1.0;Proteobacteria:1.0;Gammaproteobacteria:1.0;Enterobacteriales:1.0;Enterobacteriaceae:1.0;Klebsiella:1.0;	Klebsiella	urine	Urine	Urinary Tract	-	Urinary Tract; -	CL0287	Y	-	-	urine	Urine	Urinary Tract	-	1	1
	56_f01	WUSC-056_f01	1	Root:1.0;Bacteria:1.0;Firmicutes:1.0;Bacilli:1.0;Lactobacillales:0.99;Streptococcaceae:0.67;Streptococcus:0.67;	Streptococcus	urine	Urine	Urinary Tract	-	Urinary Tract; -	CL0326	Y	-	-	urine	Urine	Urinary Tract	-	1	1
	59_E01	WUSC-059_E01	1	Root:1.0;Bacteria:1.0;Actinobacteria:1.0;Actinobacteria:1.0;Actinomycetales:1.0;Beutenbergiaceae:0.34;Salana:0.18;	Salana	urine_cvs	Urine	Urinary Tract	-	Urinary Tract; -	CL0342	Y	-	-	urine_cvs	Urine	Urinary Tract	-	1	1
	59_E02	WUSC-059_E02	1	Root:1.0;Bacteria:1.0;Firmicutes:1.0;Bacilli:1.0;Bacillales:0.99;Staphylococcaceae:0.95;Staphylococcus:0.95;	Staphylococcus	urine_cvs	Urine	Urinary Tract	-	Urinary Tract; -	CL0343	Y	-	-	urine_cvs	Urine	Urinary Tract	-	1	1
	59_E07	WUSC-059_E07	1	Root:1.0;Bacteria:1.0;Actinobacteria:1.0;Actinobacteria:1.0;Actinomycetales:1.0;Corynebacteriaceae:0.59;Turicella:0.59;	Turicella	urine	Urine	Urinary Tract	-	Urinary Tract; -	CL0345	Y	-	-	urine	Urine	Urinary Tract	-	1	1
	66_C02	WUSC-066_C02	1	Root:1.0;Bacteria:1.0;Actinobacteria:1.0;Actinobacteria:1.0;Actinomycetales:1.0;Corynebacteriaceae:1.0;Corynebacterium:0.99;	Corynebacterium	urine_cvs	Urine	Urinary Tract	-	Urinary Tract; -	CL0418	Y	-	-	urine_cvs	Urine	Urinary Tract	-	1	1
	67_E08	WUSC-067_E08	1	Root:1.0;Bacteria:1.0;Actinobacteria:1.0;Actinobacteria:1.0;Actinomycetales:1.0;Micrococcaceae:0.87;Zhihengliuella:0.56;	Zhihengliuella	urine	Urine	Urinary Tract	-	Urinary Tract; -	CL0432	Y	-	-	urine	Urine	Urinary Tract	-	1	1
	71_E07	WUSC-071_E07	1	Root:1.0;Bacteria:1.0;Firmicutes:1.0;Bacilli:1.0;Lactobacillales:1.0;Enterococcaceae:0.96;Enterococcus:0.95;	Enterococcus	urine	Urine	Urinary Tract	-	Urinary Tract; -	CL0473	Y	-	-	urine	Urine	Urinary Tract	-	1	1
	72_h09	WUSC-072_h09	1	Root:1.0;Bacteria:1.0;Actinobacteria:1.0;Actinobacteria:1.0;Actinomycetales:1.0;Corynebacteriaceae:0.51;Turicella:0.47;	Turicella	urine_cvs	Urine	Urinary Tract	-	Urinary Tract; -	CL0479	Y	-	-	urine_cvs	Urine	Urinary Tract	-	1	1
	73_C09	WUSC-073_C09	1	Root:1.0;Bacteria:1.0;Actinobacteria:1.0;Actinobacteria:1.0;Actinomycetales:1.0;Micrococcaceae:0.26;Auritidibacter:0.26;	Auritidibacter	urine_cvs	Urine	Urinary Tract	-	Urinary Tract; -	CL0480	Y	-	-	urine_cvs	Urine	Urinary Tract	-	1	1
	73_d01	WUSC-073_d01	1	Root:1.0;Bacteria:1.0;Actinobacteria:1.0;Actinobacteria:1.0;Actinomycetales:1.0;Corynebacteriaceae:1.0;Corynebacterium:0.8;	Corynebacterium	urine	Urine	Urinary Tract	-	Urinary Tract; -	CL0481	Y	-	-	urine	Urine	Urinary Tract	-	1	1
	74_h12	WUSC-074_h12	1	Root:1.0;Bacteria:1.0;Actinobacteria:1.0;Actinobacteria:1.0;Actinomycetales:1.0;Corynebacteriaceae:0.78;Corynebacterium:0.56;	Corynebacterium	urine	Urine	Urinary Tract	-	Urinary Tract; -	CL0493	Y	-	-	urine	Urine	Urinary Tract	-	1	1
	76_g08	WUSC-076_g08	1	Root:1.0;Bacteria:1.0;Actinobacteria:1.0;Actinobacteria:1.0;Actinomycetales:1.0;Corynebacteriaceae:0.78;Turicella:0.61;	Turicella	urine	Urine	Urinary Tract	-	Urinary Tract; -	CL0504	Y	-	-	urine	Urine	Urinary Tract	-	1	1
	78_b10	WUSC-078_b10	1	Root:1.0;Bacteria:1.0;Actinobacteria:1.0;Actinobacteria:1.0;Actinomycetales:1.0;Nocardiaceae:0.58;Millisia:0.49;	Millisia	urine	Urine	Urinary Tract	-	Urinary Tract; -	CL0520	Y	-	-	urine	Urine	Urinary Tract	-	1	1
	33_b12	WUSC-033_b12	1	Root:1.0;Bacteria:1.0;Firmicutes:1.0;Bacilli:1.0;Lactobacillales:1.0;Lactobacillaceae:1.0;Lactobacillus:1.0;	Lactobacillus	urine	Urine	Urinary Tract	-	Urinary Tract; -	CL0239	Y	-	-	urine	Urine	Urinary Tract	-	1	1
	33_C02	WUSC-033_C02	1	Root:1.0;Bacteria:1.0;Firmicutes:1.0;Bacilli:1.0;Lactobacillales:1.0;Lactobacillaceae:1.0;Lactobacillus:1.0;	Lactobacillus	urine_cvs	Urine	Urinary Tract	-	Urinary Tract; -	CL0241	Y	-	-	urine_cvs	Urine	Urinary Tract	-	1	1
	16_d06	WUSC-16_d06	1	Root:1.0;Bacteria:1.0;Proteobacteria:1.0;Gammaproteobacteria:1.0;Enterobacteriales:1.0;Enterobacteriaceae:1.0;Leclercia:0.34;	Leclercia	urine	Urine	Urinary Tract	-	Urinary Tract; -	CL0100	Y	-	-	urine	Urine	Urinary Tract	-	1	1
	17_d10	WUSC-017_d10	1	Root:1.0;Bacteria:1.0;Actinobacteria:1.0;Actinobacteria:1.0;Actinomycetales:1.0;Corynebacteriaceae:0.84;Turicella:0.76;	Turicella	urine	Urine	Urinary Tract	-	Urinary Tract; -	CL0111	Y	-	-	urine	Urine	Urinary Tract	-	1	1
	17_g01	WUSC-017_g01	1	Root:1.0;Bacteria:1.0;Actinobacteria:1.0;Actinobacteria:1.0;Actinomycetales:1.0;Corynebacteriaceae:0.52;Turicella:0.52;	Turicella	urine	Urine	Urinary Tract	-	Urinary Tract; -	CL0114	Y	-	-	urine	Urine	Urinary Tract	-	1	1
	18_h02	WUSC-018_h02	1	Root:1.0;Bacteria:1.0;Proteobacteria:1.0;Gammaproteobacteria:1.0;Enterobacteriales:1.0;Enterobacteriaceae:1.0;Enterobacter:0.38;	Enterobacter	urine	Urine	Urinary Tract	-	Urinary Tract; -	CL0120	Y	-	-	urine	Urine	Urinary Tract	-	1	1
	21_E07	WUSC-021_E07	1	Root:1.0;Bacteria:1.0;Actinobacteria:1.0;Actinobacteria:1.0;Actinomycetales:1.0;Corynebacteriaceae:0.84;Corynebacterium:0.59;	Corynebacterium	urine	Urine	Urinary Tract	-	Urinary Tract; -	CL0131	Y	-	-	urine	Urine	Urinary Tract	-	1	1
	21_g02	WUSC-021_g02	1	Root:1.0;Bacteria:1.0;Actinobacteria:1.0;Actinobacteria:1.0;Actinomycetales:1.0;Corynebacteriaceae:0.83;Corynebacterium:0.83;	Corynebacterium	urine_cvs	Urine	Urinary Tract	-	Urinary Tract; -	CL0132	Y	-	-	urine_cvs	Urine	Urinary Tract	-	1	1
	21_h08	WUSC-021_h08	1	Root:1.0;Bacteria:1.0;Firmicutes:1.0;Bacilli:1.0;Lactobacillales:1.0;Lactobacillaceae:1.0;Lactobacillus:1.0;	Lactobacillus	urine	Urine	Urinary Tract	-	Urinary Tract; -	CL0133	Y	-	-	urine	Urine	Urinary Tract	-	1	1
	22_A09	WUSC-022_A09	1	Root:1.0;Bacteria:1.0;Actinobacteria:1.0;Actinobacteria:1.0;Actinomycetales:1.0;Corynebacteriaceae:0.97;Corynebacterium:0.97;	Corynebacterium	urine	Urine	Urinary Tract	-	Urinary Tract; -	CL0134	Y	-	-	urine	Urine	Urinary Tract	-	1	1
	22_d04	WUSC-022_d04	1	Root:1.0;Bacteria:1.0;Actinobacteria:1.0;Actinobacteria:1.0;Actinomycetales:1.0;Corynebacteriaceae:0.99;Corynebacterium:0.99;	Corynebacterium	urine	Urine	Urinary Tract	-	Urinary Tract; -	CL0136	Y	-	-	urine	Urine	Urinary Tract	-	1	1
	22_g11	WUSC-022_g11	1	Root:1.0;Bacteria:1.0;Actinobacteria:1.0;Actinobacteria:1.0;Actinomycetales:1.0;Beutenbergiaceae:0.55;Serinibacter:0.5;	Serinibacter	urine	Urine	Urinary Tract	-	Urinary Tract; -	CL0140	Y	-	-	urine	Urine	Urinary Tract	-	1	1
	23_A04	WUSC-023_A04	1	Root:1.0;Bacteria:1.0;Firmicutes:1.0;Bacilli:1.0;Lactobacillales:1.0;Enterococcaceae:0.54;Pilibacter:0.37;	Pilibacter	urine_cvs	Urine	Urinary Tract	-	Urinary Tract; -	CL0142	Y	-	-	urine_cvs	Urine	Urinary Tract	-	1	1
	23_A07	WUSC-023_A07	1	Root:1.0;Bacteria:1.0;Actinobacteria:1.0;Actinobacteria:1.0;Actinomycetales:1.0;Corynebacteriaceae:1.0;Corynebacterium:1.0;	Corynebacterium	urine_cvs	Urine	Urinary Tract	-	Urinary Tract; -	CL0143	Y	-	-	urine_cvs	Urine	Urinary Tract	-	1	1
	23_A11	WUSC-023_A11	1	Root:1.0;Bacteria:1.0;Actinobacteria:1.0;Actinobacteria:1.0;Actinomycetales:1.0;Corynebacteriaceae:0.58;Turicella:0.46;	Turicella	urine	Urine	Urinary Tract	-	Urinary Tract; -	CL0144	Y	-	-	urine	Urine	Urinary Tract	-	1	1
	23_d12	WUSC-023_d12	1	Root:1.0;Bacteria:1.0;Actinobacteria:1.0;Actinobacteria:1.0;Actinomycetales:1.0;Corynebacteriaceae:0.72;Turicella:0.52;	Turicella	urine	Urine	Urinary Tract	-	Urinary Tract; -	CL0146	Y	-	-	urine	Urine	Urinary Tract	-	1	1
	23_E09	WUSC-023_E09	1	Root:1.0;Bacteria:1.0;Actinobacteria:1.0;Actinobacteria:1.0;Actinomycetales:1.0;Corynebacteriaceae:0.9;Corynebacterium:0.59;	Corynebacterium	urine	Urine	Urinary Tract	-	Urinary Tract; -	CL0149	Y	-	-	urine	Urine	Urinary Tract	-	1	1
	23_g03	WUSC-023_g03	1	Root:1.0;Bacteria:1.0;Actinobacteria:1.0;Actinobacteria:1.0;Actinomycetales:1.0;Corynebacteriaceae:0.59;Turicella:0.46;	Turicella	urine	Urine	Urinary Tract	-	Urinary Tract; -	CL0150	Y	-	-	urine	Urine	Urinary Tract	-	1	1
	24_C03	WUSC-024_C03	1	Root:1.0;Bacteria:1.0;Actinobacteria:1.0;Actinobacteria:1.0;Actinomycetales:1.0;Nocardiaceae:0.93;Millisia:0.76;	Millisia	urine_cvs	Urine	Urinary Tract	-	Urinary Tract; -	CL0155	Y	-	-	urine_cvs	Urine	Urinary Tract	-	1	1
	24_C07	WUSC-024_C07	1	Root:1.0;Bacteria:1.0;Proteobacteria:1.0;Gammaproteobacteria:1.0;Enterobacteriales:1.0;Enterobacteriaceae:1.0;Escherichia/Shigella:1.0;	Escherichia/Shigella	urine	Urine	Urinary Tract	-	Urinary Tract; -	CL0156	Y	-	-	urine	Urine	Urinary Tract	-	1	1
	24_d05	WUSC-024_d05	1	Root:1.0;Bacteria:1.0;Firmicutes:1.0;Bacilli:1.0;Lactobacillales:1.0;Streptococcaceae:0.47;Lactovum:0.45;	Lactovum	urine	Urine	Urinary Tract	-	Urinary Tract; -	CL0161	Y	-	-	urine	Urine	Urinary Tract	-	1	1
	14_h09	WUSC-014_h09	2	Root:1.0;Bacteria:1.0;Firmicutes:1.0;Bacilli:1.0;Bacillales:1.0;Staphylococcaceae:0.99;Staphylococcus:0.89;	Staphylococcus	urine	Urine	Urinary Tract	-	Urinary Tract; -	CL0091	Y	-	-	urine	Urine	Urinary Tract	-	1	1
	26_g07	WUSC-026_g07	1	Root:1.0;Bacteria:1.0;Proteobacteria:1.0;Betaproteobacteria:1.0;Neisseriales:1.0;Neisseriaceae:1.0;Bergeriella:0.89;	Bergeriella	urine_cath	Urine	Urinary Tract	-	Urinary Tract; -	CL0169	Y	-	-	urine_cath	Urine	Urinary Tract	-	1	1
	26_h03	WUSC-026_h03	1	Root:1.0;Bacteria:1.0;Actinobacteria:1.0;Actinobacteria:1.0;Actinomycetales:1.0;Corynebacteriaceae:1.0;Corynebacterium:1.0;	Corynebacterium	urine	Urine	Urinary Tract	-	Urinary Tract; -	CL0171	Y	-	-	urine	Urine	Urinary Tract	-	1	1
	27_A12	WUSC-027_A12	1	Root:1.0;Bacteria:1.0;Actinobacteria:1.0;Actinobacteria:1.0;Actinomycetales:1.0;Corynebacteriaceae:1.0;Corynebacterium:1.0;	Corynebacterium	urine	Urine	Urinary Tract	-	Urinary Tract; -	CL0172	Y	-	-	urine	Urine	Urinary Tract	-	1	1
	27_C09	WUSC-027_C09	1	Root:1.0;Bacteria:1.0;Firmicutes:1.0;Bacilli:1.0;Bacillales:1.0;Staphylococcaceae:1.0;Staphylococcus:0.99;	Staphylococcus	urine	Urine	Urinary Tract	-	Urinary Tract; -	CL0174	Y	-	-	urine	Urine	Urinary Tract	-	1	1
	27_E04	WUSC-027_E04	1	Root:1.0;Bacteria:1.0;Firmicutes:1.0;Bacilli:1.0;Bacillales:1.0;Staphylococcaceae:1.0;Staphylococcus:1.0;	Staphylococcus	urine	Urine	Urinary Tract	-	Urinary Tract; -	CL0176	Y	-	-	urine	Urine	Urinary Tract	-	1	1
	27_g11	WUSC-027_g11	1	Root:1.0;Bacteria:1.0;Actinobacteria:1.0;Actinobacteria:1.0;Actinomycetales:1.0;Corynebacteriaceae:0.99;Corynebacterium:0.95;	Corynebacterium	urine	Urine	Urinary Tract	-	Urinary Tract; -	CL0178	Y	-	-	urine	Urine	Urinary Tract	-	1	1
	28_C04	WUSC-028_C04	1	Root:1.0;Bacteria:1.0;Firmicutes:1.0;Bacilli:1.0;Bacillales:1.0;Staphylococcaceae:1.0;Nosocomiicoccus:1.0;	Nosocomiicoccus	urine	Urine	Urinary Tract	-	Urinary Tract; -	CL0180	Y	-	-	urine	Urine	Urinary Tract	-	1	1
	28_E04	WUSC-028_E04	1	Root:1.0;Bacteria:1.0;Firmicutes:1.0;Bacilli:1.0;Bacillales:1.0;Staphylococcaceae:1.0;Staphylococcus:1.0;	Staphylococcus	urine	Urine	Urinary Tract	-	Urinary Tract; -	CL0183	Y	-	-	urine	Urine	Urinary Tract	-	1	1
	28_g11	WUSC-028_g11	1	Root:1.0;Bacteria:1.0;Actinobacteria:1.0;Actinobacteria:1.0;Actinomycetales:1.0;Nocardiaceae:0.82;Millisia:0.69;	Millisia	urine	Urine	Urinary Tract	-	Urinary Tract; -	CL0186	Y	-	-	urine	Urine	Urinary Tract	-	1	1
	29_b11	WUSC-029_b11	1	Root:1.0;Bacteria:1.0;Actinobacteria:1.0;Actinobacteria:1.0;Actinomycetales:1.0;Corynebacteriaceae:0.43;Turicella:0.43;	Turicella	urine	Urine	Urinary Tract	-	Urinary Tract; -	CL0189	Y	-	-	urine	Urine	Urinary Tract	-	1	1
	29_d03	WUSC-029_d03	1	Root:1.0;Bacteria:1.0;Firmicutes:0.99;Bacilli:0.99;Lactobacillales:0.93;Enterococcaceae:0.24;Pilibacter:0.24;	Pilibacter	urine	Urine	Urinary Tract	-	Urinary Tract; -	CL0190	Y	-	-	urine	Urine	Urinary Tract	-	1	1
	29_E12	WUSC-029_E12	1	Root:1.0;Bacteria:1.0;Actinobacteria:1.0;Actinobacteria:1.0;Actinomycetales:1.0;Corynebacteriaceae:0.99;Corynebacterium:0.7;	Corynebacterium	urine	Urine	Urinary Tract	-	Urinary Tract; -	CL0194	Y	-	-	urine	Urine	Urinary Tract	-	1	1
	30_A04	WUSC-030_A04	1	Root:1.0;Bacteria:1.0;Actinobacteria:1.0;Actinobacteria:1.0;Actinomycetales:1.0;Corynebacteriaceae:1.0;Corynebacterium:0.91;	Corynebacterium	urine	Urine	Urinary Tract	-	Urinary Tract; -	CL0200	Y	-	-	urine	Urine	Urinary Tract	-	1	1
	30_b09	WUSC-030_b09	1	Root:1.0;Bacteria:1.0;Actinobacteria:1.0;Actinobacteria:1.0;Actinomycetales:1.0;Corynebacteriaceae:1.0;Corynebacterium:1.0;	Corynebacterium	urine	Urine	Urinary Tract	-	Urinary Tract; -	CL0202	Y	-	-	urine	Urine	Urinary Tract	-	1	1
	31_b03	WUSC-031_b03	1	Root:1.0;Bacteria:1.0;Actinobacteria:1.0;Actinobacteria:1.0;Actinomycetales:1.0;Corynebacteriaceae:0.82;Corynebacterium:0.54;	Corynebacterium	urine	Urine	Urinary Tract	-	Urinary Tract; -	CL0212	Y	-	-	urine	Urine	Urinary Tract	-	1	1
	32_g10	WUSC-032_g10	1	Root:1.0;Bacteria:1.0;Firmicutes:1.0;Bacilli:1.0;Bacillales:0.9;Staphylococcaceae:0.2;Nosocomiicoccus:0.17;	Nosocomiicoccus	urine_cvs	Urine	Urinary Tract	-	Urinary Tract; -	CL0220	Y	-	-	urine_cvs	Urine	Urinary Tract	-	1	1
	32_h04	WUSC-032_h04	1	Root:1.0;Bacteria:1.0;Actinobacteria:1.0;Actinobacteria:1.0;Actinomycetales:1.0;Corynebacteriaceae:0.86;Turicella:0.46;	Turicella	urine	Urine	Urinary Tract	-	Urinary Tract; -	CL0221	Y	-	-	urine	Urine	Urinary Tract	-	1	1
	5_d11	WUSC-5_d11	1	Root:1.0;Bacteria:1.0;Proteobacteria:1.0;Gammaproteobacteria:1.0;Enterobacteriales:1.0;Enterobacteriaceae:1.0;Klebsiella:0.43;	Klebsiella	urine	Urine	Urinary Tract	-	Urinary Tract; -	CL0310	Y	-	-	urine	Urine	Urinary Tract	-	1	1
	7_h02	WUSC-7_h02	1	Root:1.0;Bacteria:1.0;Actinobacteria:1.0;Actinobacteria:1.0;Actinomycetales:1.0;Nocardiaceae:0.49;Millisia:0.45;	Millisia	urine_cvs	Urine	Urinary Tract	-	Urinary Tract; -	CL0461	Y	-	-	urine_cvs	Urine	Urinary Tract	-	1	1
	8_b03	WUSC-8_b03	1	Root:1.0;Bacteria:1.0;Actinobacteria:1.0;Actinobacteria:1.0;Bifidobacteriales:1.0;Bifidobacteriaceae:1.0;Alloscardovia:1.0;	Alloscardovia	urine	Urine	Urinary Tract	-	Urinary Tract; -	CL0540	Y	-	-	urine	Urine	Urinary Tract	-	1	1
	8_C05	WUSC-8_C05	1	Root:1.0;Bacteria:1.0;Firmicutes:1.0;Bacilli:1.0;Lactobacillales:1.0;Streptococcaceae:1.0;Streptococcus:0.99;	Streptococcus	urine_cvs	Urine	Urinary Tract	-	Urinary Tract; -	CL0544	Y	-	-	urine_cvs	Urine	Urinary Tract	-	1	1
	8_E06	WUSC-8_E06	1	Root:1.0;Bacteria:1.0;Firmicutes:1.0;Bacilli:1.0;Lactobacillales:1.0;Lactobacillaceae:1.0;Lactobacillus:1.0;	Lactobacillus	urine_cvs	Urine	Urinary Tract	-	Urinary Tract; -	CL0550	Y	-	-	urine_cvs	Urine	Urinary Tract	-	1	1
	8_f05	WUSC-8_f05	1	Root:1.0;Bacteria:1.0;Firmicutes:1.0;Bacilli:1.0;Lactobacillales:1.0;Lactobacillaceae:1.0;Lactobacillus:1.0;	Lactobacillus	urine	Urine	Urinary Tract	-	Urinary Tract; -	CL0558	Y	-	-	urine	Urine	Urinary Tract	-	1	1
	8_h01	WUSC-8_h01	1	Root:1.0;Bacteria:1.0;Firmicutes:1.0;Bacilli:1.0;Bacillales:0.93;Staphylococcaceae:0.65;Nosocomiicoccus:0.65;	Nosocomiicoccus	urine_cvs	Urine	Urinary Tract	-	Urinary Tract; -	CL0568	Y	-	-	urine_cvs	Urine	Urinary Tract	-	1	1
	9_A11	WUSC-9_A11	1	Root:1.0;Bacteria:1.0;Actinobacteria:1.0;Actinobacteria:1.0;Actinomycetales:1.0;Corynebacteriaceae:1.0;Corynebacterium:0.93;	Corynebacterium	urine_cvs	Urine	Urinary Tract	-	Urinary Tract; -	CL0575	Y	-	-	urine_cvs	Urine	Urinary Tract	-	1	1
	9_d05	WUSC-9_d05	1	Root:1.0;Bacteria:1.0;Firmicutes:1.0;Bacilli:1.0;Bacillales:1.0;Staphylococcaceae:1.0;Staphylococcus:1.0;	Staphylococcus	urine	Urine	Urinary Tract	-	Urinary Tract; -	CL0584	Y	-	-	urine	Urine	Urinary Tract	-	1	1
	9_E10	WUSC-9_E10	1	Root:1.0;Bacteria:1.0;Actinobacteria:1.0;Actinobacteria:1.0;Actinomycetales:1.0;Corynebacteriaceae:1.0;Corynebacterium:1.0;	Corynebacterium	urine	Urine	Urinary Tract	-	Urinary Tract; -	CL0590	Y	-	-	urine	Urine	Urinary Tract	-	1	1
	9_f10	WUSC-9_f10	1	Root:1.0;Bacteria:1.0;Actinobacteria:1.0;Actinobacteria:1.0;Actinomycetales:1.0;Corynebacteriaceae:0.99;Corynebacterium:0.68;	Corynebacterium	urine	Urine	Urinary Tract	-	Urinary Tract; -	CL0594	Y	-	-	urine	Urine	Urinary Tract	-	1	1
	10_d10	WUSC-10_d10	2	Root:1.0;Bacteria:1.0;Firmicutes:1.0;Bacilli:1.0;Lactobacillales:1.0;Lactobacillaceae:1.0;Lactobacillus:1.0;	Lactobacillus	urine	Urine	Urinary Tract	-	Urinary Tract; -	CL0010	Y	-	-	urine	Urine	Urinary Tract	-	1	1
	10_E11	WUSC-10_E11	1	Root:1.0;Bacteria:1.0;Firmicutes:1.0;Bacilli:1.0;Bacillales:1.0;Staphylococcaceae:1.0;Staphylococcus:0.99;	Staphylococcus	urine_cath	Urine	Urinary Tract	-	Urinary Tract; -	CL0011	Y	-	-	urine_cath	Urine	Urinary Tract	-	1	1
	11_g06	WUSC-11_g06	1	Root:1.0;Bacteria:1.0;Proteobacteria:1.0;Gammaproteobacteria:1.0;Enterobacteriales:1.0;Enterobacteriaceae:1.0;Escherichia/Shigella:0.98;	Escherichia/Shigella	urine	Urine	Urinary Tract	-	Urinary Tract; -	CL0043	Y	-	-	urine	Urine	Urinary Tract	-	1	1
	12_f02	WUSC-12_f02	1	Root:1.0;Bacteria:1.0;Actinobacteria:1.0;Actinobacteria:1.0;Actinomycetales:1.0;Corynebacteriaceae:0.92;Corynebacterium:0.77;	Corynebacterium	urine	Urine	Urinary Tract	-	Urinary Tract; -	CL0054	Y	-	-	urine	Urine	Urinary Tract	-	1	1
	13_A03	WUSC-13_A03	1	Root:1.0;Bacteria:1.0;Firmicutes:1.0;Bacilli:1.0;Lactobacillales:1.0;Streptococcaceae:1.0;Streptococcus:1.0;	Streptococcus	urine_cath	Urine	Urinary Tract	-	Urinary Tract; -	CL0063	Y	-	-	urine_cath	Urine	Urinary Tract	-	1	1
	13_g02	WUSC-13_g02	1	Root:1.0;Bacteria:1.0;Proteobacteria:0.98;Gammaproteobacteria:0.98;Enterobacteriales:0.97;Enterobacteriaceae:0.97;Leclercia:0.58;	Leclercia	urine	Urine	Urinary Tract	-	Urinary Tract; -	CL0079	Y	-	-	urine	Urine	Urinary Tract	-	1	1
	11_f04	WUSC-11_f04	1	Root:1.0;Bacteria:1.0;Actinobacteria:1.0;Actinobacteria:1.0;Actinomycetales:1.0;Corynebacteriaceae:1.0;Corynebacterium:0.99;	Corynebacterium	urine_cvs	Urine	Urinary Tract	-	Urinary Tract; -	CL0037	Y	-	-	urine_cvs	Urine	Urinary Tract	-	1	1
	10_g04	WUSC-10_g04	1	Root:1.0;Bacteria:1.0;Actinobacteria:1.0;Actinobacteria:1.0;Actinomycetales:1.0;Corynebacteriaceae:0.76;Turicella:0.67;	Turicella	urine_cvs	Urine	Urinary Tract	-	Urinary Tract; -	CL0018	Y	-	-	urine_cvs	Urine	Urinary Tract	-	1	1
	55_f05	WUSC-055_f05	1	Root:1.0;Bacteria:1.0;Firmicutes:1.0;Bacilli:1.0;Lactobacillales:1.0;Lactobacillaceae:1.0;Lactobacillus:1.0;	Lactobacillus	wound_abdominal	Wound	Abdominal	-	Abdominal; -	CL0321	-	Y	-	wound_abdominal	Wound	Abdominal	-	1	1
	65_A01	WUSC-065_A01	1	Root:1.0;Bacteria:1.0;Firmicutes:1.0;Bacilli:1.0;Lactobacillales:1.0;Streptococcaceae:1.0;Streptococcus:1.0;	Streptococcus	cervical	Genital_F	Abdominal	-	Abdominal; -	CL0403	-	Y	-	cervical	Genital_F	Abdominal	-	1	1
	65_f01	WUSC-065_f01	1	Root:1.0;Bacteria:1.0;Fusobacteria:1.0;Fusobacteria:1.0;Fusobacteriales:1.0;Fusobacteriaceae:1.0;Fusobacterium:1.0;	Fusobacterium	wound_gastric	Wound	Abdominal	-	Abdominal; -	CL0408	-	Y	-	wound_gastric	Wound	Abdominal	-	1	1
	67_A09	WUSC-067_A09	1	Root:1.0;Bacteria:1.0;Bacteroidetes:1.0;Bacteroidia:1.0;Bacteroidales:1.0;Bacteroidaceae:1.0;Bacteroides:1.0;	Bacteroides	abscess_fpelvic	Abscess	Abdominal	-	Abdominal; -	CL0425	-	Y	-	abscess_fpelvic	Abscess	Abdominal	-	1	1
	68_A09	WUSC-068_A09	1	Root:1.0;Bacteria:1.0;Bacteroidetes:1.0;Bacteroidia:1.0;Bacteroidales:1.0;Bacteroidaceae:1.0;Bacteroides:1.0;	Bacteroides	wound_abdominal	Wound	Abdominal	-	Abdominal; -	CL0436	-	Y	-	wound_abdominal	Wound	Abdominal	-	1	1
	69_f03	WUSC-069_f03	1	Root:1.0;Bacteria:1.0;Proteobacteria:1.0;Betaproteobacteria:1.0;Burkholderiales:1.0;Burkholderiaceae:1.0;Ralstonia:1.0;	Ralstonia	abscess_abominal	Abscess	Abdominal	-	Abdominal; -	CL0446	-	Y	-	abscess_abominal	Abscess	Abdominal	-	1	1
	69_f05	WUSC-069_f05	1	Root:1.0;Bacteria:1.0;Firmicutes:1.0;Bacilli:1.0;Bacillales:1.0;Staphylococcaceae:1.0;Staphylococcus:1.0;	Staphylococcus	abscess_abominal	Abscess	Abdominal	-	Abdominal; -	CL0447	-	Y	-	abscess_abominal	Abscess	Abdominal	-	1	1
	69_g04	WUSC-069_g04	1	Root:1.0;Bacteria:1.0;Bacteroidetes:1.0;Bacteroidia:1.0;Bacteroidales:1.0;Prevotellaceae:1.0;Prevotella:1.0;	Prevotella	aspirate_abdominal	Aspirate	Abdominal	-	Abdominal; -	CL0449	-	Y	-	aspirate_abdominal	Aspirate	Abdominal	-	1	1
	73_f01	WUSC-073_f01	1	Root:1.0;Bacteria:1.0;Fusobacteria:1.0;Fusobacteria:1.0;Fusobacteriales:1.0;Fusobacteriaceae:1.0;Fusobacterium:1.0;	Fusobacterium	abdominal_fluid	Abdominal	Abdominal	-	Abdominal; -	CL0485	-	Y	-	abdominal_fluid	Abdominal	Abdominal	-	1	1
	78_E11	WUSC-078_E11	1	Root:1.0;Bacteria:1.0;Firmicutes:1.0;Bacilli:1.0;Lactobacillales:1.0;Streptococcaceae:1.0;Streptococcus:1.0;	Streptococcus	wound_abdominal	Wound	Abdominal	-	Abdominal; -	CL0527	-	Y	-	wound_abdominal	Wound	Abdominal	-	1	1
	78_g05	WUSC-078_g05	1	Root:1.0;Bacteria:1.0;Firmicutes:1.0;Clostridia:1.0;Clostridiales:1.0;Peptococcaceae_1:1.0;Peptococcus:1.0;	Peptococcus	peritoneal_fluid	Abdominal	Abdominal	-	Abdominal; -	CL0528	-	Y	-	peritoneal_fluid	Abdominal	Abdominal	-	1	1
	69_g02	WUSC-069_g02	1	Root:1.0;Bacteria:1.0;Bacteroidetes:1.0;Bacteroidia:1.0;Bacteroidales:1.0;Prevotellaceae:1.0;Prevotella:1.0;	Prevotella	aspirate_abdominal	Aspirate	Abdominal	-	Abdominal; -	CL0449	-	Y	-	aspirate_abdominal	Aspirate	Abdominal	-	1	1
	14_A10	WUSC-14_A10	1	Root:1.0;Bacteria:1.0;Firmicutes:1.0;Bacilli:1.0;Lactobacillales:1.0;Enterococcaceae:1.0;Enterococcus:1.0;	Enterococcus	bile	Bile	Abdominal	-	Abdominal; -	CL0081	-	-	Y	bile	Bile	Abdominal	-	1	1
	15_E08	WUSC-15_E08	1	Root:1.0;Bacteria:1.0;Firmicutes:1.0;Bacilli:1.0;Bacillales:1.0;Staphylococcaceae:1.0;Staphylococcus:1.0;	Staphylococcus	paracentesis_fluid	Abdominal	Abdominal	-	Abdominal; -	CL0094	-	Y	-	paracentesis_fluid	Abdominal	Abdominal	-	1	1
	16_C02	WUSC-16_C02	1	Root:1.0;Bacteria:1.0;Actinobacteria:1.0;Actinobacteria:1.0;Actinomycetales:1.0;Actinomycetaceae:0.93;Actinomyces:0.91;	Actinomyces	abscess_abdominal	Abscess	Abdominal	-	Abdominal; -	CL0099	-	Y	-	abscess_abdominal	Abscess	Abdominal	-	1	1
	75_A04	WUSC-075_A04	1	Root:1.0;Bacteria:1.0;Firmicutes:1.0;Bacilli:1.0;Bacillales:1.0;Staphylococcaceae:1.0;Staphylococcus:1.0;	Staphylococcus	aspirate_gallbladder	Aspirate	Abdominal	-	Abdominal; -	CL0509	-	Y	-	abdominal_fluid; abscess; abscess_abdominal; abscess_axilla; abscess_chest; abscess_chin; abscess_facial; abscess_l_breast; abscess_l_cheek; abscess_l_neck; abscess_misc; abscess_r; abscess_r_neck; airway_donor; aspirate_abdominal; aspirate_flank; aspirate_gallbladder; aspirate_r_kidney; aspirate_r_knee; bal; biopsy_misc; bone_l_femoral; bone_l_fourth_toe; bone_tibia; bronch_wash; bronchial_washi…	Abdominal; Abscess; Aspirate; BAL; Biopsy; Bone; Control; Cyst; Eye; Genital; Genital_F; Genital_M; Joint; Misc. Known; Nasal; Oral; Respiratory; Stool; Tissue; Ulcer; Urine; Wound	Abdominal; Blood; Bone; Control; Ear; Eye; Genital (Female); Joint; Misc. Known; Respiratory; Skin; Stool; Unknown; Urinary Tract	Arm; Axilla; Back; Breast; Face; Foot; Genital; Genital (female); Genital (male); Groin; Head; Hip; Knee; Leg; Lower; Nose; Pleural; Rectal; Shoulder; Sinus; Upper	104	14
	73_E10	WUSC-073_E10	1	Root:1.0;Bacteria:1.0;Firmicutes:1.0;Bacilli:1.0;Bacillales:1.0;Staphylococcaceae:1.0;Staphylococcus:1.0;	Staphylococcus	abdominal_fluid	Abdominal	Abdominal	-	Abdominal; -	CL0509	-	Y	-	abdominal_fluid; abscess; abscess_abdominal; abscess_axilla; abscess_chest; abscess_chin; abscess_facial; abscess_l_breast; abscess_l_cheek; abscess_l_neck; abscess_misc; abscess_r; abscess_r_neck; airway_donor; aspirate_abdominal; aspirate_flank; aspirate_gallbladder; aspirate_r_kidney; aspirate_r_knee; bal; biopsy_misc; bone_l_femoral; bone_l_fourth_toe; bone_tibia; bronch_wash; bronchial_washi…	Abdominal; Abscess; Aspirate; BAL; Biopsy; Bone; Control; Cyst; Eye; Genital; Genital_F; Genital_M; Joint; Misc. Known; Nasal; Oral; Respiratory; Stool; Tissue; Ulcer; Urine; Wound	Abdominal; Blood; Bone; Control; Ear; Eye; Genital (Female); Joint; Misc. Known; Respiratory; Skin; Stool; Unknown; Urinary Tract	Arm; Axilla; Back; Breast; Face; Foot; Genital; Genital (female); Genital (male); Groin; Head; Hip; Knee; Leg; Lower; Nose; Pleural; Rectal; Shoulder; Sinus; Upper	104	14
	73_C02	WUSC-073_C02	1	Root:1.0;Bacteria:1.0;Firmicutes:1.0;Bacilli:1.0;Bacillales:1.0;Staphylococcaceae:1.0;Staphylococcus:1.0;	Staphylococcus	abscess_abdominal	Abscess	Abdominal	-	Abdominal; -	CL0509	-	Y	-	abdominal_fluid; abscess; abscess_abdominal; abscess_axilla; abscess_chest; abscess_chin; abscess_facial; abscess_l_breast; abscess_l_cheek; abscess_l_neck; abscess_misc; abscess_r; abscess_r_neck; airway_donor; aspirate_abdominal; aspirate_flank; aspirate_gallbladder; aspirate_r_kidney; aspirate_r_knee; bal; biopsy_misc; bone_l_femoral; bone_l_fourth_toe; bone_tibia; bronch_wash; bronchial_washi…	Abdominal; Abscess; Aspirate; BAL; Biopsy; Bone; Control; Cyst; Eye; Genital; Genital_F; Genital_M; Joint; Misc. Known; Nasal; Oral; Respiratory; Stool; Tissue; Ulcer; Urine; Wound	Abdominal; Blood; Bone; Control; Ear; Eye; Genital (Female); Joint; Misc. Known; Respiratory; Skin; Stool; Unknown; Urinary Tract	Arm; Axilla; Back; Breast; Face; Foot; Genital; Genital (female); Genital (male); Groin; Head; Hip; Knee; Leg; Lower; Nose; Pleural; Rectal; Shoulder; Sinus; Upper	104	14
	72_h01	WUSC-072_h01	1	Root:1.0;Bacteria:1.0;Firmicutes:1.0;Bacilli:1.0;Bacillales:1.0;Staphylococcaceae:1.0;Staphylococcus:1.0;	Staphylococcus	cervical	Genital_F	Abdominal	-	Abdominal; -	CL0509	-	Y	-	abdominal_fluid; abscess; abscess_abdominal; abscess_axilla; abscess_chest; abscess_chin; abscess_facial; abscess_l_breast; abscess_l_cheek; abscess_l_neck; abscess_misc; abscess_r; abscess_r_neck; airway_donor; aspirate_abdominal; aspirate_flank; aspirate_gallbladder; aspirate_r_kidney; aspirate_r_knee; bal; biopsy_misc; bone_l_femoral; bone_l_fourth_toe; bone_tibia; bronch_wash; bronchial_washi…	Abdominal; Abscess; Aspirate; BAL; Biopsy; Bone; Control; Cyst; Eye; Genital; Genital_F; Genital_M; Joint; Misc. Known; Nasal; Oral; Respiratory; Stool; Tissue; Ulcer; Urine; Wound	Abdominal; Blood; Bone; Control; Ear; Eye; Genital (Female); Joint; Misc. Known; Respiratory; Skin; Stool; Unknown; Urinary Tract	Arm; Axilla; Back; Breast; Face; Foot; Genital; Genital (female); Genital (male); Groin; Head; Hip; Knee; Leg; Lower; Nose; Pleural; Rectal; Shoulder; Sinus; Upper	104	14
	70_A07	WUSC-070_A07	1	Root:1.0;Bacteria:1.0;Firmicutes:1.0;Bacilli:1.0;Bacillales:1.0;Staphylococcaceae:1.0;Staphylococcus:1.0;	Staphylococcus	cervical	Genital_F	Abdominal	-	Abdominal; -	CL0509	-	Y	-	abdominal_fluid; abscess; abscess_abdominal; abscess_axilla; abscess_chest; abscess_chin; abscess_facial; abscess_l_breast; abscess_l_cheek; abscess_l_neck; abscess_misc; abscess_r; abscess_r_neck; airway_donor; aspirate_abdominal; aspirate_flank; aspirate_gallbladder; aspirate_r_kidney; aspirate_r_knee; bal; biopsy_misc; bone_l_femoral; bone_l_fourth_toe; bone_tibia; bronch_wash; bronchial_washi…	Abdominal; Abscess; Aspirate; BAL; Biopsy; Bone; Control; Cyst; Eye; Genital; Genital_F; Genital_M; Joint; Misc. Known; Nasal; Oral; Respiratory; Stool; Tissue; Ulcer; Urine; Wound	Abdominal; Blood; Bone; Control; Ear; Eye; Genital (Female); Joint; Misc. Known; Respiratory; Skin; Stool; Unknown; Urinary Tract	Arm; Axilla; Back; Breast; Face; Foot; Genital; Genital (female); Genital (male); Groin; Head; Hip; Knee; Leg; Lower; Nose; Pleural; Rectal; Shoulder; Sinus; Upper	104	14
	68_g12	WUSC-068_g12	1	Root:1.0;Bacteria:1.0;Firmicutes:1.0;Bacilli:1.0;Bacillales:1.0;Staphylococcaceae:1.0;Staphylococcus:1.0;	Staphylococcus	cervical	Genital_F	Abdominal	-	Abdominal; -	CL0509	-	Y	-	abdominal_fluid; abscess; abscess_abdominal; abscess_axilla; abscess_chest; abscess_chin; abscess_facial; abscess_l_breast; abscess_l_cheek; abscess_l_neck; abscess_misc; abscess_r; abscess_r_neck; airway_donor; aspirate_abdominal; aspirate_flank; aspirate_gallbladder; aspirate_r_kidney; aspirate_r_knee; bal; biopsy_misc; bone_l_femoral; bone_l_fourth_toe; bone_tibia; bronch_wash; bronchial_washi…	Abdominal; Abscess; Aspirate; BAL; Biopsy; Bone; Control; Cyst; Eye; Genital; Genital_F; Genital_M; Joint; Misc. Known; Nasal; Oral; Respiratory; Stool; Tissue; Ulcer; Urine; Wound	Abdominal; Blood; Bone; Control; Ear; Eye; Genital (Female); Joint; Misc. Known; Respiratory; Skin; Stool; Unknown; Urinary Tract	Arm; Axilla; Back; Breast; Face; Foot; Genital; Genital (female); Genital (male); Groin; Head; Hip; Knee; Leg; Lower; Nose; Pleural; Rectal; Shoulder; Sinus; Upper	104	14
	68_g11	WUSC-068_g11	1	Root:1.0;Bacteria:1.0;Firmicutes:1.0;Bacilli:1.0;Bacillales:1.0;Staphylococcaceae:1.0;Staphylococcus:1.0;	Staphylococcus	cervical	Genital_F	Abdominal	-	Abdominal; -	CL0509	-	Y	-	abdominal_fluid; abscess; abscess_abdominal; abscess_axilla; abscess_chest; abscess_chin; abscess_facial; abscess_l_breast; abscess_l_cheek; abscess_l_neck; abscess_misc; abscess_r; abscess_r_neck; airway_donor; aspirate_abdominal; aspirate_flank; aspirate_gallbladder; aspirate_r_kidney; aspirate_r_knee; bal; biopsy_misc; bone_l_femoral; bone_l_fourth_toe; bone_tibia; bronch_wash; bronchial_washi…	Abdominal; Abscess; Aspirate; BAL; Biopsy; Bone; Control; Cyst; Eye; Genital; Genital_F; Genital_M; Joint; Misc. Known; Nasal; Oral; Respiratory; Stool; Tissue; Ulcer; Urine; Wound	Abdominal; Blood; Bone; Control; Ear; Eye; Genital (Female); Joint; Misc. Known; Respiratory; Skin; Stool; Unknown; Urinary Tract	Arm; Axilla; Back; Breast; Face; Foot; Genital; Genital (female); Genital (male); Groin; Head; Hip; Knee; Leg; Lower; Nose; Pleural; Rectal; Shoulder; Sinus; Upper	104	14
	66_C03	WUSC-066_C03	1	Root:1.0;Bacteria:1.0;Firmicutes:1.0;Bacilli:1.0;Bacillales:1.0;Staphylococcaceae:1.0;Staphylococcus:1.0;	Staphylococcus	aspirate_abdominal	Aspirate	Abdominal	-	Abdominal; -	CL0509	-	Y	-	abdominal_fluid; abscess; abscess_abdominal; abscess_axilla; abscess_chest; abscess_chin; abscess_facial; abscess_l_breast; abscess_l_cheek; abscess_l_neck; abscess_misc; abscess_r; abscess_r_neck; airway_donor; aspirate_abdominal; aspirate_flank; aspirate_gallbladder; aspirate_r_kidney; aspirate_r_knee; bal; biopsy_misc; bone_l_femoral; bone_l_fourth_toe; bone_tibia; bronch_wash; bronchial_washi…	Abdominal; Abscess; Aspirate; BAL; Biopsy; Bone; Control; Cyst; Eye; Genital; Genital_F; Genital_M; Joint; Misc. Known; Nasal; Oral; Respiratory; Stool; Tissue; Ulcer; Urine; Wound	Abdominal; Blood; Bone; Control; Ear; Eye; Genital (Female); Joint; Misc. Known; Respiratory; Skin; Stool; Unknown; Urinary Tract	Arm; Axilla; Back; Breast; Face; Foot; Genital; Genital (female); Genital (male); Groin; Head; Hip; Knee; Leg; Lower; Nose; Pleural; Rectal; Shoulder; Sinus; Upper	104	14
	65_d05	WUSC-065_d05	1	Root:1.0;Bacteria:1.0;Firmicutes:1.0;Bacilli:1.0;Bacillales:1.0;Staphylococcaceae:1.0;Staphylococcus:1.0;	Staphylococcus	aspirate_flank	Aspirate	Abdominal	-	Abdominal; -	CL0509	-	Y	-	abdominal_fluid; abscess; abscess_abdominal; abscess_axilla; abscess_chest; abscess_chin; abscess_facial; abscess_l_breast; abscess_l_cheek; abscess_l_neck; abscess_misc; abscess_r; abscess_r_neck; airway_donor; aspirate_abdominal; aspirate_flank; aspirate_gallbladder; aspirate_r_kidney; aspirate_r_knee; bal; biopsy_misc; bone_l_femoral; bone_l_fourth_toe; bone_tibia; bronch_wash; bronchial_washi…	Abdominal; Abscess; Aspirate; BAL; Biopsy; Bone; Control; Cyst; Eye; Genital; Genital_F; Genital_M; Joint; Misc. Known; Nasal; Oral; Respiratory; Stool; Tissue; Ulcer; Urine; Wound	Abdominal; Blood; Bone; Control; Ear; Eye; Genital (Female); Joint; Misc. Known; Respiratory; Skin; Stool; Unknown; Urinary Tract	Arm; Axilla; Back; Breast; Face; Foot; Genital; Genital (female); Genital (male); Groin; Head; Hip; Knee; Leg; Lower; Nose; Pleural; Rectal; Shoulder; Sinus; Upper	104	14
	64_E11	WUSC-064_E11	1	Root:1.0;Bacteria:1.0;Firmicutes:1.0;Bacilli:1.0;Bacillales:1.0;Staphylococcaceae:1.0;Staphylococcus:1.0;	Staphylococcus	cervical	Genital_F	Abdominal	-	Abdominal; -	CL0509	-	Y	-	abdominal_fluid; abscess; abscess_abdominal; abscess_axilla; abscess_chest; abscess_chin; abscess_facial; abscess_l_breast; abscess_l_cheek; abscess_l_neck; abscess_misc; abscess_r; abscess_r_neck; airway_donor; aspirate_abdominal; aspirate_flank; aspirate_gallbladder; aspirate_r_kidney; aspirate_r_knee; bal; biopsy_misc; bone_l_femoral; bone_l_fourth_toe; bone_tibia; bronch_wash; bronchial_washi…	Abdominal; Abscess; Aspirate; BAL; Biopsy; Bone; Control; Cyst; Eye; Genital; Genital_F; Genital_M; Joint; Misc. Known; Nasal; Oral; Respiratory; Stool; Tissue; Ulcer; Urine; Wound	Abdominal; Blood; Bone; Control; Ear; Eye; Genital (Female); Joint; Misc. Known; Respiratory; Skin; Stool; Unknown; Urinary Tract	Arm; Axilla; Back; Breast; Face; Foot; Genital; Genital (female); Genital (male); Groin; Head; Hip; Knee; Leg; Lower; Nose; Pleural; Rectal; Shoulder; Sinus; Upper	104	14
	63_f05	WUSC-063_f05	1	Root:1.0;Bacteria:1.0;Firmicutes:1.0;Bacilli:1.0;Bacillales:1.0;Staphylococcaceae:1.0;Staphylococcus:1.0;	Staphylococcus	cervical	Genital_F	Abdominal	-	Abdominal; -	CL0509	-	Y	-	abdominal_fluid; abscess; abscess_abdominal; abscess_axilla; abscess_chest; abscess_chin; abscess_facial; abscess_l_breast; abscess_l_cheek; abscess_l_neck; abscess_misc; abscess_r; abscess_r_neck; airway_donor; aspirate_abdominal; aspirate_flank; aspirate_gallbladder; aspirate_r_kidney; aspirate_r_knee; bal; biopsy_misc; bone_l_femoral; bone_l_fourth_toe; bone_tibia; bronch_wash; bronchial_washi…	Abdominal; Abscess; Aspirate; BAL; Biopsy; Bone; Control; Cyst; Eye; Genital; Genital_F; Genital_M; Joint; Misc. Known; Nasal; Oral; Respiratory; Stool; Tissue; Ulcer; Urine; Wound	Abdominal; Blood; Bone; Control; Ear; Eye; Genital (Female); Joint; Misc. Known; Respiratory; Skin; Stool; Unknown; Urinary Tract	Arm; Axilla; Back; Breast; Face; Foot; Genital; Genital (female); Genital (male); Groin; Head; Hip; Knee; Leg; Lower; Nose; Pleural; Rectal; Shoulder; Sinus; Upper	104	14
	63_f03	WUSC-063_f03	1	Root:1.0;Bacteria:1.0;Firmicutes:1.0;Bacilli:1.0;Bacillales:1.0;Staphylococcaceae:1.0;Staphylococcus:1.0;	Staphylococcus	cervical	Genital_F	Abdominal	-	Abdominal; -	CL0509	-	Y	-	abdominal_fluid; abscess; abscess_abdominal; abscess_axilla; abscess_chest; abscess_chin; abscess_facial; abscess_l_breast; abscess_l_cheek; abscess_l_neck; abscess_misc; abscess_r; abscess_r_neck; airway_donor; aspirate_abdominal; aspirate_flank; aspirate_gallbladder; aspirate_r_kidney; aspirate_r_knee; bal; biopsy_misc; bone_l_femoral; bone_l_fourth_toe; bone_tibia; bronch_wash; bronchial_washi…	Abdominal; Abscess; Aspirate; BAL; Biopsy; Bone; Control; Cyst; Eye; Genital; Genital_F; Genital_M; Joint; Misc. Known; Nasal; Oral; Respiratory; Stool; Tissue; Ulcer; Urine; Wound	Abdominal; Blood; Bone; Control; Ear; Eye; Genital (Female); Joint; Misc. Known; Respiratory; Skin; Stool; Unknown; Urinary Tract	Arm; Axilla; Back; Breast; Face; Foot; Genital; Genital (female); Genital (male); Groin; Head; Hip; Knee; Leg; Lower; Nose; Pleural; Rectal; Shoulder; Sinus; Upper	104	14
	58_E12	WUSC-058_E12	1	Root:1.0;Bacteria:1.0;Firmicutes:1.0;Bacilli:1.0;Bacillales:1.0;Staphylococcaceae:1.0;Staphylococcus:1.0;	Staphylococcus	wound_abdominal	Wound	Abdominal	-	Abdominal; -	CL0509	-	Y	-	abdominal_fluid; abscess; abscess_abdominal; abscess_axilla; abscess_chest; abscess_chin; abscess_facial; abscess_l_breast; abscess_l_cheek; abscess_l_neck; abscess_misc; abscess_r; abscess_r_neck; airway_donor; aspirate_abdominal; aspirate_flank; aspirate_gallbladder; aspirate_r_kidney; aspirate_r_knee; bal; biopsy_misc; bone_l_femoral; bone_l_fourth_toe; bone_tibia; bronch_wash; bronchial_washi…	Abdominal; Abscess; Aspirate; BAL; Biopsy; Bone; Control; Cyst; Eye; Genital; Genital_F; Genital_M; Joint; Misc. Known; Nasal; Oral; Respiratory; Stool; Tissue; Ulcer; Urine; Wound	Abdominal; Blood; Bone; Control; Ear; Eye; Genital (Female); Joint; Misc. Known; Respiratory; Skin; Stool; Unknown; Urinary Tract	Arm; Axilla; Back; Breast; Face; Foot; Genital; Genital (female); Genital (male); Groin; Head; Hip; Knee; Leg; Lower; Nose; Pleural; Rectal; Shoulder; Sinus; Upper	104	14
	72_E08	WUSC-072_E08	1	Root:1.0;Bacteria:1.0;Firmicutes:1.0;Bacilli:1.0;Bacillales:1.0;Staphylococcaceae:1.0;Staphylococcus:1.0;	Staphylococcus	cyst_gastrointestinal	Cyst	Abdominal	-	Abdominal; -	CL0069	-	Y	-	abscess; abscess_abdominal; abscess_axilla; abscess_back; abscess_chin; abscess_l_antecub; abscess_l_breast; abscess_l_buttock; abscess_l_buttocks; abscess_l_hand; abscess_l_hip; abscess_l_knee; abscess_l_leg; abscess_l_thigh; abscess_labia; abscess_r; abscess_r_arm; abscess_r_buttock; abscess_r_elbow; abscess_r_hand; abscess_r_leg; abscess_r_thigh; aspirate_back; aspirate_chest; aspirate_elbow; …	Abscess; Aspirate; Bacterial; BAL; Blood; Bone; Control; Cyst; Eye; Genital; Genital_F; Genital_M; Joint; Misc. Known; Oral; Respiratory; Stool; Tissue; Urine; Wound	Abdominal; Blood; Bone; Control; Ear; Eye; Joint; Misc. Known; Respiratory; Skin; Stool; Unknown; Urinary Tract	Arm; Axilla; Back; Breast; Face; Foot; Genital; Genital (female); Genital (male); Hand; Head; Hip; Knee; Leg; Lower; Mouth; Nose; Pleural; Rectal; Shoulder; Sinus; Upper	120	13
	55_h07	WUSC-055_h07	1	Root:1.0;Bacteria:1.0;Firmicutes:1.0;Bacilli:1.0;Bacillales:1.0;Staphylococcaceae:1.0;Staphylococcus:1.0;	Staphylococcus	aspirate_chest	Aspirate	Abdominal	-	Abdominal; -	CL0069	-	Y	-	abscess; abscess_abdominal; abscess_axilla; abscess_back; abscess_chin; abscess_l_antecub; abscess_l_breast; abscess_l_buttock; abscess_l_buttocks; abscess_l_hand; abscess_l_hip; abscess_l_knee; abscess_l_leg; abscess_l_thigh; abscess_labia; abscess_r; abscess_r_arm; abscess_r_buttock; abscess_r_elbow; abscess_r_hand; abscess_r_leg; abscess_r_thigh; aspirate_back; aspirate_chest; aspirate_elbow; …	Abscess; Aspirate; Bacterial; BAL; Blood; Bone; Control; Cyst; Eye; Genital; Genital_F; Genital_M; Joint; Misc. Known; Oral; Respiratory; Stool; Tissue; Urine; Wound	Abdominal; Blood; Bone; Control; Ear; Eye; Joint; Misc. Known; Respiratory; Skin; Stool; Unknown; Urinary Tract	Arm; Axilla; Back; Breast; Face; Foot; Genital; Genital (female); Genital (male); Hand; Head; Hip; Knee; Leg; Lower; Mouth; Nose; Pleural; Rectal; Shoulder; Sinus; Upper	120	13
	63_h12	WUSC-063_h12	1	Root:1.0;Bacteria:1.0;Firmicutes:1.0;Bacilli:1.0;Bacillales:1.0;Staphylococcaceae:1.0;Staphylococcus:1.0;	Staphylococcus	wound_abdominal	Wound	Abdominal	-	Abdominal; -	CL0069	-	Y	-	abscess; abscess_abdominal; abscess_axilla; abscess_back; abscess_chin; abscess_l_antecub; abscess_l_breast; abscess_l_buttock; abscess_l_buttocks; abscess_l_hand; abscess_l_hip; abscess_l_knee; abscess_l_leg; abscess_l_thigh; abscess_labia; abscess_r; abscess_r_arm; abscess_r_buttock; abscess_r_elbow; abscess_r_hand; abscess_r_leg; abscess_r_thigh; aspirate_back; aspirate_chest; aspirate_elbow; …	Abscess; Aspirate; Bacterial; BAL; Blood; Bone; Control; Cyst; Eye; Genital; Genital_F; Genital_M; Joint; Misc. Known; Oral; Respiratory; Stool; Tissue; Urine; Wound	Abdominal; Blood; Bone; Control; Ear; Eye; Joint; Misc. Known; Respiratory; Skin; Stool; Unknown; Urinary Tract	Arm; Axilla; Back; Breast; Face; Foot; Genital; Genital (female); Genital (male); Hand; Head; Hip; Knee; Leg; Lower; Mouth; Nose; Pleural; Rectal; Shoulder; Sinus; Upper	120	13
	60_d12	WUSC-060_d12	1	Root:1.0;Bacteria:1.0;Firmicutes:1.0;Bacilli:1.0;Bacillales:1.0;Staphylococcaceae:1.0;Staphylococcus:1.0;	Staphylococcus	wound_abdominal	Wound	Abdominal	-	Abdominal; -	CL0069	-	Y	-	abscess; abscess_abdominal; abscess_axilla; abscess_back; abscess_chin; abscess_l_antecub; abscess_l_breast; abscess_l_buttock; abscess_l_buttocks; abscess_l_hand; abscess_l_hip; abscess_l_knee; abscess_l_leg; abscess_l_thigh; abscess_labia; abscess_r; abscess_r_arm; abscess_r_buttock; abscess_r_elbow; abscess_r_hand; abscess_r_leg; abscess_r_thigh; aspirate_back; aspirate_chest; aspirate_elbow; …	Abscess; Aspirate; Bacterial; BAL; Blood; Bone; Control; Cyst; Eye; Genital; Genital_F; Genital_M; Joint; Misc. Known; Oral; Respiratory; Stool; Tissue; Urine; Wound	Abdominal; Blood; Bone; Control; Ear; Eye; Joint; Misc. Known; Respiratory; Skin; Stool; Unknown; Urinary Tract	Arm; Axilla; Back; Breast; Face; Foot; Genital; Genital (female); Genital (male); Hand; Head; Hip; Knee; Leg; Lower; Mouth; Nose; Pleural; Rectal; Shoulder; Sinus; Upper	120	13
	58_E01	WUSC-058_E01	1	Root:1.0;Bacteria:1.0;Firmicutes:1.0;Bacilli:1.0;Bacillales:1.0;Staphylococcaceae:1.0;Staphylococcus:1.0;	Staphylococcus	wound_abdominal	Wound	Abdominal	-	Abdominal; -	CL0069	-	Y	-	abscess; abscess_abdominal; abscess_axilla; abscess_back; abscess_chin; abscess_l_antecub; abscess_l_breast; abscess_l_buttock; abscess_l_buttocks; abscess_l_hand; abscess_l_hip; abscess_l_knee; abscess_l_leg; abscess_l_thigh; abscess_labia; abscess_r; abscess_r_arm; abscess_r_buttock; abscess_r_elbow; abscess_r_hand; abscess_r_leg; abscess_r_thigh; aspirate_back; aspirate_chest; aspirate_elbow; …	Abscess; Aspirate; Bacterial; BAL; Blood; Bone; Control; Cyst; Eye; Genital; Genital_F; Genital_M; Joint; Misc. Known; Oral; Respiratory; Stool; Tissue; Urine; Wound	Abdominal; Blood; Bone; Control; Ear; Eye; Joint; Misc. Known; Respiratory; Skin; Stool; Unknown; Urinary Tract	Arm; Axilla; Back; Breast; Face; Foot; Genital; Genital (female); Genital (male); Hand; Head; Hip; Knee; Leg; Lower; Mouth; Nose; Pleural; Rectal; Shoulder; Sinus; Upper	120	13
	55_f12	WUSC-055_f12	1	Root:1.0;Bacteria:1.0;Firmicutes:1.0;Bacilli:1.0;Bacillales:1.0;Staphylococcaceae:1.0;Staphylococcus:1.0;	Staphylococcus	wound_abdominal	Wound	Abdominal	-	Abdominal; -	CL0069	-	Y	-	abscess; abscess_abdominal; abscess_axilla; abscess_back; abscess_chin; abscess_l_antecub; abscess_l_breast; abscess_l_buttock; abscess_l_buttocks; abscess_l_hand; abscess_l_hip; abscess_l_knee; abscess_l_leg; abscess_l_thigh; abscess_labia; abscess_r; abscess_r_arm; abscess_r_buttock; abscess_r_elbow; abscess_r_hand; abscess_r_leg; abscess_r_thigh; aspirate_back; aspirate_chest; aspirate_elbow; …	Abscess; Aspirate; Bacterial; BAL; Blood; Bone; Control; Cyst; Eye; Genital; Genital_F; Genital_M; Joint; Misc. Known; Oral; Respiratory; Stool; Tissue; Urine; Wound	Abdominal; Blood; Bone; Control; Ear; Eye; Joint; Misc. Known; Respiratory; Skin; Stool; Unknown; Urinary Tract	Arm; Axilla; Back; Breast; Face; Foot; Genital; Genital (female); Genital (male); Hand; Head; Hip; Knee; Leg; Lower; Mouth; Nose; Pleural; Rectal; Shoulder; Sinus; Upper	120	13
	16_b05	WUSC-16_b05	1	Root:1.0;Bacteria:1.0;Firmicutes:1.0;Bacilli:1.0;Bacillales:1.0;Staphylococcaceae:1.0;Staphylococcus:1.0;	Staphylococcus	abscess_abdominal	Abscess	Abdominal	-	Abdominal; -	CL0069	-	Y	-	abscess; abscess_abdominal; abscess_axilla; abscess_back; abscess_chin; abscess_l_antecub; abscess_l_breast; abscess_l_buttock; abscess_l_buttocks; abscess_l_hand; abscess_l_hip; abscess_l_knee; abscess_l_leg; abscess_l_thigh; abscess_labia; abscess_r; abscess_r_arm; abscess_r_buttock; abscess_r_elbow; abscess_r_hand; abscess_r_leg; abscess_r_thigh; aspirate_back; aspirate_chest; aspirate_elbow; …	Abscess; Aspirate; Bacterial; BAL; Blood; Bone; Control; Cyst; Eye; Genital; Genital_F; Genital_M; Joint; Misc. Known; Oral; Respiratory; Stool; Tissue; Urine; Wound	Abdominal; Blood; Bone; Control; Ear; Eye; Joint; Misc. Known; Respiratory; Skin; Stool; Unknown; Urinary Tract	Arm; Axilla; Back; Breast; Face; Foot; Genital; Genital (female); Genital (male); Hand; Head; Hip; Knee; Leg; Lower; Mouth; Nose; Pleural; Rectal; Shoulder; Sinus; Upper	120	13
	13_C09	WUSC-13_C09	1	Root:1.0;Bacteria:1.0;Firmicutes:1.0;Bacilli:1.0;Bacillales:1.0;Staphylococcaceae:1.0;Staphylococcus:1.0;	Staphylococcus	wound_abdominal	Wound	Abdominal	-	Abdominal; -	CL0069	-	Y	-	abscess; abscess_abdominal; abscess_axilla; abscess_back; abscess_chin; abscess_l_antecub; abscess_l_breast; abscess_l_buttock; abscess_l_buttocks; abscess_l_hand; abscess_l_hip; abscess_l_knee; abscess_l_leg; abscess_l_thigh; abscess_labia; abscess_r; abscess_r_arm; abscess_r_buttock; abscess_r_elbow; abscess_r_hand; abscess_r_leg; abscess_r_thigh; aspirate_back; aspirate_chest; aspirate_elbow; …	Abscess; Aspirate; Bacterial; BAL; Blood; Bone; Control; Cyst; Eye; Genital; Genital_F; Genital_M; Joint; Misc. Known; Oral; Respiratory; Stool; Tissue; Urine; Wound	Abdominal; Blood; Bone; Control; Ear; Eye; Joint; Misc. Known; Respiratory; Skin; Stool; Unknown; Urinary Tract	Arm; Axilla; Back; Breast; Face; Foot; Genital; Genital (female); Genital (male); Hand; Head; Hip; Knee; Leg; Lower; Mouth; Nose; Pleural; Rectal; Shoulder; Sinus; Upper	120	13
	18_g04	WUSC-018_g04	1	Root:1.0;Bacteria:1.0;Firmicutes:1.0;Bacilli:1.0;Bacillales:1.0;Staphylococcaceae:1.0;Staphylococcus:1.0;	Staphylococcus	wound_abdominal	Wound	Abdominal	-	Abdominal; -	CL0069	-	Y	-	abscess; abscess_abdominal; abscess_axilla; abscess_back; abscess_chin; abscess_l_antecub; abscess_l_breast; abscess_l_buttock; abscess_l_buttocks; abscess_l_hand; abscess_l_hip; abscess_l_knee; abscess_l_leg; abscess_l_thigh; abscess_labia; abscess_r; abscess_r_arm; abscess_r_buttock; abscess_r_elbow; abscess_r_hand; abscess_r_leg; abscess_r_thigh; aspirate_back; aspirate_chest; aspirate_elbow; …	Abscess; Aspirate; Bacterial; BAL; Blood; Bone; Control; Cyst; Eye; Genital; Genital_F; Genital_M; Joint; Misc. Known; Oral; Respiratory; Stool; Tissue; Urine; Wound	Abdominal; Blood; Bone; Control; Ear; Eye; Joint; Misc. Known; Respiratory; Skin; Stool; Unknown; Urinary Tract	Arm; Axilla; Back; Breast; Face; Foot; Genital; Genital (female); Genital (male); Hand; Head; Hip; Knee; Leg; Lower; Mouth; Nose; Pleural; Rectal; Shoulder; Sinus; Upper	120	13
	32_d09	WUSC-032_d09	1	Root:1.0;Bacteria:1.0;Firmicutes:1.0;Bacilli:1.0;Bacillales:1.0;Staphylococcaceae:1.0;Staphylococcus:1.0;	Staphylococcus	wound_abdominal	Wound	Abdominal	-	Abdominal; -	CL0069	-	Y	-	abscess; abscess_abdominal; abscess_axilla; abscess_back; abscess_chin; abscess_l_antecub; abscess_l_breast; abscess_l_buttock; abscess_l_buttocks; abscess_l_hand; abscess_l_hip; abscess_l_knee; abscess_l_leg; abscess_l_thigh; abscess_labia; abscess_r; abscess_r_arm; abscess_r_buttock; abscess_r_elbow; abscess_r_hand; abscess_r_leg; abscess_r_thigh; aspirate_back; aspirate_chest; aspirate_elbow; …	Abscess; Aspirate; Bacterial; BAL; Blood; Bone; Control; Cyst; Eye; Genital; Genital_F; Genital_M; Joint; Misc. Known; Oral; Respiratory; Stool; Tissue; Urine; Wound	Abdominal; Blood; Bone; Control; Ear; Eye; Joint; Misc. Known; Respiratory; Skin; Stool; Unknown; Urinary Tract	Arm; Axilla; Back; Breast; Face; Foot; Genital; Genital (female); Genital (male); Hand; Head; Hip; Knee; Leg; Lower; Mouth; Nose; Pleural; Rectal; Shoulder; Sinus; Upper	120	13
	32_d10	WUSC-032_d10	1	Root:1.0;Bacteria:1.0;Firmicutes:1.0;Bacilli:1.0;Bacillales:1.0;Staphylococcaceae:1.0;Staphylococcus:1.0;	Staphylococcus	wound_abdominal	Wound	Abdominal	-	Abdominal; -	CL0069	-	Y	-	abscess; abscess_abdominal; abscess_axilla; abscess_back; abscess_chin; abscess_l_antecub; abscess_l_breast; abscess_l_buttock; abscess_l_buttocks; abscess_l_hand; abscess_l_hip; abscess_l_knee; abscess_l_leg; abscess_l_thigh; abscess_labia; abscess_r; abscess_r_arm; abscess_r_buttock; abscess_r_elbow; abscess_r_hand; abscess_r_leg; abscess_r_thigh; aspirate_back; aspirate_chest; aspirate_elbow; …	Abscess; Aspirate; Bacterial; BAL; Blood; Bone; Control; Cyst; Eye; Genital; Genital_F; Genital_M; Joint; Misc. Known; Oral; Respiratory; Stool; Tissue; Urine; Wound	Abdominal; Blood; Bone; Control; Ear; Eye; Joint; Misc. Known; Respiratory; Skin; Stool; Unknown; Urinary Tract	Arm; Axilla; Back; Breast; Face; Foot; Genital; Genital (female); Genital (male); Hand; Head; Hip; Knee; Leg; Lower; Mouth; Nose; Pleural; Rectal; Shoulder; Sinus; Upper	120	13
	73_E07	WUSC-073_E07	1	Root:1.0;Bacteria:1.0;Firmicutes:1.0;Bacilli:1.0;Lactobacillales:1.0;Enterococcaceae:1.0;Enterococcus:1.0;	Enterococcus	abdominal_fluid	Abdominal	Abdominal	-	Abdominal; -	CL0258	-	Y	-	abdominal_fluid; abscess_perianal; aspirate_pancreas; blood; bone_tibia; cervical; peritoneal_fluid; sputum; sputum_induced; stool; tissue_l_leg; tissue_r_knee; trach_aspirate; tracheal_aspirate; urine; urine_cath; urine_cvs; vaginal; vaginal/rectal; wound_vulva	Abdominal; Abscess; Blood; Bone; Genital_F; Misc. Known; Oral; Respiratory; Stool; Tissue; Urine; Wound	Abdominal; Blood; Bone; Genital (Female); Joint; Misc. Known; Respiratory; Skin; Stool; Urinary Tract	Genital (female); Knee; Leg; Lower; Rectal	20	10
	61_C05	WUSC-061_C05	1	Root:1.0;Bacteria:1.0;Firmicutes:1.0;Bacilli:1.0;Lactobacillales:1.0;Enterococcaceae:1.0;Enterococcus:1.0;	Enterococcus	cervical	Genital_F	Abdominal	-	Abdominal; -	CL0258	-	Y	-	abdominal_fluid; abscess_perianal; aspirate_pancreas; blood; bone_tibia; cervical; peritoneal_fluid; sputum; sputum_induced; stool; tissue_l_leg; tissue_r_knee; trach_aspirate; tracheal_aspirate; urine; urine_cath; urine_cvs; vaginal; vaginal/rectal; wound_vulva	Abdominal; Abscess; Blood; Bone; Genital_F; Misc. Known; Oral; Respiratory; Stool; Tissue; Urine; Wound	Abdominal; Blood; Bone; Genital (Female); Joint; Misc. Known; Respiratory; Skin; Stool; Urinary Tract	Genital (female); Knee; Leg; Lower; Rectal	20	10
	55_f01	WUSC-055_f01	1	Root:1.0;Bacteria:1.0;Firmicutes:1.0;Bacilli:1.0;Lactobacillales:1.0;Enterococcaceae:1.0;Enterococcus:1.0;	Enterococcus	peritoneal_fluid	Abdominal	Abdominal	-	Abdominal; -	CL0258	-	Y	-	abdominal_fluid; abscess_perianal; aspirate_pancreas; blood; bone_tibia; cervical; peritoneal_fluid; sputum; sputum_induced; stool; tissue_l_leg; tissue_r_knee; trach_aspirate; tracheal_aspirate; urine; urine_cath; urine_cvs; vaginal; vaginal/rectal; wound_vulva	Abdominal; Abscess; Blood; Bone; Genital_F; Misc. Known; Oral; Respiratory; Stool; Tissue; Urine; Wound	Abdominal; Blood; Bone; Genital (Female); Joint; Misc. Known; Respiratory; Skin; Stool; Urinary Tract	Genital (female); Knee; Leg; Lower; Rectal	20	10
	73_E08	WUSC-073_E08	1	Root:1.0;Bacteria:1.0;Firmicutes:1.0;Bacilli:1.0;Lactobacillales:1.0;Enterococcaceae:1.0;Enterococcus:1.0;	Enterococcus	abdominal_fluid	Abdominal	Abdominal	-	Abdominal; -	CL0258	-	Y	-	abdominal_fluid; abscess_perianal; aspirate_pancreas; blood; bone_tibia; cervical; peritoneal_fluid; sputum; sputum_induced; stool; tissue_l_leg; tissue_r_knee; trach_aspirate; tracheal_aspirate; urine; urine_cath; urine_cvs; vaginal; vaginal/rectal; wound_vulva	Abdominal; Abscess; Blood; Bone; Genital_F; Misc. Known; Oral; Respiratory; Stool; Tissue; Urine; Wound	Abdominal; Blood; Bone; Genital (Female); Joint; Misc. Known; Respiratory; Skin; Stool; Urinary Tract	Genital (female); Knee; Leg; Lower; Rectal	20	10
	73_f05	WUSC-073_f05	1	Root:1.0;Bacteria:1.0;Proteobacteria:1.0;Gammaproteobacteria:1.0;Pseudomonadales:1.0;Pseudomonadaceae:1.0;Pseudomonas:1.0;	Pseudomonas	abdominal_fluid	Abdominal	Abdominal	-	Abdominal; -	CL0098	-	Y	-	abdominal_fluid; abscess_l_buttock; aspirate_l_nare; aspirate_pancreas; bal; bile; biopsy_l_arm; bronch_wash; bronchial_washing; bw; bw_cf; drainage_l_ear; drainage_r_ear; ocular_swab; sputum; sputum_cf; sputum_induced; stool; tissue_r_elbow; tissue_r_hip; trach_aspirate; trachael_aspirate; tracheal_aspirate; urine; urine_cath; urine_cvs; urine_kidney; wound_abdominal; wound_neck; wound_r_buttock…	Abdominal; Abscess; Aspirate; BAL; Bile; Blood; Misc. Known; Oral; Respiratory; Stool; Tissue; Urine; Wound	Abdominal; Blood; Joint; Misc. Known; Respiratory; Skin; Stool; Urinary Tract	Foot; Genital (male); Groin; Head; Hip; Leg; Lower; Nose; Rectal	37	8
	18_g07	WUSC-018_g07	1	Root:1.0;Bacteria:1.0;Proteobacteria:1.0;Gammaproteobacteria:1.0;Pseudomonadales:1.0;Pseudomonadaceae:1.0;Pseudomonas:1.0;	Pseudomonas	wound_abdominal	Wound	Abdominal	-	Abdominal; -	CL0098	-	Y	-	abdominal_fluid; abscess_l_buttock; aspirate_l_nare; aspirate_pancreas; bal; bile; biopsy_l_arm; bronch_wash; bronchial_washing; bw; bw_cf; drainage_l_ear; drainage_r_ear; ocular_swab; sputum; sputum_cf; sputum_induced; stool; tissue_r_elbow; tissue_r_hip; trach_aspirate; trachael_aspirate; tracheal_aspirate; urine; urine_cath; urine_cvs; urine_kidney; wound_abdominal; wound_neck; wound_r_buttock…	Abdominal; Abscess; Aspirate; BAL; Bile; Blood; Misc. Known; Oral; Respiratory; Stool; Tissue; Urine; Wound	Abdominal; Blood; Joint; Misc. Known; Respiratory; Skin; Stool; Urinary Tract	Foot; Genital (male); Groin; Head; Hip; Leg; Lower; Nose; Rectal	37	8
	14_A09	WUSC-014_A09	2	Root:1.0;Bacteria:1.0;Proteobacteria:1.0;Gammaproteobacteria:1.0;Pseudomonadales:1.0;Pseudomonadaceae:1.0;Pseudomonas:1.0;	Pseudomonas	bile	Bile	Abdominal	-	Abdominal; -	CL0098	-	Y	-	abdominal_fluid; abscess_l_buttock; aspirate_l_nare; aspirate_pancreas; bal; bile; biopsy_l_arm; bronch_wash; bronchial_washing; bw; bw_cf; drainage_l_ear; drainage_r_ear; ocular_swab; sputum; sputum_cf; sputum_induced; stool; tissue_r_elbow; tissue_r_hip; trach_aspirate; trachael_aspirate; tracheal_aspirate; urine; urine_cath; urine_cvs; urine_kidney; wound_abdominal; wound_neck; wound_r_buttock…	Abdominal; Abscess; Aspirate; BAL; Bile; Blood; Misc. Known; Oral; Respiratory; Stool; Tissue; Urine; Wound	Abdominal; Blood; Joint; Misc. Known; Respiratory; Skin; Stool; Urinary Tract	Foot; Genital (male); Groin; Head; Hip; Leg; Lower; Nose; Rectal	37	8
	29_g01	WUSC-029_g01	1	Root:1.0;Bacteria:1.0;Proteobacteria:1.0;Gammaproteobacteria:1.0;Pseudomonadales:1.0;Pseudomonadaceae:1.0;Pseudomonas:1.0;	Pseudomonas	wound_abdominal	Wound	Abdominal	-	Abdominal; -	CL0098	-	Y	-	abdominal_fluid; abscess_l_buttock; aspirate_l_nare; aspirate_pancreas; bal; bile; biopsy_l_arm; bronch_wash; bronchial_washing; bw; bw_cf; drainage_l_ear; drainage_r_ear; ocular_swab; sputum; sputum_cf; sputum_induced; stool; tissue_r_elbow; tissue_r_hip; trach_aspirate; trachael_aspirate; tracheal_aspirate; urine; urine_cath; urine_cvs; urine_kidney; wound_abdominal; wound_neck; wound_r_buttock…	Abdominal; Abscess; Aspirate; BAL; Bile; Blood; Misc. Known; Oral; Respiratory; Stool; Tissue; Urine; Wound	Abdominal; Blood; Joint; Misc. Known; Respiratory; Skin; Stool; Urinary Tract	Foot; Genital (male); Groin; Head; Hip; Leg; Lower; Nose; Rectal	37	8
	64_E04	WUSC-064_E04	1	Root:1.0;Bacteria:1.0;Firmicutes:1.0;Bacilli:1.0;Lactobacillales:1.0;Streptococcaceae:1.0;Streptococcus:1.0;	Streptococcus	cervical	Genital_F	Abdominal	-	Abdominal; -	CL0349	-	Y	-	abscess_misc; bal; bronch_alveolar_lavage; bronch_wash; bw; cervical; lymph_node_axillary; sputum; sputum_cf; sputum_induced; stool; throat; tissies_l_great_toe; trach_aspirate; tracheal_aspirate; urine; vaginal/rectal; wound_misc; wound_r_cheek	Abscess; BAL; Blood; Genital_F; Misc. Known; Oral; Respiratory; Stool; Tissue; Urine; Wound	Abdominal; Blood; Misc. Known; Respiratory; Skin; Stool; Unknown; Urinary Tract	Face; Food; Genital (female); Lower; Upper	19	8
	69_f04	WUSC-069_f04	1	Root:1.0;Bacteria:1.0;Bacteroidetes:1.0;Bacteroidia:1.0;Bacteroidales:1.0;Bacteroidaceae:1.0;Bacteroides:1.0;	Bacteroides	abscess_abominal	Abscess	Abdominal	-	Abdominal; -	CL0484	-	Y	-	abscess_abominal; abscess_peri-rectal; blood	Abscess; Blood	Abdominal; Blood; Skin	Rectal	3	3
	78_g07	WUSC-078_g07	2	Root:1.0;Bacteria:1.0;Actinobacteria:1.0;Actinobacteria:1.0;Actinomycetales:1.0;Corynebacteriaceae:1.0;Corynebacterium:1.0;	Corynebacterium	wound_abdominal	Wound	Abdominal	-	Abdominal; -	CL0023	-	-	Y	abscess; abscess_axilla; abscess_l_buttock; bone_r_foot; bronch_wash; control; genital; sputum; trach_aspirate; urine; urine_cvs; vaginal; vaginal/rectal; wound; wound_abdominal; wound_first_toe; wound_r_ear; wound_r_groin; wound_r_hip; wound_tracheal; wound_vulva	Abscess; BAL; Bone; Control; Genital; Genital_F; Misc. Known; Oral; Respiratory; Urine; Wound	Abdominal; Bone; Control; Ear; Genital (Female); Joint; Misc. Known; Respiratory; Skin; Unknown; Urinary Tract	Axilla; Genital; Genital (female); Groin; Hip; Lower; Rectal; Upper	21	11
	57_d04	WUSC-057_d04	2	Root:1.0;Bacteria:1.0;Actinobacteria:1.0;Actinobacteria:1.0;Actinomycetales:1.0;Corynebacteriaceae:1.0;Corynebacterium:1.0;	Corynebacterium	wound_abdominal	Wound	Abdominal	-	Abdominal; -	CL0023	-	-	Y	abscess; abscess_axilla; abscess_l_buttock; bone_r_foot; bronch_wash; control; genital; sputum; trach_aspirate; urine; urine_cvs; vaginal; vaginal/rectal; wound; wound_abdominal; wound_first_toe; wound_r_ear; wound_r_groin; wound_r_hip; wound_tracheal; wound_vulva	Abscess; BAL; Bone; Control; Genital; Genital_F; Misc. Known; Oral; Respiratory; Urine; Wound	Abdominal; Bone; Control; Ear; Genital (Female); Joint; Misc. Known; Respiratory; Skin; Unknown; Urinary Tract	Axilla; Genital; Genital (female); Groin; Hip; Lower; Rectal; Upper	21	11
	55_g01	WUSC-055_g01	2	Root:1.0;Bacteria:1.0;Actinobacteria:1.0;Actinobacteria:1.0;Actinomycetales:1.0;Corynebacteriaceae:1.0;Corynebacterium:1.0;	Corynebacterium	wound_abdominal	Wound	Abdominal	-	Abdominal; -	CL0023	-	-	Y	abscess; abscess_axilla; abscess_l_buttock; bone_r_foot; bronch_wash; control; genital; sputum; trach_aspirate; urine; urine_cvs; vaginal; vaginal/rectal; wound; wound_abdominal; wound_first_toe; wound_r_ear; wound_r_groin; wound_r_hip; wound_tracheal; wound_vulva	Abscess; BAL; Bone; Control; Genital; Genital_F; Misc. Known; Oral; Respiratory; Urine; Wound	Abdominal; Bone; Control; Ear; Genital (Female); Joint; Misc. Known; Respiratory; Skin; Unknown; Urinary Tract	Axilla; Genital; Genital (female); Groin; Hip; Lower; Rectal; Upper	21	11
	16_A01	WUSC-16_A01	2	Root:1.0;Bacteria:1.0;Actinobacteria:1.0;Actinobacteria:1.0;Actinomycetales:1.0;Corynebacteriaceae:1.0;Corynebacterium:1.0;	Corynebacterium	wound_abdominal	Wound	Abdominal	-	Abdominal; -	CL0023	-	-	Y	abscess; abscess_axilla; abscess_l_buttock; bone_r_foot; bronch_wash; control; genital; sputum; trach_aspirate; urine; urine_cvs; vaginal; vaginal/rectal; wound; wound_abdominal; wound_first_toe; wound_r_ear; wound_r_groin; wound_r_hip; wound_tracheal; wound_vulva	Abscess; BAL; Bone; Control; Genital; Genital_F; Misc. Known; Oral; Respiratory; Urine; Wound	Abdominal; Bone; Control; Ear; Genital (Female); Joint; Misc. Known; Respiratory; Skin; Unknown; Urinary Tract	Axilla; Genital; Genital (female); Groin; Hip; Lower; Rectal; Upper	21	11
	73_C01	WUSC-073_C01	1	Root:1.0;Bacteria:1.0;Firmicutes:1.0;Bacilli:1.0;Bacillales:1.0;Staphylococcaceae:1.0;Staphylococcus:1.0;	Staphylococcus	abscess_abdominal	Abscess	Abdominal	-	Abdominal; -	CL0378	-	Y	-	abscess_abdominal; abscess_groin; abscess_r_leg; bone_l_fourth_toe; cervical; genital; misc_infected_mesh; stool; tisssue_r; trachael_aspirate; urine; urine_cvs; vagina/rectal; vaginal/rectal; water; wound_l_leg; wound_misc; wound_sacral; wound_scalp	Abscess; Bone; Control; Genital; Genital_F; Infected_mesh; Respiratory; Stool; Tissue; Urine; Wound	Abdominal; Bone; Control; Medical Hardware; Respiratory; Skin; Stool; Unknown; Urinary Tract	Genital; Genital (female); Groin; Head; Leg; Lower; Rectal	19	9
	70_A05	WUSC-070_A05	1	Root:1.0;Bacteria:1.0;Firmicutes:1.0;Bacilli:1.0;Bacillales:1.0;Staphylococcaceae:1.0;Staphylococcus:1.0;	Staphylococcus	cervical	Genital_F	Abdominal	-	Abdominal; -	CL0378	-	Y	-	abscess_abdominal; abscess_groin; abscess_r_leg; bone_l_fourth_toe; cervical; genital; misc_infected_mesh; stool; tisssue_r; trachael_aspirate; urine; urine_cvs; vagina/rectal; vaginal/rectal; water; wound_l_leg; wound_misc; wound_sacral; wound_scalp	Abscess; Bone; Control; Genital; Genital_F; Infected_mesh; Respiratory; Stool; Tissue; Urine; Wound	Abdominal; Bone; Control; Medical Hardware; Respiratory; Skin; Stool; Unknown; Urinary Tract	Genital; Genital (female); Groin; Head; Leg; Lower; Rectal	19	9
	73_C12	WUSC-073_C12	1	Root:1.0;Bacteria:1.0;Firmicutes:1.0;Bacilli:1.0;Bacillales:1.0;Staphylococcaceae:1.0;Staphylococcus:1.0;	Staphylococcus	cervical	Genital_F	Abdominal	-	Abdominal; -	CL0378	-	Y	-	abscess_abdominal; abscess_groin; abscess_r_leg; bone_l_fourth_toe; cervical; genital; misc_infected_mesh; stool; tisssue_r; trachael_aspirate; urine; urine_cvs; vagina/rectal; vaginal/rectal; water; wound_l_leg; wound_misc; wound_sacral; wound_scalp	Abscess; Bone; Control; Genital; Genital_F; Infected_mesh; Respiratory; Stool; Tissue; Urine; Wound	Abdominal; Bone; Control; Medical Hardware; Respiratory; Skin; Stool; Unknown; Urinary Tract	Genital; Genital (female); Groin; Head; Leg; Lower; Rectal	19	9
	78_f03	WUSC-078_f03	1	Root:1.0;Bacteria:1.0;Firmicutes:1.0;Bacilli:1.0;Lactobacillales:1.0;Enterococcaceae:1.0;Enterococcus:1.0;	Enterococcus	abscess_hepatic	Abscess	Abdominal	-	Abdominal; -	CL0611	-	-	Y	abdominal_fluid; abscess; abscess_chin; abscess_hepatic; abscess_l_foot; abscess_rectum; aspirate_back; bone_r_foot; bronch_wash; bronchial_washing; cervical; control_dna; drainage_r_jp; genital; peritoneal_fluid; scrotum; sputum; sputum_induced; stool; tissue_r_foot; tissue_r_toe; trach_aspirate; tracheal_aspirate; unknown; unspecified_human; urine; urine_bladder; urine_cath; urine_cvs; urine_il…	Abdominal; Abscess; Aspirate; BAL; Bone; Control; Genital; Genital_F; Genital_M; Misc. Known; Oral; Respiratory; Stool; Unknown; Urine; Wound	Abdominal; Bone; Control; Misc. Known; Respiratory; Skin; Stool; Unknown; Urinary Tract	Back; Foot; Genital; Genital (female); Genital (male); Groin; Leg; Lower; Rectal	44	9
	73_E09	WUSC-073_E09	1	Root:1.0;Bacteria:1.0;Firmicutes:1.0;Bacilli:1.0;Lactobacillales:1.0;Enterococcaceae:1.0;Enterococcus:1.0;	Enterococcus	abdominal_fluid	Abdominal	Abdominal	-	Abdominal; -	CL0611	-	-	Y	abdominal_fluid; abscess; abscess_chin; abscess_hepatic; abscess_l_foot; abscess_rectum; aspirate_back; bone_r_foot; bronch_wash; bronchial_washing; cervical; control_dna; drainage_r_jp; genital; peritoneal_fluid; scrotum; sputum; sputum_induced; stool; tissue_r_foot; tissue_r_toe; trach_aspirate; tracheal_aspirate; unknown; unspecified_human; urine; urine_bladder; urine_cath; urine_cvs; urine_il…	Abdominal; Abscess; Aspirate; BAL; Bone; Control; Genital; Genital_F; Genital_M; Misc. Known; Oral; Respiratory; Stool; Unknown; Urine; Wound	Abdominal; Bone; Control; Misc. Known; Respiratory; Skin; Stool; Unknown; Urinary Tract	Back; Foot; Genital; Genital (female); Genital (male); Groin; Leg; Lower; Rectal	44	9
	69_f10	WUSC-069_f10	1	Root:1.0;Bacteria:1.0;Proteobacteria:1.0;Gammaproteobacteria:1.0;Enterobacteriales:1.0;Enterobacteriaceae:1.0;Proteus:1.0;	Proteus	wound_abdominal	Wound	Abdominal	-	Abdominal; -	CL0285	-	-	Y	abscess_axilla; abscess_fpelvic; abscess_l_thigh; abscess_r_buttock; bone_r_leg; peritoneal_fluid_jackson_pratt; sputum; sputum_induced; stool; tissue_l_hand; tissue_leg; tissue_sacral; tissue_stump; trach_aspirate; tracheal_aspirate; urine; urine_cath; urine_cvs; water; wound; wound_abdominal; wound_l_foot; wound_misc; wound_r_calf; wound_r_foot; wound_r_meatus; wound_r_thigh; wound_stump; wound…	Abdominal; Abscess; Bone; Control; Misc. Known; Oral; Respiratory; Stool; Tissue; Urine; Wound	Abdominal; Bone; Control; Misc. Known; Respiratory; Skin; Stool; Unknown; Urinary Tract	Axilla; Foot; Leg; Lower; Nose; Rectal	29	9
	73_E01	WUSC-073_E01	1	Root:1.0;Bacteria:1.0;Firmicutes:1.0;Bacilli:1.0;Lactobacillales:1.0;Enterococcaceae:1.0;Enterococcus:1.0;	Enterococcus	peritoneal_fluid	Abdominal	Abdominal	-	Abdominal; -	CL0611	-	-	Y	abdominal_fluid; abscess; abscess_chin; abscess_hepatic; abscess_l_foot; abscess_rectum; aspirate_back; bone_r_foot; bronch_wash; bronchial_washing; cervical; control_dna; drainage_r_jp; genital; peritoneal_fluid; scrotum; sputum; sputum_induced; stool; tissue_r_foot; tissue_r_toe; trach_aspirate; tracheal_aspirate; unknown; unspecified_human; urine; urine_bladder; urine_cath; urine_cvs; urine_il…	Abdominal; Abscess; Aspirate; BAL; Bone; Control; Genital; Genital_F; Genital_M; Misc. Known; Oral; Respiratory; Stool; Unknown; Urine; Wound	Abdominal; Bone; Control; Misc. Known; Respiratory; Skin; Stool; Unknown; Urinary Tract	Back; Foot; Genital; Genital (female); Genital (male); Groin; Leg; Lower; Rectal	44	9
	67_A08	WUSC-067_A08	1	Root:1.0;Bacteria:1.0;Proteobacteria:1.0;Gammaproteobacteria:1.0;Enterobacteriales:1.0;Enterobacteriaceae:1.0;Proteus:1.0;	Proteus	abscess_fpelvic	Abscess	Abdominal	-	Abdominal; -	CL0285	-	-	Y	abscess_axilla; abscess_fpelvic; abscess_l_thigh; abscess_r_buttock; bone_r_leg; peritoneal_fluid_jackson_pratt; sputum; sputum_induced; stool; tissue_l_hand; tissue_leg; tissue_sacral; tissue_stump; trach_aspirate; tracheal_aspirate; urine; urine_cath; urine_cvs; water; wound; wound_abdominal; wound_l_foot; wound_misc; wound_r_calf; wound_r_foot; wound_r_meatus; wound_r_thigh; wound_stump; wound…	Abdominal; Abscess; Bone; Control; Misc. Known; Oral; Respiratory; Stool; Tissue; Urine; Wound	Abdominal; Bone; Control; Misc. Known; Respiratory; Skin; Stool; Unknown; Urinary Tract	Axilla; Foot; Leg; Lower; Nose; Rectal	29	9
	73_d12	WUSC-073_d12	1	Root:1.0;Bacteria:1.0;Firmicutes:1.0;Bacilli:1.0;Lactobacillales:1.0;Enterococcaceae:1.0;Enterococcus:1.0;	Enterococcus	peritoneal_fluid	Abdominal	Abdominal	-	Abdominal; -	CL0611	-	-	Y	abdominal_fluid; abscess; abscess_chin; abscess_hepatic; abscess_l_foot; abscess_rectum; aspirate_back; bone_r_foot; bronch_wash; bronchial_washing; cervical; control_dna; drainage_r_jp; genital; peritoneal_fluid; scrotum; sputum; sputum_induced; stool; tissue_r_foot; tissue_r_toe; trach_aspirate; tracheal_aspirate; unknown; unspecified_human; urine; urine_bladder; urine_cath; urine_cvs; urine_il…	Abdominal; Abscess; Aspirate; BAL; Bone; Control; Genital; Genital_F; Genital_M; Misc. Known; Oral; Respiratory; Stool; Unknown; Urine; Wound	Abdominal; Bone; Control; Misc. Known; Respiratory; Skin; Stool; Unknown; Urinary Tract	Back; Foot; Genital; Genital (female); Genital (male); Groin; Leg; Lower; Rectal	44	9
	58_h08	WUSC-058_h08	1	Root:1.0;Bacteria:1.0;Proteobacteria:1.0;Gammaproteobacteria:1.0;Enterobacteriales:1.0;Enterobacteriaceae:1.0;Proteus:1.0;	Proteus	peritoneal_fluid_jackson_pratt	Abdominal	Abdominal	-	Abdominal; -	CL0285	-	-	Y	abscess_axilla; abscess_fpelvic; abscess_l_thigh; abscess_r_buttock; bone_r_leg; peritoneal_fluid_jackson_pratt; sputum; sputum_induced; stool; tissue_l_hand; tissue_leg; tissue_sacral; tissue_stump; trach_aspirate; tracheal_aspirate; urine; urine_cath; urine_cvs; water; wound; wound_abdominal; wound_l_foot; wound_misc; wound_r_calf; wound_r_foot; wound_r_meatus; wound_r_thigh; wound_stump; wound…	Abdominal; Abscess; Bone; Control; Misc. Known; Oral; Respiratory; Stool; Tissue; Urine; Wound	Abdominal; Bone; Control; Misc. Known; Respiratory; Skin; Stool; Unknown; Urinary Tract	Axilla; Foot; Leg; Lower; Nose; Rectal	29	9
	70_A04	WUSC-070_A04	1	Root:1.0;Bacteria:1.0;Firmicutes:1.0;Bacilli:1.0;Lactobacillales:1.0;Enterococcaceae:1.0;Enterococcus:1.0;	Enterococcus	cervical	Genital_F	Abdominal	-	Abdominal; -	CL0611	-	-	Y	abdominal_fluid; abscess; abscess_chin; abscess_hepatic; abscess_l_foot; abscess_rectum; aspirate_back; bone_r_foot; bronch_wash; bronchial_washing; cervical; control_dna; drainage_r_jp; genital; peritoneal_fluid; scrotum; sputum; sputum_induced; stool; tissue_r_foot; tissue_r_toe; trach_aspirate; tracheal_aspirate; unknown; unspecified_human; urine; urine_bladder; urine_cath; urine_cvs; urine_il…	Abdominal; Abscess; Aspirate; BAL; Bone; Control; Genital; Genital_F; Genital_M; Misc. Known; Oral; Respiratory; Stool; Unknown; Urine; Wound	Abdominal; Bone; Control; Misc. Known; Respiratory; Skin; Stool; Unknown; Urinary Tract	Back; Foot; Genital; Genital (female); Genital (male); Groin; Leg; Lower; Rectal	44	9
	56_h08	WUSC-056_h08	1	Root:1.0;Bacteria:1.0;Proteobacteria:1.0;Gammaproteobacteria:1.0;Enterobacteriales:1.0;Enterobacteriaceae:1.0;Proteus:1.0;	Proteus	wound_abdominal	Wound	Abdominal	-	Abdominal; -	CL0285	-	-	Y	abscess_axilla; abscess_fpelvic; abscess_l_thigh; abscess_r_buttock; bone_r_leg; peritoneal_fluid_jackson_pratt; sputum; sputum_induced; stool; tissue_l_hand; tissue_leg; tissue_sacral; tissue_stump; trach_aspirate; tracheal_aspirate; urine; urine_cath; urine_cvs; water; wound; wound_abdominal; wound_l_foot; wound_misc; wound_r_calf; wound_r_foot; wound_r_meatus; wound_r_thigh; wound_stump; wound…	Abdominal; Abscess; Bone; Control; Misc. Known; Oral; Respiratory; Stool; Tissue; Urine; Wound	Abdominal; Bone; Control; Misc. Known; Respiratory; Skin; Stool; Unknown; Urinary Tract	Axilla; Foot; Leg; Lower; Nose; Rectal	29	9
	68_b08	WUSC-068_b08	1	Root:1.0;Bacteria:1.0;Firmicutes:1.0;Bacilli:1.0;Lactobacillales:1.0;Enterococcaceae:1.0;Enterococcus:1.0;	Enterococcus	abdominal_fluid	Abdominal	Abdominal	-	Abdominal; -	CL0611	-	-	Y	abdominal_fluid; abscess; abscess_chin; abscess_hepatic; abscess_l_foot; abscess_rectum; aspirate_back; bone_r_foot; bronch_wash; bronchial_washing; cervical; control_dna; drainage_r_jp; genital; peritoneal_fluid; scrotum; sputum; sputum_induced; stool; tissue_r_foot; tissue_r_toe; trach_aspirate; tracheal_aspirate; unknown; unspecified_human; urine; urine_bladder; urine_cath; urine_cvs; urine_il…	Abdominal; Abscess; Aspirate; BAL; Bone; Control; Genital; Genital_F; Genital_M; Misc. Known; Oral; Respiratory; Stool; Unknown; Urine; Wound	Abdominal; Bone; Control; Misc. Known; Respiratory; Skin; Stool; Unknown; Urinary Tract	Back; Foot; Genital; Genital (female); Genital (male); Groin; Leg; Lower; Rectal	44	9
	68_A11	WUSC-068_A11	1	Root:1.0;Bacteria:1.0;Firmicutes:1.0;Bacilli:1.0;Lactobacillales:1.0;Enterococcaceae:1.0;Enterococcus:1.0;	Enterococcus	wound_abdominal	Wound	Abdominal	-	Abdominal; -	CL0611	-	-	Y	abdominal_fluid; abscess; abscess_chin; abscess_hepatic; abscess_l_foot; abscess_rectum; aspirate_back; bone_r_foot; bronch_wash; bronchial_washing; cervical; control_dna; drainage_r_jp; genital; peritoneal_fluid; scrotum; sputum; sputum_induced; stool; tissue_r_foot; tissue_r_toe; trach_aspirate; tracheal_aspirate; unknown; unspecified_human; urine; urine_bladder; urine_cath; urine_cvs; urine_il…	Abdominal; Abscess; Aspirate; BAL; Bone; Control; Genital; Genital_F; Genital_M; Misc. Known; Oral; Respiratory; Stool; Unknown; Urine; Wound	Abdominal; Bone; Control; Misc. Known; Respiratory; Skin; Stool; Unknown; Urinary Tract	Back; Foot; Genital; Genital (female); Genital (male); Groin; Leg; Lower; Rectal	44	9
	61_h05	WUSC-061_h05	1	Root:1.0;Bacteria:1.0;Firmicutes:1.0;Bacilli:1.0;Lactobacillales:1.0;Enterococcaceae:1.0;Enterococcus:1.0;	Enterococcus	cervical	Genital_F	Abdominal	-	Abdominal; -	CL0611	-	-	Y	abdominal_fluid; abscess; abscess_chin; abscess_hepatic; abscess_l_foot; abscess_rectum; aspirate_back; bone_r_foot; bronch_wash; bronchial_washing; cervical; control_dna; drainage_r_jp; genital; peritoneal_fluid; scrotum; sputum; sputum_induced; stool; tissue_r_foot; tissue_r_toe; trach_aspirate; tracheal_aspirate; unknown; unspecified_human; urine; urine_bladder; urine_cath; urine_cvs; urine_il…	Abdominal; Abscess; Aspirate; BAL; Bone; Control; Genital; Genital_F; Genital_M; Misc. Known; Oral; Respiratory; Stool; Unknown; Urine; Wound	Abdominal; Bone; Control; Misc. Known; Respiratory; Skin; Stool; Unknown; Urinary Tract	Back; Foot; Genital; Genital (female); Genital (male); Groin; Leg; Lower; Rectal	44	9
	59_g01	WUSC-059_g01	1	Root:1.0;Bacteria:1.0;Firmicutes:1.0;Bacilli:1.0;Lactobacillales:1.0;Enterococcaceae:1.0;Enterococcus:1.0;	Enterococcus	wound_abdominal	Wound	Abdominal	-	Abdominal; -	CL0611	-	-	Y	abdominal_fluid; abscess; abscess_chin; abscess_hepatic; abscess_l_foot; abscess_rectum; aspirate_back; bone_r_foot; bronch_wash; bronchial_washing; cervical; control_dna; drainage_r_jp; genital; peritoneal_fluid; scrotum; sputum; sputum_induced; stool; tissue_r_foot; tissue_r_toe; trach_aspirate; tracheal_aspirate; unknown; unspecified_human; urine; urine_bladder; urine_cath; urine_cvs; urine_il…	Abdominal; Abscess; Aspirate; BAL; Bone; Control; Genital; Genital_F; Genital_M; Misc. Known; Oral; Respiratory; Stool; Unknown; Urine; Wound	Abdominal; Bone; Control; Misc. Known; Respiratory; Skin; Stool; Unknown; Urinary Tract	Back; Foot; Genital; Genital (female); Genital (male); Groin; Leg; Lower; Rectal	44	9
	34_f10	WUSC-034_f10	1	Root:1.0;Bacteria:1.0;Firmicutes:1.0;Bacilli:1.0;Lactobacillales:1.0;Enterococcaceae:1.0;Enterococcus:1.0;	Enterococcus	wound_abdominal	Wound	Abdominal	-	Abdominal; -	CL0611	-	-	Y	abdominal_fluid; abscess; abscess_chin; abscess_hepatic; abscess_l_foot; abscess_rectum; aspirate_back; bone_r_foot; bronch_wash; bronchial_washing; cervical; control_dna; drainage_r_jp; genital; peritoneal_fluid; scrotum; sputum; sputum_induced; stool; tissue_r_foot; tissue_r_toe; trach_aspirate; tracheal_aspirate; unknown; unspecified_human; urine; urine_bladder; urine_cath; urine_cvs; urine_il…	Abdominal; Abscess; Aspirate; BAL; Bone; Control; Genital; Genital_F; Genital_M; Misc. Known; Oral; Respiratory; Stool; Unknown; Urine; Wound	Abdominal; Bone; Control; Misc. Known; Respiratory; Skin; Stool; Unknown; Urinary Tract	Back; Foot; Genital; Genital (female); Genital (male); Groin; Leg; Lower; Rectal	44	9
	78_E08	WUSC-078_E08	1	Root:1.0;Bacteria:1.0;Firmicutes:1.0;Bacilli:1.0;Lactobacillales:1.0;Streptococcaceae:1.0;Streptococcus:1.0;	Streptococcus	abdominal_fluid	Abdominal	Abdominal	-	Abdominal; -	CL0523	-	Y	-	abdominal_fluid; abscess_abdominal; abscess_axilla; abscess_l_foot; abscess_pelvic; abscess_urethral; aspirate_l_hip; bone_5th_toe; bone_head; bone_l_fifth_toe; bone_l_fourth_toe; cervical; genital; stool; tissue_l_great_toe; tissue_r_great_toe; trach_aspirate; urine; urine_cvs; vaginal; vaginal/rectal; wound_abdominal; wound_first_toe; wound_l_fourth_toe; wound_r_foot	Abdominal; Abscess; Aspirate; Bone; Genital; Genital_F; Misc. Known; Respiratory; Stool; Tissue; Urine; Wound	Abdominal; Bone; Joint; Misc. Known; Respiratory; Skin; Stool; Urinary Tract	Axilla; Foot; Genital; Genital (female); Hip; Lower	25	8
	76_h08	WUSC-076_h08	1	Root:1.0;Bacteria:1.0;Firmicutes:1.0;Bacilli:1.0;Lactobacillales:1.0;Streptococcaceae:1.0;Streptococcus:1.0;	Streptococcus	abscess_pelvic	Abscess	Abdominal	-	Abdominal; -	CL0523	-	Y	-	abdominal_fluid; abscess_abdominal; abscess_axilla; abscess_l_foot; abscess_pelvic; abscess_urethral; aspirate_l_hip; bone_5th_toe; bone_head; bone_l_fifth_toe; bone_l_fourth_toe; cervical; genital; stool; tissue_l_great_toe; tissue_r_great_toe; trach_aspirate; urine; urine_cvs; vaginal; vaginal/rectal; wound_abdominal; wound_first_toe; wound_l_fourth_toe; wound_r_foot	Abdominal; Abscess; Aspirate; Bone; Genital; Genital_F; Misc. Known; Respiratory; Stool; Tissue; Urine; Wound	Abdominal; Bone; Joint; Misc. Known; Respiratory; Skin; Stool; Urinary Tract	Axilla; Foot; Genital; Genital (female); Hip; Lower	25	8
	76_h07	WUSC-076_h07	1	Root:1.0;Bacteria:1.0;Firmicutes:1.0;Bacilli:1.0;Lactobacillales:1.0;Streptococcaceae:1.0;Streptococcus:1.0;	Streptococcus	abscess_pelvic	Abscess	Abdominal	-	Abdominal; -	CL0523	-	Y	-	abdominal_fluid; abscess_abdominal; abscess_axilla; abscess_l_foot; abscess_pelvic; abscess_urethral; aspirate_l_hip; bone_5th_toe; bone_head; bone_l_fifth_toe; bone_l_fourth_toe; cervical; genital; stool; tissue_l_great_toe; tissue_r_great_toe; trach_aspirate; urine; urine_cvs; vaginal; vaginal/rectal; wound_abdominal; wound_first_toe; wound_l_fourth_toe; wound_r_foot	Abdominal; Abscess; Aspirate; Bone; Genital; Genital_F; Misc. Known; Respiratory; Stool; Tissue; Urine; Wound	Abdominal; Bone; Joint; Misc. Known; Respiratory; Skin; Stool; Urinary Tract	Axilla; Foot; Genital; Genital (female); Hip; Lower	25	8
	74_f10	WUSC-074_f10	1	Root:1.0;Bacteria:1.0;Firmicutes:1.0;Bacilli:1.0;Lactobacillales:1.0;Streptococcaceae:1.0;Streptococcus:1.0;	Streptococcus	cervical	Genital_F	Abdominal	-	Abdominal; -	CL0523	-	Y	-	abdominal_fluid; abscess_abdominal; abscess_axilla; abscess_l_foot; abscess_pelvic; abscess_urethral; aspirate_l_hip; bone_5th_toe; bone_head; bone_l_fifth_toe; bone_l_fourth_toe; cervical; genital; stool; tissue_l_great_toe; tissue_r_great_toe; trach_aspirate; urine; urine_cvs; vaginal; vaginal/rectal; wound_abdominal; wound_first_toe; wound_l_fourth_toe; wound_r_foot	Abdominal; Abscess; Aspirate; Bone; Genital; Genital_F; Misc. Known; Respiratory; Stool; Tissue; Urine; Wound	Abdominal; Bone; Joint; Misc. Known; Respiratory; Skin; Stool; Urinary Tract	Axilla; Foot; Genital; Genital (female); Hip; Lower	25	8
	72_g12	WUSC-072_g12	1	Root:1.0;Bacteria:1.0;Firmicutes:1.0;Bacilli:1.0;Lactobacillales:1.0;Streptococcaceae:1.0;Streptococcus:1.0;	Streptococcus	cervical	Genital_F	Abdominal	-	Abdominal; -	CL0523	-	Y	-	abdominal_fluid; abscess_abdominal; abscess_axilla; abscess_l_foot; abscess_pelvic; abscess_urethral; aspirate_l_hip; bone_5th_toe; bone_head; bone_l_fifth_toe; bone_l_fourth_toe; cervical; genital; stool; tissue_l_great_toe; tissue_r_great_toe; trach_aspirate; urine; urine_cvs; vaginal; vaginal/rectal; wound_abdominal; wound_first_toe; wound_l_fourth_toe; wound_r_foot	Abdominal; Abscess; Aspirate; Bone; Genital; Genital_F; Misc. Known; Respiratory; Stool; Tissue; Urine; Wound	Abdominal; Bone; Joint; Misc. Known; Respiratory; Skin; Stool; Urinary Tract	Axilla; Foot; Genital; Genital (female); Hip; Lower	25	8
	72_E12	WUSC-072_E12	1	Root:1.0;Bacteria:1.0;Firmicutes:1.0;Bacilli:1.0;Lactobacillales:1.0;Streptococcaceae:1.0;Streptococcus:1.0;	Streptococcus	abscess_abdominal	Abscess	Abdominal	-	Abdominal; -	CL0523	-	Y	-	abdominal_fluid; abscess_abdominal; abscess_axilla; abscess_l_foot; abscess_pelvic; abscess_urethral; aspirate_l_hip; bone_5th_toe; bone_head; bone_l_fifth_toe; bone_l_fourth_toe; cervical; genital; stool; tissue_l_great_toe; tissue_r_great_toe; trach_aspirate; urine; urine_cvs; vaginal; vaginal/rectal; wound_abdominal; wound_first_toe; wound_l_fourth_toe; wound_r_foot	Abdominal; Abscess; Aspirate; Bone; Genital; Genital_F; Misc. Known; Respiratory; Stool; Tissue; Urine; Wound	Abdominal; Bone; Joint; Misc. Known; Respiratory; Skin; Stool; Urinary Tract	Axilla; Foot; Genital; Genital (female); Hip; Lower	25	8
	59_g02	WUSC-059_g02	1	Root:1.0;Bacteria:1.0;Firmicutes:1.0;Bacilli:1.0;Lactobacillales:1.0;Streptococcaceae:1.0;Streptococcus:1.0;	Streptococcus	wound_abdominal	Wound	Abdominal	-	Abdominal; -	CL0523	-	Y	-	abdominal_fluid; abscess_abdominal; abscess_axilla; abscess_l_foot; abscess_pelvic; abscess_urethral; aspirate_l_hip; bone_5th_toe; bone_head; bone_l_fifth_toe; bone_l_fourth_toe; cervical; genital; stool; tissue_l_great_toe; tissue_r_great_toe; trach_aspirate; urine; urine_cvs; vaginal; vaginal/rectal; wound_abdominal; wound_first_toe; wound_l_fourth_toe; wound_r_foot	Abdominal; Abscess; Aspirate; Bone; Genital; Genital_F; Misc. Known; Respiratory; Stool; Tissue; Urine; Wound	Abdominal; Bone; Joint; Misc. Known; Respiratory; Skin; Stool; Urinary Tract	Axilla; Foot; Genital; Genital (female); Hip; Lower	25	8
	15_E07	WUSC-15_E07	1	Root:1.0;Bacteria:1.0;Firmicutes:1.0;Bacilli:1.0;Lactobacillales:1.0;Streptococcaceae:1.0;Streptococcus:1.0;	Streptococcus	cervical	Genital_F	Abdominal	-	Abdominal; -	CL0523	-	Y	-	abdominal_fluid; abscess_abdominal; abscess_axilla; abscess_l_foot; abscess_pelvic; abscess_urethral; aspirate_l_hip; bone_5th_toe; bone_head; bone_l_fifth_toe; bone_l_fourth_toe; cervical; genital; stool; tissue_l_great_toe; tissue_r_great_toe; trach_aspirate; urine; urine_cvs; vaginal; vaginal/rectal; wound_abdominal; wound_first_toe; wound_l_fourth_toe; wound_r_foot	Abdominal; Abscess; Aspirate; Bone; Genital; Genital_F; Misc. Known; Respiratory; Stool; Tissue; Urine; Wound	Abdominal; Bone; Joint; Misc. Known; Respiratory; Skin; Stool; Urinary Tract	Axilla; Foot; Genital; Genital (female); Hip; Lower	25	8
	23_A09	WUSC-023_A09	1	Root:1.0;Bacteria:1.0;Firmicutes:1.0;Bacilli:1.0;Lactobacillales:1.0;Streptococcaceae:1.0;Streptococcus:1.0;	Streptococcus	abdominal_fluid	Abdominal	Abdominal	-	Abdominal; -	CL0523	-	Y	-	abdominal_fluid; abscess_abdominal; abscess_axilla; abscess_l_foot; abscess_pelvic; abscess_urethral; aspirate_l_hip; bone_5th_toe; bone_head; bone_l_fifth_toe; bone_l_fourth_toe; cervical; genital; stool; tissue_l_great_toe; tissue_r_great_toe; trach_aspirate; urine; urine_cvs; vaginal; vaginal/rectal; wound_abdominal; wound_first_toe; wound_l_fourth_toe; wound_r_foot	Abdominal; Abscess; Aspirate; Bone; Genital; Genital_F; Misc. Known; Respiratory; Stool; Tissue; Urine; Wound	Abdominal; Bone; Joint; Misc. Known; Respiratory; Skin; Stool; Urinary Tract	Axilla; Foot; Genital; Genital (female); Hip; Lower	25	8
	78_f07	WUSC-078_f07	1	Root:1.0;Bacteria:1.0;Firmicutes:1.0;Bacilli:1.0;Lactobacillales:1.0;Lactobacillaceae:1.0;Lactobacillus:1.0;	Lactobacillus	abscess_hepatic	Abscess	Abdominal	-	Abdominal; -	CL0507	-	Y	-	abdominal_fluid; abscess_hepatic; abscess_r_neck; bone_sacral; bronchial_washing; cyst_gastrointestinal; sputum; throat; trach_aspirate; urine; urine_cath; urine_cvs; wound_r_cheek	Abdominal; Abscess; BAL; Bone; Cyst; Oral; Respiratory; Urine; Wound	Abdominal; Bone; Respiratory; Skin; Urinary Tract	Face; Lower; Upper	13	5
	73_b12	WUSC-073_b12	1	Root:1.0;Bacteria:1.0;Firmicutes:1.0;Bacilli:1.0;Lactobacillales:1.0;Lactobacillaceae:1.0;Lactobacillus:1.0;	Lactobacillus	cyst_gastrointestinal	Cyst	Abdominal	-	Abdominal; -	CL0507	-	Y	-	abdominal_fluid; abscess_hepatic; abscess_r_neck; bone_sacral; bronchial_washing; cyst_gastrointestinal; sputum; throat; trach_aspirate; urine; urine_cath; urine_cvs; wound_r_cheek	Abdominal; Abscess; BAL; Bone; Cyst; Oral; Respiratory; Urine; Wound	Abdominal; Bone; Respiratory; Skin; Urinary Tract	Face; Lower; Upper	13	5
	72_E07	WUSC-072_E07	1	Root:1.0;Bacteria:1.0;Firmicutes:1.0;Bacilli:1.0;Lactobacillales:1.0;Lactobacillaceae:1.0;Lactobacillus:1.0;	Lactobacillus	cyst_gastrointestinal	Cyst	Abdominal	-	Abdominal; -	CL0507	-	Y	-	abdominal_fluid; abscess_hepatic; abscess_r_neck; bone_sacral; bronchial_washing; cyst_gastrointestinal; sputum; throat; trach_aspirate; urine; urine_cath; urine_cvs; wound_r_cheek	Abdominal; Abscess; BAL; Bone; Cyst; Oral; Respiratory; Urine; Wound	Abdominal; Bone; Respiratory; Skin; Urinary Tract	Face; Lower; Upper	13	5
	68_b07	WUSC-068_b07	1	Root:1.0;Bacteria:1.0;Firmicutes:1.0;Bacilli:1.0;Lactobacillales:1.0;Lactobacillaceae:1.0;Lactobacillus:1.0;	Lactobacillus	abdominal_fluid	Abdominal	Abdominal	-	Abdominal; -	CL0507	-	Y	-	abdominal_fluid; abscess_hepatic; abscess_r_neck; bone_sacral; bronchial_washing; cyst_gastrointestinal; sputum; throat; trach_aspirate; urine; urine_cath; urine_cvs; wound_r_cheek	Abdominal; Abscess; BAL; Bone; Cyst; Oral; Respiratory; Urine; Wound	Abdominal; Bone; Respiratory; Skin; Urinary Tract	Face; Lower; Upper	13	5
	35_C05	WUSC-035_C05	2	Root:1.0;Bacteria:1.0;Proteobacteria:1.0;Gammaproteobacteria:1.0;Enterobacteriales:1.0;Enterobacteriaceae:1.0;Enterobacter:0.91;	Enterobacter	wound_addominal	Wound	Abdominal	-	Abdominal; -	CL0044	-	-	Y	abscess_l_knee; aspirate_head; bal; csf; trach_aspirate; urine; wound_addominal	Abscess; BAL; CSF; Misc. Known; Respiratory; Urine; Wound	Abdominal; Central nervous system; Joint; Misc. Known; Respiratory; Urinary Tract	Knee; Lower	7	6
	78_g10	WUSC-078_g10	1	Root:1.0;Bacteria:1.0;Actinobacteria:1.0;Actinobacteria:1.0;Actinomycetales:1.0;Corynebacteriaceae:1.0;Corynebacterium:1.0;	Corynebacterium	wound_abdominal	Wound	Abdominal	-	Abdominal; -	CL0103	-	Y	-	abscess; abscess_l_breast; abscess_misc; abscess_r_leg; cervical; genital; stool; throat; tissue_l_ear; trachael_aspirate; unspecified_human; urine; urine_cath; urine_cvs; vaginal; vaginal/rectal; wound; wound_abdominal; wound_l_foot; wound_l_leg; wound_labia; wound_mouth; wound_r_ear; wound_r_elbow; wound_r_foot; wound_r_groin; wound_sacral; wound_vulva	Abscess; Genital; Genital_F; Misc. Known; Oral; Respiratory; Stool; Tissue; Unknown; Urine; Wound	Abdominal; Ear; Genital (Female); Misc. Known; Respiratory; Skin; Stool; Unknown; Urinary Tract	Breast; Foot; Genital; Genital (female); Groin; Leg; Lower; Mouth; Rectal; Upper	28	9
	70_b05	WUSC-070_b05	1	Root:1.0;Bacteria:1.0;Actinobacteria:1.0;Actinobacteria:1.0;Actinomycetales:1.0;Corynebacteriaceae:1.0;Corynebacterium:1.0;	Corynebacterium	cervical	Genital_F	Abdominal	-	Abdominal; -	CL0103	-	Y	-	abscess; abscess_l_breast; abscess_misc; abscess_r_leg; cervical; genital; stool; throat; tissue_l_ear; trachael_aspirate; unspecified_human; urine; urine_cath; urine_cvs; vaginal; vaginal/rectal; wound; wound_abdominal; wound_l_foot; wound_l_leg; wound_labia; wound_mouth; wound_r_ear; wound_r_elbow; wound_r_foot; wound_r_groin; wound_sacral; wound_vulva	Abscess; Genital; Genital_F; Misc. Known; Oral; Respiratory; Stool; Tissue; Unknown; Urine; Wound	Abdominal; Ear; Genital (Female); Misc. Known; Respiratory; Skin; Stool; Unknown; Urinary Tract	Breast; Foot; Genital; Genital (female); Groin; Leg; Lower; Mouth; Rectal; Upper	28	9
	64_E10	WUSC-064_E10	1	Root:1.0;Bacteria:1.0;Actinobacteria:1.0;Actinobacteria:1.0;Actinomycetales:1.0;Corynebacteriaceae:1.0;Corynebacterium:1.0;	Corynebacterium	cervical	Genital_F	Abdominal	-	Abdominal; -	CL0103	-	Y	-	abscess; abscess_l_breast; abscess_misc; abscess_r_leg; cervical; genital; stool; throat; tissue_l_ear; trachael_aspirate; unspecified_human; urine; urine_cath; urine_cvs; vaginal; vaginal/rectal; wound; wound_abdominal; wound_l_foot; wound_l_leg; wound_labia; wound_mouth; wound_r_ear; wound_r_elbow; wound_r_foot; wound_r_groin; wound_sacral; wound_vulva	Abscess; Genital; Genital_F; Misc. Known; Oral; Respiratory; Stool; Tissue; Unknown; Urine; Wound	Abdominal; Ear; Genital (Female); Misc. Known; Respiratory; Skin; Stool; Unknown; Urinary Tract	Breast; Foot; Genital; Genital (female); Groin; Leg; Lower; Mouth; Rectal; Upper	28	9
	64_E08	WUSC-064_E08	1	Root:1.0;Bacteria:1.0;Actinobacteria:1.0;Actinobacteria:1.0;Actinomycetales:1.0;Corynebacteriaceae:1.0;Corynebacterium:1.0;	Corynebacterium	cervical	Genital_F	Abdominal	-	Abdominal; -	CL0103	-	Y	-	abscess; abscess_l_breast; abscess_misc; abscess_r_leg; cervical; genital; stool; throat; tissue_l_ear; trachael_aspirate; unspecified_human; urine; urine_cath; urine_cvs; vaginal; vaginal/rectal; wound; wound_abdominal; wound_l_foot; wound_l_leg; wound_labia; wound_mouth; wound_r_ear; wound_r_elbow; wound_r_foot; wound_r_groin; wound_sacral; wound_vulva	Abscess; Genital; Genital_F; Misc. Known; Oral; Respiratory; Stool; Tissue; Unknown; Urine; Wound	Abdominal; Ear; Genital (Female); Misc. Known; Respiratory; Skin; Stool; Unknown; Urinary Tract	Breast; Foot; Genital; Genital (female); Groin; Leg; Lower; Mouth; Rectal; Upper	28	9
	64_E07	WUSC-064_E07	1	Root:1.0;Bacteria:1.0;Actinobacteria:1.0;Actinobacteria:1.0;Actinomycetales:1.0;Corynebacteriaceae:1.0;Corynebacterium:1.0;	Corynebacterium	cervical	Genital_F	Abdominal	-	Abdominal; -	CL0103	-	Y	-	abscess; abscess_l_breast; abscess_misc; abscess_r_leg; cervical; genital; stool; throat; tissue_l_ear; trachael_aspirate; unspecified_human; urine; urine_cath; urine_cvs; vaginal; vaginal/rectal; wound; wound_abdominal; wound_l_foot; wound_l_leg; wound_labia; wound_mouth; wound_r_ear; wound_r_elbow; wound_r_foot; wound_r_groin; wound_sacral; wound_vulva	Abscess; Genital; Genital_F; Misc. Known; Oral; Respiratory; Stool; Tissue; Unknown; Urine; Wound	Abdominal; Ear; Genital (Female); Misc. Known; Respiratory; Skin; Stool; Unknown; Urinary Tract	Breast; Foot; Genital; Genital (female); Groin; Leg; Lower; Mouth; Rectal; Upper	28	9
	63_f04	WUSC-063_f04	1	Root:1.0;Bacteria:1.0;Actinobacteria:1.0;Actinobacteria:1.0;Actinomycetales:1.0;Corynebacteriaceae:1.0;Corynebacterium:1.0;	Corynebacterium	cervical	Genital_F	Abdominal	-	Abdominal; -	CL0103	-	Y	-	abscess; abscess_l_breast; abscess_misc; abscess_r_leg; cervical; genital; stool; throat; tissue_l_ear; trachael_aspirate; unspecified_human; urine; urine_cath; urine_cvs; vaginal; vaginal/rectal; wound; wound_abdominal; wound_l_foot; wound_l_leg; wound_labia; wound_mouth; wound_r_ear; wound_r_elbow; wound_r_foot; wound_r_groin; wound_sacral; wound_vulva	Abscess; Genital; Genital_F; Misc. Known; Oral; Respiratory; Stool; Tissue; Unknown; Urine; Wound	Abdominal; Ear; Genital (Female); Misc. Known; Respiratory; Skin; Stool; Unknown; Urinary Tract	Breast; Foot; Genital; Genital (female); Groin; Leg; Lower; Mouth; Rectal; Upper	28	9
	61_h03	WUSC-061_h03	1	Root:1.0;Bacteria:1.0;Actinobacteria:1.0;Actinobacteria:1.0;Actinomycetales:1.0;Corynebacteriaceae:1.0;Corynebacterium:1.0;	Corynebacterium	cervical	Genital_F	Abdominal	-	Abdominal; -	CL0103	-	Y	-	abscess; abscess_l_breast; abscess_misc; abscess_r_leg; cervical; genital; stool; throat; tissue_l_ear; trachael_aspirate; unspecified_human; urine; urine_cath; urine_cvs; vaginal; vaginal/rectal; wound; wound_abdominal; wound_l_foot; wound_l_leg; wound_labia; wound_mouth; wound_r_ear; wound_r_elbow; wound_r_foot; wound_r_groin; wound_sacral; wound_vulva	Abscess; Genital; Genital_F; Misc. Known; Oral; Respiratory; Stool; Tissue; Unknown; Urine; Wound	Abdominal; Ear; Genital (Female); Misc. Known; Respiratory; Skin; Stool; Unknown; Urinary Tract	Breast; Foot; Genital; Genital (female); Groin; Leg; Lower; Mouth; Rectal; Upper	28	9
	58_f03	WUSC-058_f03	1	Root:1.0;Bacteria:1.0;Actinobacteria:1.0;Actinobacteria:1.0;Actinomycetales:1.0;Corynebacteriaceae:1.0;Corynebacterium:1.0;	Corynebacterium	wound_abdominal	Wound	Abdominal	-	Abdominal; -	CL0103	-	Y	-	abscess; abscess_l_breast; abscess_misc; abscess_r_leg; cervical; genital; stool; throat; tissue_l_ear; trachael_aspirate; unspecified_human; urine; urine_cath; urine_cvs; vaginal; vaginal/rectal; wound; wound_abdominal; wound_l_foot; wound_l_leg; wound_labia; wound_mouth; wound_r_ear; wound_r_elbow; wound_r_foot; wound_r_groin; wound_sacral; wound_vulva	Abscess; Genital; Genital_F; Misc. Known; Oral; Respiratory; Stool; Tissue; Unknown; Urine; Wound	Abdominal; Ear; Genital (Female); Misc. Known; Respiratory; Skin; Stool; Unknown; Urinary Tract	Breast; Foot; Genital; Genital (female); Groin; Leg; Lower; Mouth; Rectal; Upper	28	9
	58_A01	WUSC-058_A01	1	Root:1.0;Bacteria:1.0;Actinobacteria:1.0;Actinobacteria:1.0;Actinomycetales:1.0;Corynebacteriaceae:1.0;Corynebacterium:1.0;	Corynebacterium	wound_abdominal	Wound	Abdominal	-	Abdominal; -	CL0103	-	Y	-	abscess; abscess_l_breast; abscess_misc; abscess_r_leg; cervical; genital; stool; throat; tissue_l_ear; trachael_aspirate; unspecified_human; urine; urine_cath; urine_cvs; vaginal; vaginal/rectal; wound; wound_abdominal; wound_l_foot; wound_l_leg; wound_labia; wound_mouth; wound_r_ear; wound_r_elbow; wound_r_foot; wound_r_groin; wound_sacral; wound_vulva	Abscess; Genital; Genital_F; Misc. Known; Oral; Respiratory; Stool; Tissue; Unknown; Urine; Wound	Abdominal; Ear; Genital (Female); Misc. Known; Respiratory; Skin; Stool; Unknown; Urinary Tract	Breast; Foot; Genital; Genital (female); Groin; Leg; Lower; Mouth; Rectal; Upper	28	9
	55_g02	WUSC-055_g02	1	Root:1.0;Bacteria:1.0;Actinobacteria:1.0;Actinobacteria:1.0;Actinomycetales:1.0;Corynebacteriaceae:1.0;Corynebacterium:1.0;	Corynebacterium	wound_abdominal	Wound	Abdominal	-	Abdominal; -	CL0103	-	Y	-	abscess; abscess_l_breast; abscess_misc; abscess_r_leg; cervical; genital; stool; throat; tissue_l_ear; trachael_aspirate; unspecified_human; urine; urine_cath; urine_cvs; vaginal; vaginal/rectal; wound; wound_abdominal; wound_l_foot; wound_l_leg; wound_labia; wound_mouth; wound_r_ear; wound_r_elbow; wound_r_foot; wound_r_groin; wound_sacral; wound_vulva	Abscess; Genital; Genital_F; Misc. Known; Oral; Respiratory; Stool; Tissue; Unknown; Urine; Wound	Abdominal; Ear; Genital (Female); Misc. Known; Respiratory; Skin; Stool; Unknown; Urinary Tract	Breast; Foot; Genital; Genital (female); Groin; Leg; Lower; Mouth; Rectal; Upper	28	9
	16_A02	WUSC-16_A02	1	Root:1.0;Bacteria:1.0;Actinobacteria:1.0;Actinobacteria:1.0;Actinomycetales:1.0;Corynebacteriaceae:1.0;Corynebacterium:1.0;	Corynebacterium	wound_abdominal	Wound	Abdominal	-	Abdominal; -	CL0103	-	Y	-	abscess; abscess_l_breast; abscess_misc; abscess_r_leg; cervical; genital; stool; throat; tissue_l_ear; trachael_aspirate; unspecified_human; urine; urine_cath; urine_cvs; vaginal; vaginal/rectal; wound; wound_abdominal; wound_l_foot; wound_l_leg; wound_labia; wound_mouth; wound_r_ear; wound_r_elbow; wound_r_foot; wound_r_groin; wound_sacral; wound_vulva	Abscess; Genital; Genital_F; Misc. Known; Oral; Respiratory; Stool; Tissue; Unknown; Urine; Wound	Abdominal; Ear; Genital (Female); Misc. Known; Respiratory; Skin; Stool; Unknown; Urinary Tract	Breast; Foot; Genital; Genital (female); Groin; Leg; Lower; Mouth; Rectal; Upper	28	9
	78_g08	WUSC-078_g08	1	Root:1.0;Bacteria:1.0;Actinobacteria:1.0;Actinobacteria:1.0;Actinomycetales:1.0;Actinomycetaceae:1.0;Trueperella:1.0;	Trueperella	wound_abdominal	Wound	Abdominal	-	Abdominal; -	CL0529	-	Y	-	urine; wound_abdominal; wound_r_ear; wound_r_foot	Urine; Wound	Abdominal; Ear; Skin; Urinary Tract	Foot	4	4
	61_b11	WUSC-061_b11	1	Root:1.0;Bacteria:1.0;Proteobacteria:1.0;Gammaproteobacteria:1.0;Pasteurellales:1.0;Pasteurellaceae:1.0;Haemophilus:1.0;	Haemophilus	abscess_flank	Abscess	Abdominal	-	Abdominal; -	CL0138	-	Y	-	abscess_flank; abscess_l_hip; bronch_wash; sputum; trach_aspirate; tracheal_aspirate; wound_l	Abscess; BAL; Misc. Known; Oral; Respiratory	Abdominal; Joint; Misc. Known; Respiratory	Hip; Lower	7	4
	76_f09	WUSC-076_f09	1	Root:1.0;Bacteria:1.0;Firmicutes:1.0;Bacilli:1.0;Lactobacillales:1.0;Streptococcaceae:1.0;Streptococcus:1.0;	Streptococcus	abdominal_fluid	Abdominal	Abdominal	-	Abdominal; -	CL0361	-	Y	-	abdominal_fluid; bal; sputum; sputum_induced; stool; throat; tissies_l_great_toe; trach_aspirate; urine; wound_l; wound_misc	Abdominal; BAL; Misc. Known; Oral; Respiratory; Stool; Tissue; Urine; Wound	Abdominal; Misc. Known; Respiratory; Skin; Stool; Unknown; Urinary Tract	Food; Lower; Upper	11	7
	72_E04	WUSC-072_E04	1	Root:1.0;Bacteria:1.0;Proteobacteria:1.0;Gammaproteobacteria:1.0;Enterobacteriales:1.0;Enterobacteriaceae:1.0;Klebsiella:1.0;	Klebsiella	bile	Bile	Abdominal	-	Abdominal; -	CL0059	-	-	Y	aspirate_abdominal; aspirate_gallbladder; bile; sputum; sputum_induced; stone_l_kidney; stool; tissue_l_groin; trach_aspirate; urine; urine_cvs; wound_l; wound_r_buttocks	Aspirate; Bile; Misc. Known; Oral; Respiratory; Stool; Tissue; Urine; Wound	Abdominal; Misc. Known; Respiratory; Skin; Stool; Urinary Tract	Groin; Lower; Rectal	13	6
	63_h03	WUSC-063_h03	1	Root:1.0;Bacteria:1.0;Proteobacteria:1.0;Gammaproteobacteria:1.0;Enterobacteriales:1.0;Enterobacteriaceae:1.0;Klebsiella:1.0;	Klebsiella	aspirate_gallbladder	Aspirate	Abdominal	-	Abdominal; -	CL0059	-	-	Y	aspirate_abdominal; aspirate_gallbladder; bile; sputum; sputum_induced; stone_l_kidney; stool; tissue_l_groin; trach_aspirate; urine; urine_cvs; wound_l; wound_r_buttocks	Aspirate; Bile; Misc. Known; Oral; Respiratory; Stool; Tissue; Urine; Wound	Abdominal; Misc. Known; Respiratory; Skin; Stool; Urinary Tract	Groin; Lower; Rectal	13	6
	27_b12	WUSC-027_b12	1	Root:1.0;Bacteria:1.0;Proteobacteria:1.0;Gammaproteobacteria:1.0;Enterobacteriales:1.0;Enterobacteriaceae:1.0;Klebsiella:0.99;	Klebsiella	aspirate_abdominal	Aspirate	Abdominal	-	Abdominal; -	CL0059	-	-	Y	aspirate_abdominal; aspirate_gallbladder; bile; sputum; sputum_induced; stone_l_kidney; stool; tissue_l_groin; trach_aspirate; urine; urine_cvs; wound_l; wound_r_buttocks	Aspirate; Bile; Misc. Known; Oral; Respiratory; Stool; Tissue; Urine; Wound	Abdominal; Misc. Known; Respiratory; Skin; Stool; Urinary Tract	Groin; Lower; Rectal	13	6
	75_f07	WUSC-075_f07	1	Root:1.0;Bacteria:1.0;Firmicutes:1.0;Bacilli:1.0;Lactobacillales:1.0;Streptococcaceae:1.0;Streptococcus:1.0;	Streptococcus	aspirate_gallbladder	Aspirate	Abdominal	-	Abdominal; -	CL0238	-	Y	-	abscess_abdominal; abscess_flank; abscess_liver; ascites_fluid; aspirate_back; aspirate_gallbladder; bal; cervical; drainage_jackson_pratt; sputum; sputum_cf; throat; tissue_abdominal; trach_aspirate; trachael_aspirate; urine; urine_cath; vaginal; wound_abdominal	Abscess; Aspirate; BAL; Genital_F; Misc. Known; Oral; Respiratory; Urine; Wound	Abdominal; Misc. Known; Respiratory; Skin; Urinary Tract	Back; Genital (female); Lower; Upper	19	5
	71_h03	WUSC-071_h03	1	Root:1.0;Bacteria:1.0;Firmicutes:1.0;Bacilli:1.0;Lactobacillales:1.0;Streptococcaceae:1.0;Streptococcus:1.0;	Streptococcus	drainage_jackson_pratt	Wound	Abdominal	-	Abdominal; -	CL0238	-	Y	-	abscess_abdominal; abscess_flank; abscess_liver; ascites_fluid; aspirate_back; aspirate_gallbladder; bal; cervical; drainage_jackson_pratt; sputum; sputum_cf; throat; tissue_abdominal; trach_aspirate; trachael_aspirate; urine; urine_cath; vaginal; wound_abdominal	Abscess; Aspirate; BAL; Genital_F; Misc. Known; Oral; Respiratory; Urine; Wound	Abdominal; Misc. Known; Respiratory; Skin; Urinary Tract	Back; Genital (female); Lower; Upper	19	5
	65_A02	WUSC-065_A02	1	Root:1.0;Bacteria:1.0;Firmicutes:1.0;Bacilli:1.0;Lactobacillales:1.0;Streptococcaceae:1.0;Streptococcus:1.0;	Streptococcus	cervical	Genital_F	Abdominal	-	Abdominal; -	CL0238	-	Y	-	abscess_abdominal; abscess_flank; abscess_liver; ascites_fluid; aspirate_back; aspirate_gallbladder; bal; cervical; drainage_jackson_pratt; sputum; sputum_cf; throat; tissue_abdominal; trach_aspirate; trachael_aspirate; urine; urine_cath; vaginal; wound_abdominal	Abscess; Aspirate; BAL; Genital_F; Misc. Known; Oral; Respiratory; Urine; Wound	Abdominal; Misc. Known; Respiratory; Skin; Urinary Tract	Back; Genital (female); Lower; Upper	19	5
	61_b12	WUSC-061_b12	1	Root:1.0;Bacteria:1.0;Firmicutes:1.0;Bacilli:1.0;Lactobacillales:1.0;Streptococcaceae:1.0;Streptococcus:1.0;	Streptococcus	abscess_flank	Abscess	Abdominal	-	Abdominal; -	CL0238	-	Y	-	abscess_abdominal; abscess_flank; abscess_liver; ascites_fluid; aspirate_back; aspirate_gallbladder; bal; cervical; drainage_jackson_pratt; sputum; sputum_cf; throat; tissue_abdominal; trach_aspirate; trachael_aspirate; urine; urine_cath; vaginal; wound_abdominal	Abscess; Aspirate; BAL; Genital_F; Misc. Known; Oral; Respiratory; Urine; Wound	Abdominal; Misc. Known; Respiratory; Skin; Urinary Tract	Back; Genital (female); Lower; Upper	19	5
	16_C01	WUSC-16_C01	1	Root:1.0;Bacteria:1.0;Firmicutes:1.0;Bacilli:1.0;Lactobacillales:1.0;Streptococcaceae:1.0;Streptococcus:1.0;	Streptococcus	abscess_abdominal	Abscess	Abdominal	-	Abdominal; -	CL0238	-	Y	-	abscess_abdominal; abscess_flank; abscess_liver; ascites_fluid; aspirate_back; aspirate_gallbladder; bal; cervical; drainage_jackson_pratt; sputum; sputum_cf; throat; tissue_abdominal; trach_aspirate; trachael_aspirate; urine; urine_cath; vaginal; wound_abdominal	Abscess; Aspirate; BAL; Genital_F; Misc. Known; Oral; Respiratory; Urine; Wound	Abdominal; Misc. Known; Respiratory; Skin; Urinary Tract	Back; Genital (female); Lower; Upper	19	5
	18_g05	WUSC-018_g05	1	Root:1.0;Bacteria:1.0;Firmicutes:1.0;Bacilli:1.0;Lactobacillales:1.0;Streptococcaceae:1.0;Streptococcus:1.0;	Streptococcus	wound_abdominal	Wound	Abdominal	-	Abdominal; -	CL0238	-	Y	-	abscess_abdominal; abscess_flank; abscess_liver; ascites_fluid; aspirate_back; aspirate_gallbladder; bal; cervical; drainage_jackson_pratt; sputum; sputum_cf; throat; tissue_abdominal; trach_aspirate; trachael_aspirate; urine; urine_cath; vaginal; wound_abdominal	Abscess; Aspirate; BAL; Genital_F; Misc. Known; Oral; Respiratory; Urine; Wound	Abdominal; Misc. Known; Respiratory; Skin; Urinary Tract	Back; Genital (female); Lower; Upper	19	5
	78_h04	WUSC-078_h04	1	Root:1.0;Bacteria:1.0;Proteobacteria:1.0;Betaproteobacteria:1.0;Neisseriales:1.0;Neisseriaceae:1.0;Neisseria:1.0;	Neisseria	abdominal_fluid	Abdominal	Abdominal	-	Abdominal; -	CL0522	-	Y	-	abdominal_fluid; biopsy_lung; sputum; sputum_induced; throat; trach_aspirate; trachael_aspirate; urine_cvs; wound_l	Abdominal; Misc. Known; Oral; Respiratory; Urine	Abdominal; Misc. Known; Respiratory; Urinary Tract	Lower; Upper	9	4
	58_f04	WUSC-058_f04	1	Root:1.0;Bacteria:1.0;Actinobacteria:1.0;Actinobacteria:1.0;Actinomycetales:1.0;Dermabacteraceae:1.0;Dermabacter:1.0;	Dermabacter	wound_abdominal	Wound	Abdominal	-	Abdominal; -	CL0354	-	-	Y	tissue_l_graft; urine; wound_abdominal	Misc. Known; Urine; Wound	Abdominal; Misc. Known; Urinary Tract	-	3	3
	69_g01	WUSC-069_g01	1	Root:1.0;Bacteria:1.0;Firmicutes:1.0;Bacilli:1.0;Lactobacillales:1.0;Streptococcaceae:1.0;Streptococcus:1.0;	Streptococcus	aspirate_abdominal	Aspirate	Abdominal	-	Abdominal; -	CL0448	-	Y	-	abscess; aspirate_abdominal; bal; sputum	Abscess; Aspirate; BAL; Oral	Abdominal; Respiratory; Skin	Lower	4	3
	65_C10	WUSC-065_C10	1	Root:1.0;Bacteria:1.0;Firmicutes:1.0;Bacilli:1.0;Bacillales:1.0;Staphylococcaceae:1.0;Staphylococcus:1.0;	Staphylococcus	cervical	Genital_F	Abdominal	-	Abdominal; -	CL0465	-	Y	-	aspirate_abdominal; bronch_wash; cervical; genital; genital_vulva; sputum; stool; trach_aspirate; unspecified_human; urine; urine_cvs; vaginal; vaginal/rectal	Aspirate; BAL; Genital; Genital_F; Oral; Respiratory; Stool; Unknown; Urine	Abdominal; Respiratory; Skin; Stool; Unknown; Urinary Tract	Genital; Genital (female); Lower	13	6
	65_C09	WUSC-065_C09	1	Root:1.0;Bacteria:1.0;Firmicutes:1.0;Bacilli:1.0;Bacillales:1.0;Staphylococcaceae:1.0;Staphylococcus:1.0;	Staphylococcus	cervical	Genital_F	Abdominal	-	Abdominal; -	CL0465	-	Y	-	aspirate_abdominal; bronch_wash; cervical; genital; genital_vulva; sputum; stool; trach_aspirate; unspecified_human; urine; urine_cvs; vaginal; vaginal/rectal	Aspirate; BAL; Genital; Genital_F; Oral; Respiratory; Stool; Unknown; Urine	Abdominal; Respiratory; Skin; Stool; Unknown; Urinary Tract	Genital; Genital (female); Lower	13	6
	64_E03	WUSC-064_E03	1	Root:1.0;Bacteria:1.0;Firmicutes:1.0;Bacilli:1.0;Bacillales:1.0;Staphylococcaceae:1.0;Staphylococcus:1.0;	Staphylococcus	cervical	Genital_F	Abdominal	-	Abdominal; -	CL0465	-	Y	-	aspirate_abdominal; bronch_wash; cervical; genital; genital_vulva; sputum; stool; trach_aspirate; unspecified_human; urine; urine_cvs; vaginal; vaginal/rectal	Aspirate; BAL; Genital; Genital_F; Oral; Respiratory; Stool; Unknown; Urine	Abdominal; Respiratory; Skin; Stool; Unknown; Urinary Tract	Genital; Genital (female); Lower	13	6
	61_h04	WUSC-061_h04	1	Root:1.0;Bacteria:1.0;Firmicutes:1.0;Bacilli:1.0;Bacillales:1.0;Staphylococcaceae:1.0;Staphylococcus:1.0;	Staphylococcus	cervical	Genital_F	Abdominal	-	Abdominal; -	CL0465	-	Y	-	aspirate_abdominal; bronch_wash; cervical; genital; genital_vulva; sputum; stool; trach_aspirate; unspecified_human; urine; urine_cvs; vaginal; vaginal/rectal	Aspirate; BAL; Genital; Genital_F; Oral; Respiratory; Stool; Unknown; Urine	Abdominal; Respiratory; Skin; Stool; Unknown; Urinary Tract	Genital; Genital (female); Lower	13	6
	28_b07	WUSC-028_b07	1	Root:1.0;Bacteria:1.0;Firmicutes:1.0;Bacilli:1.0;Bacillales:1.0;Staphylococcaceae:1.0;Staphylococcus:1.0;	Staphylococcus	aspirate_abdominal	Aspirate	Abdominal	-	Abdominal; -	CL0465	-	Y	-	aspirate_abdominal; bronch_wash; cervical; genital; genital_vulva; sputum; stool; trach_aspirate; unspecified_human; urine; urine_cvs; vaginal; vaginal/rectal	Aspirate; BAL; Genital; Genital_F; Oral; Respiratory; Stool; Unknown; Urine	Abdominal; Respiratory; Skin; Stool; Unknown; Urinary Tract	Genital; Genital (female); Lower	13	6
	56_E01	WUSC-056_E01	1	Root:1.0;Bacteria:1.0;Firmicutes:1.0;Bacilli:1.0;Lactobacillales:1.0;Streptococcaceae:1.0;Streptococcus:1.0;	Streptococcus	wound_abdominal	Wound	Abdominal	-	Abdominal; -	CL0214	-	Y	-	abscess_l_buttock; sputum; trach_aspirate; urine; urine_cvs; vaginal/rectal; wound_abdominal; wound_sacral	Abscess; Genital_F; Oral; Respiratory; Urine; Wound	Abdominal; Respiratory; Skin; Urinary Tract	Genital (female); Lower; Rectal	8	4
	77_C12	WUSC-077_C12	1	Root:1.0;Bacteria:1.0;Firmicutes:1.0;Bacilli:1.0;Lactobacillales:1.0;Lactobacillaceae:1.0;Lactobacillus:1.0;	Lactobacillus	abdominal_fluid	Abdominal	Abdominal	-	Abdominal; -	CL0508	-	Y	-	abdominal_fluid; bronch_wash; sputum; throat; urine	Abdominal; BAL; Oral; Urine	Abdominal; Respiratory; Urinary Tract	Lower; Upper	5	3
	78_E12	WUSC-078_E12	1	Root:1.0;Bacteria:1.0;Proteobacteria:1.0;Gammaproteobacteria:1.0;Enterobacteriales:1.0;Enterobacteriaceae:1.0;Klebsiella:1.0;	Klebsiella	wound_abdominal	Wound	Abdominal	-	Abdominal; -	CL0117	-	-	Y	abdominal_fluid; abscess_abdominal; trach_aspirate; urine; wound_abdominal	Abdominal; Abscess; Respiratory; Urine; Wound	Abdominal; Respiratory; Urinary Tract	Lower	5	3
	16_C06	WUSC-16_C06	1	Root:1.0;Bacteria:1.0;Proteobacteria:1.0;Gammaproteobacteria:1.0;Enterobacteriales:1.0;Enterobacteriaceae:1.0;Klebsiella:1.0;	Klebsiella	abdominal_fluid	Abdominal	Abdominal	-	Abdominal; -	CL0117	-	-	Y	abdominal_fluid; abscess_abdominal; trach_aspirate; urine; wound_abdominal	Abdominal; Abscess; Respiratory; Urine; Wound	Abdominal; Respiratory; Urinary Tract	Lower	5	3
	32_A07	WUSC-032_A07	1	Root:1.0;Bacteria:1.0;Proteobacteria:1.0;Gammaproteobacteria:1.0;Enterobacteriales:1.0;Enterobacteriaceae:1.0;Klebsiella:1.0;	Klebsiella	abscess_abdominal	Abscess	Abdominal	-	Abdominal; -	CL0117	-	-	Y	abdominal_fluid; abscess_abdominal; trach_aspirate; urine; wound_abdominal	Abdominal; Abscess; Respiratory; Urine; Wound	Abdominal; Respiratory; Urinary Tract	Lower	5	3
	69_f02	WUSC-069_f02	2	Root:1.0;Bacteria:1.0;Proteobacteria:1.0;Gammaproteobacteria:1.0;Enterobacteriales:1.0;Enterobacteriaceae:1.0;Citrobacter:1.0;	Citrobacter	abscess_abominal	Abscess	Abdominal	-	Abdominal; -	CL0290	-	-	Y	abscess_abominal; aspirate_gallbladder; bile; stool; urine; urine_cath; wound_r_foot	Abscess; Aspirate; Bile; Stool; Urine; Wound	Abdominal; Skin; Stool; Urinary Tract	Foot	7	4
	63_h04	WUSC-063_h04	2	Root:1.0;Bacteria:1.0;Proteobacteria:1.0;Gammaproteobacteria:1.0;Enterobacteriales:1.0;Enterobacteriaceae:1.0;Citrobacter:1.0;	Citrobacter	aspirate_gallbladder	Aspirate	Abdominal	-	Abdominal; -	CL0290	-	-	Y	abscess_abominal; aspirate_gallbladder; bile; stool; urine; urine_cath; wound_r_foot	Abscess; Aspirate; Bile; Stool; Urine; Wound	Abdominal; Skin; Stool; Urinary Tract	Foot	7	4
	14_A08	WUSC-14_A08	2	Root:1.0;Bacteria:1.0;Proteobacteria:1.0;Gammaproteobacteria:1.0;Enterobacteriales:1.0;Enterobacteriaceae:1.0;Citrobacter:1.0;	Citrobacter	bile	Bile	Abdominal	-	Abdominal; -	CL0290	-	-	Y	abscess_abominal; aspirate_gallbladder; bile; stool; urine; urine_cath; wound_r_foot	Abscess; Aspirate; Bile; Stool; Urine; Wound	Abdominal; Skin; Stool; Urinary Tract	Foot	7	4
	14_A12	WUSC-14_A12	1	Root:1.0;Bacteria:1.0;Firmicutes:1.0;Bacilli:1.0;Bacillales:1.0;Staphylococcaceae:1.0;Staphylococcus:1.0;	Staphylococcus	bw	Blood	Blood	-	Blood; -	CL0069	-	Y	-	abscess; abscess_abdominal; abscess_axilla; abscess_back; abscess_chin; abscess_l_antecub; abscess_l_breast; abscess_l_buttock; abscess_l_buttocks; abscess_l_hand; abscess_l_hip; abscess_l_knee; abscess_l_leg; abscess_l_thigh; abscess_labia; abscess_r; abscess_r_arm; abscess_r_buttock; abscess_r_elbow; abscess_r_hand; abscess_r_leg; abscess_r_thigh; aspirate_back; aspirate_chest; aspirate_elbow; …	Abscess; Aspirate; Bacterial; BAL; Blood; Bone; Control; Cyst; Eye; Genital; Genital_F; Genital_M; Joint; Misc. Known; Oral; Respiratory; Stool; Tissue; Urine; Wound	Abdominal; Blood; Bone; Control; Ear; Eye; Joint; Misc. Known; Respiratory; Skin; Stool; Unknown; Urinary Tract	Arm; Axilla; Back; Breast; Face; Foot; Genital; Genital (female); Genital (male); Hand; Head; Hip; Knee; Leg; Lower; Mouth; Nose; Pleural; Rectal; Shoulder; Sinus; Upper	120	13
	7_d02	WUSC-7_d02	1	Root:1.0;Bacteria:1.0;Proteobacteria:1.0;Gammaproteobacteria:1.0;Enterobacteriales:1.0;Enterobacteriaceae:1.0;Escherichia/Shigella:1.0;	Escherichia/Shigella	blood	Blood	Blood	-	Blood; -	CL0069	-	Y	-	abscess; abscess_abdominal; abscess_axilla; abscess_back; abscess_chin; abscess_l_antecub; abscess_l_breast; abscess_l_buttock; abscess_l_buttocks; abscess_l_hand; abscess_l_hip; abscess_l_knee; abscess_l_leg; abscess_l_thigh; abscess_labia; abscess_r; abscess_r_arm; abscess_r_buttock; abscess_r_elbow; abscess_r_hand; abscess_r_leg; abscess_r_thigh; aspirate_back; aspirate_chest; aspirate_elbow; …	Abscess; Aspirate; Bacterial; BAL; Blood; Bone; Control; Cyst; Eye; Genital; Genital_F; Genital_M; Joint; Misc. Known; Oral; Respiratory; Stool; Tissue; Urine; Wound	Abdominal; Blood; Bone; Control; Ear; Eye; Joint; Misc. Known; Respiratory; Skin; Stool; Unknown; Urinary Tract	Arm; Axilla; Back; Breast; Face; Foot; Genital; Genital (female); Genital (male); Hand; Head; Hip; Knee; Leg; Lower; Mouth; Nose; Pleural; Rectal; Shoulder; Sinus; Upper	120	13
	15_d05	WUSC-15_d05	1	Root:1.0;Bacteria:1.0;Firmicutes:1.0;Bacilli:1.0;Bacillales:1.0;Staphylococcaceae:1.0;Staphylococcus:1.0;	Staphylococcus	bw	Blood	Blood	-	Blood; -	CL0069	-	Y	-	abscess; abscess_abdominal; abscess_axilla; abscess_back; abscess_chin; abscess_l_antecub; abscess_l_breast; abscess_l_buttock; abscess_l_buttocks; abscess_l_hand; abscess_l_hip; abscess_l_knee; abscess_l_leg; abscess_l_thigh; abscess_labia; abscess_r; abscess_r_arm; abscess_r_buttock; abscess_r_elbow; abscess_r_hand; abscess_r_leg; abscess_r_thigh; aspirate_back; aspirate_chest; aspirate_elbow; …	Abscess; Aspirate; Bacterial; BAL; Blood; Bone; Control; Cyst; Eye; Genital; Genital_F; Genital_M; Joint; Misc. Known; Oral; Respiratory; Stool; Tissue; Urine; Wound	Abdominal; Blood; Bone; Control; Ear; Eye; Joint; Misc. Known; Respiratory; Skin; Stool; Unknown; Urinary Tract	Arm; Axilla; Back; Breast; Face; Foot; Genital; Genital (female); Genital (male); Hand; Head; Hip; Knee; Leg; Lower; Mouth; Nose; Pleural; Rectal; Shoulder; Sinus; Upper	120	13
	77_E07	WUSC-077_E07	1	Root:1.0;Bacteria:1.0;Firmicutes:1.0;Bacilli:1.0;Lactobacillales:1.0;Enterococcaceae:1.0;Enterococcus:1.0;	Enterococcus	blood	Blood	Blood	-	Blood; -	CL0258	-	Y	-	abdominal_fluid; abscess_perianal; aspirate_pancreas; blood; bone_tibia; cervical; peritoneal_fluid; sputum; sputum_induced; stool; tissue_l_leg; tissue_r_knee; trach_aspirate; tracheal_aspirate; urine; urine_cath; urine_cvs; vaginal; vaginal/rectal; wound_vulva	Abdominal; Abscess; Blood; Bone; Genital_F; Misc. Known; Oral; Respiratory; Stool; Tissue; Urine; Wound	Abdominal; Blood; Bone; Genital (Female); Joint; Misc. Known; Respiratory; Skin; Stool; Urinary Tract	Genital (female); Knee; Leg; Lower; Rectal	20	10
	11_A05	WUSC-11_A05	1	Root:1.0;Bacteria:1.0;Proteobacteria:1.0;Gammaproteobacteria:1.0;Pseudomonadales:1.0;Pseudomonadaceae:1.0;Pseudomonas:1.0;	Pseudomonas	bw	Blood	Blood	-	Blood; -	CL0098	-	Y	-	abdominal_fluid; abscess_l_buttock; aspirate_l_nare; aspirate_pancreas; bal; bile; biopsy_l_arm; bronch_wash; bronchial_washing; bw; bw_cf; drainage_l_ear; drainage_r_ear; ocular_swab; sputum; sputum_cf; sputum_induced; stool; tissue_r_elbow; tissue_r_hip; trach_aspirate; trachael_aspirate; tracheal_aspirate; urine; urine_cath; urine_cvs; urine_kidney; wound_abdominal; wound_neck; wound_r_buttock…	Abdominal; Abscess; Aspirate; BAL; Bile; Blood; Misc. Known; Oral; Respiratory; Stool; Tissue; Urine; Wound	Abdominal; Blood; Joint; Misc. Known; Respiratory; Skin; Stool; Urinary Tract	Foot; Genital (male); Groin; Head; Hip; Leg; Lower; Nose; Rectal	37	8
	16_A03	WUSC-16_A03	1	Root:1.0;Bacteria:1.0;Firmicutes:1.0;Bacilli:1.0;Lactobacillales:1.0;Streptococcaceae:1.0;Streptococcus:1.0;	Streptococcus	bw	Blood	Blood	-	Blood; -	CL0349	-	Y	-	abscess_misc; bal; bronch_alveolar_lavage; bronch_wash; bw; cervical; lymph_node_axillary; sputum; sputum_cf; sputum_induced; stool; throat; tissies_l_great_toe; trach_aspirate; tracheal_aspirate; urine; vaginal/rectal; wound_misc; wound_r_cheek	Abscess; BAL; Blood; Genital_F; Misc. Known; Oral; Respiratory; Stool; Tissue; Urine; Wound	Abdominal; Blood; Misc. Known; Respiratory; Skin; Stool; Unknown; Urinary Tract	Face; Food; Genital (female); Lower; Upper	19	8
	62_d01	WUSC-062_d01	1	Root:1.0;Bacteria:1.0;Bacteroidetes:1.0;Bacteroidia:1.0;Bacteroidales:1.0;Bacteroidaceae:1.0;Bacteroides:1.0;	Bacteroides	blood	Blood	Blood	-	Blood; -	CL0484	-	Y	-	abscess_abominal; abscess_peri-rectal; blood	Abscess; Blood	Abdominal; Blood; Skin	Rectal	3	3
	64_b11	WUSC-064_b11	1	Root:1.0;Bacteria:1.0;Fusobacteria:1.0;Fusobacteria:1.0;Fusobacteriales:1.0;Fusobacteriaceae:1.0;Fusobacterium:1.0;	Fusobacterium	blood_central_line	Blood	Blood	-	Blood; -	CL0394	-	Y	-	blood_central_line	Blood	Blood	-	1	1
	73_d10	WUSC-073_d10	1	Root:1.0;Bacteria:1.0;Firmicutes:1.0;Clostridia:1.0;Clostridiales:1.0;Peptostreptococcaceae:1.0;Clostridium_XI:1.0;	Clostridium_XI	blood_central_line	Blood	Blood	-	Blood; -	CL0483	-	Y	-	blood_central_line	Blood	Blood	-	1	1
	77_E09	WUSC-077_E09	1	Root:1.0;Bacteria:1.0;Bacteroidetes:1.0;Bacteroidia:1.0;Bacteroidales:1.0;Prevotellaceae:1.0;Prevotella:1.0;	Prevotella	blood_l_hand	Blood	Blood	-	Blood; -	CL0512	-	Y	-	blood_l_hand	Blood	Blood	-	1	1
	77_E08	WUSC-077_E08	1	Root:1.0;Bacteria:1.0;Bacteroidetes:1.0;Bacteroidia:1.0;Bacteroidales:1.0;Prevotellaceae:1.0;Prevotella:1.0;	Prevotella	blood_l_hand	Blood	Blood	-	Blood; -	CL0512	-	Y	-	blood_l_hand	Blood	Blood	-	1	1
	15_d03	WUSC-15_d03	1	Root:1.0;Bacteria:1.0;Proteobacteria:1.0;Betaproteobacteria:1.0;Burkholderiales:1.0;Alcaligenaceae:1.0;Achromobacter:1.0;	Achromobacter	bw	Blood	Blood	-	Blood; -	CL0092	-	Y	-	bw	Blood	Blood	-	1	1
	5_g04	WUSC-5_g04	1	Root:1.0;Bacteria:1.0;Firmicutes:1.0;Bacilli:1.0;Bacillales:1.0;Staphylococcaceae:1.0;Staphylococcus:1.0;	Staphylococcus	bw	Blood	Blood	-	Blood; -	CL0316	-	Y	-	bw	Blood	Blood	-	1	1
	16_b10	WUSC-16_b10	1	Root:1.0;Bacteria:1.0;Firmicutes:1.0;Bacilli:1.0;Lactobacillales:1.0;Streptococcaceae:1.0;Streptococcus:1.0;	Streptococcus	bw	Blood	Blood	-	Blood; -	CL0514	-	Y	-	abscess_mouth; bal; bronch_wash; bronchial_washing; bw; nasal; sputum; sputum_induced; throat; tissies_l_great_toe; trach_aspirate; trachael_aspirate; tracheal_aspirate; urine; urine_cvs; vaginal/rectal; wound_mouth; wound_r_leg; wound_uterus	BAL; Blood; Genital_F; Misc. Known; Nasal; Oral; Respiratory; Tissue; Urine; Wound	Blood; Genital (Female); Misc. Known; Respiratory; Skin; Urinary Tract	Food; Genital (female); Leg; Lower; Mouth; Nose; Upper	19	6
	16_A05	WUSC-16_A05	1	Root:1.0;Bacteria:1.0;Proteobacteria:1.0;Betaproteobacteria:1.0;Neisseriales:1.0;Neisseriaceae:1.0;Neisseria:1.0;	Neisseria	bw	Blood	Blood	-	Blood; -	CL0386	-	Y	-	bal; bone_mandibular; bronchial_washing; bw; sputum; sputum_induced; throat; trach_aspirate; tracheal_aspirate	BAL; Blood; Misc. Known; Oral; Respiratory	Blood; Misc. Known; Respiratory	Lower; Upper	9	3
	14_A11	WUSC-14_A11	1	Root:1.0;Bacteria:1.0;Proteobacteria:1.0;Gammaproteobacteria:1.0;Pasteurellales:1.0;Pasteurellaceae:1.0;Haemophilus:1.0;	Haemophilus	bw	Blood	Blood	-	Blood; -	CL0213	-	Y	-	biopsy_lung; bw; sputum; trach_aspirate; trachael_aspirate; tracheal_aspirate; urine	Blood; Misc. Known; Oral; Respiratory; Urine	Blood; Misc. Known; Respiratory; Urinary Tract	Lower	7	4
	67_A10	WUSC-067_A10	1	Root:1.0;Bacteria:1.0;Actinobacteria:1.0;Actinobacteria:1.0;Actinomycetales:1.0;Corynebacteriaceae:1.0;Corynebacterium:1.0;	Corynebacterium	blood_radial_artery	Blood	Blood	-	Blood; -	CL0424	-	Y	-	blood_radial_artery; urine; vaginal/rectal; wound_r_elbow	Blood; Genital_F; Misc. Known; Urine	Blood; Misc. Known; Skin; Urinary Tract	Genital (female)	4	4
	77_E03	WUSC-077_E03	1	Root:1.0;Bacteria:1.0;Fusobacteria:1.0;Fusobacteria:1.0;Fusobacteriales:1.0;Fusobacteriaceae:1.0;Fusobacterium:1.0;	Fusobacterium	blood	Blood	Blood	-	Blood; -	CL0511	-	Y	-	blood; wound_r_breast	Blood; Wound	Blood; Skin	Breast	2	2
	77_E02	WUSC-077_E02	1	Root:1.0;Bacteria:1.0;Fusobacteria:1.0;Fusobacteria:1.0;Fusobacteriales:1.0;Fusobacteriaceae:1.0;Fusobacterium:1.0;	Fusobacterium	blood	Blood	Blood	-	Blood; -	CL0511	-	Y	-	blood; wound_r_breast	Blood; Wound	Blood; Skin	Breast	2	2
	74_f11	WUSC-074_f11	1	Root:1.0;Bacteria:1.0;Firmicutes:1.0;Bacilli:1.0;Bacillales:1.0;Staphylococcaceae:1.0;Staphylococcus:1.0;	Staphylococcus	bone_l_fourth_toe	Bone	Bone	-	Bone; -	CL0509	-	Y	-	abdominal_fluid; abscess; abscess_abdominal; abscess_axilla; abscess_chest; abscess_chin; abscess_facial; abscess_l_breast; abscess_l_cheek; abscess_l_neck; abscess_misc; abscess_r; abscess_r_neck; airway_donor; aspirate_abdominal; aspirate_flank; aspirate_gallbladder; aspirate_r_kidney; aspirate_r_knee; bal; biopsy_misc; bone_l_femoral; bone_l_fourth_toe; bone_tibia; bronch_wash; bronchial_washi…	Abdominal; Abscess; Aspirate; BAL; Biopsy; Bone; Control; Cyst; Eye; Genital; Genital_F; Genital_M; Joint; Misc. Known; Nasal; Oral; Respiratory; Stool; Tissue; Ulcer; Urine; Wound	Abdominal; Blood; Bone; Control; Ear; Eye; Genital (Female); Joint; Misc. Known; Respiratory; Skin; Stool; Unknown; Urinary Tract	Arm; Axilla; Back; Breast; Face; Foot; Genital; Genital (female); Genital (male); Groin; Head; Hip; Knee; Leg; Lower; Nose; Pleural; Rectal; Shoulder; Sinus; Upper	104	14
	55_b03	WUSC-055_b03	1	Root:1.0;Bacteria:1.0;Firmicutes:1.0;Bacilli:1.0;Bacillales:1.0;Staphylococcaceae:1.0;Staphylococcus:1.0;	Staphylococcus	tisssue_tibia	Tissue	Bone	-	Bone; -	CL0509	-	Y	-	abdominal_fluid; abscess; abscess_abdominal; abscess_axilla; abscess_chest; abscess_chin; abscess_facial; abscess_l_breast; abscess_l_cheek; abscess_l_neck; abscess_misc; abscess_r; abscess_r_neck; airway_donor; aspirate_abdominal; aspirate_flank; aspirate_gallbladder; aspirate_r_kidney; aspirate_r_knee; bal; biopsy_misc; bone_l_femoral; bone_l_fourth_toe; bone_tibia; bronch_wash; bronchial_washi…	Abdominal; Abscess; Aspirate; BAL; Biopsy; Bone; Control; Cyst; Eye; Genital; Genital_F; Genital_M; Joint; Misc. Known; Nasal; Oral; Respiratory; Stool; Tissue; Ulcer; Urine; Wound	Abdominal; Blood; Bone; Control; Ear; Eye; Genital (Female); Joint; Misc. Known; Respiratory; Skin; Stool; Unknown; Urinary Tract	Arm; Axilla; Back; Breast; Face; Foot; Genital; Genital (female); Genital (male); Groin; Head; Hip; Knee; Leg; Lower; Nose; Pleural; Rectal; Shoulder; Sinus; Upper	104	14
	34_g11	WUSC-034_g11	1	Root:1.0;Bacteria:1.0;Firmicutes:1.0;Bacilli:1.0;Bacillales:1.0;Staphylococcaceae:1.0;Staphylococcus:1.0;	Staphylococcus	bone_tibia	Bone	Bone	-	Bone; -	CL0509	-	Y	-	abdominal_fluid; abscess; abscess_abdominal; abscess_axilla; abscess_chest; abscess_chin; abscess_facial; abscess_l_breast; abscess_l_cheek; abscess_l_neck; abscess_misc; abscess_r; abscess_r_neck; airway_donor; aspirate_abdominal; aspirate_flank; aspirate_gallbladder; aspirate_r_kidney; aspirate_r_knee; bal; biopsy_misc; bone_l_femoral; bone_l_fourth_toe; bone_tibia; bronch_wash; bronchial_washi…	Abdominal; Abscess; Aspirate; BAL; Biopsy; Bone; Control; Cyst; Eye; Genital; Genital_F; Genital_M; Joint; Misc. Known; Nasal; Oral; Respiratory; Stool; Tissue; Ulcer; Urine; Wound	Abdominal; Blood; Bone; Control; Ear; Eye; Genital (Female); Joint; Misc. Known; Respiratory; Skin; Stool; Unknown; Urinary Tract	Arm; Axilla; Back; Breast; Face; Foot; Genital; Genital (female); Genital (male); Groin; Head; Hip; Knee; Leg; Lower; Nose; Pleural; Rectal; Shoulder; Sinus; Upper	104	14
	74_g01	WUSC-074_g01	1	Root:1.0;Bacteria:1.0;Firmicutes:1.0;Bacilli:1.0;Bacillales:1.0;Staphylococcaceae:1.0;Staphylococcus:1.0;	Staphylococcus	bone_l_fourth_toe	Bone	Bone	-	Bone; -	CL0069	-	Y	-	abscess; abscess_abdominal; abscess_axilla; abscess_back; abscess_chin; abscess_l_antecub; abscess_l_breast; abscess_l_buttock; abscess_l_buttocks; abscess_l_hand; abscess_l_hip; abscess_l_knee; abscess_l_leg; abscess_l_thigh; abscess_labia; abscess_r; abscess_r_arm; abscess_r_buttock; abscess_r_elbow; abscess_r_hand; abscess_r_leg; abscess_r_thigh; aspirate_back; aspirate_chest; aspirate_elbow; …	Abscess; Aspirate; Bacterial; BAL; Blood; Bone; Control; Cyst; Eye; Genital; Genital_F; Genital_M; Joint; Misc. Known; Oral; Respiratory; Stool; Tissue; Urine; Wound	Abdominal; Blood; Bone; Control; Ear; Eye; Joint; Misc. Known; Respiratory; Skin; Stool; Unknown; Urinary Tract	Arm; Axilla; Back; Breast; Face; Foot; Genital; Genital (female); Genital (male); Hand; Head; Hip; Knee; Leg; Lower; Mouth; Nose; Pleural; Rectal; Shoulder; Sinus; Upper	120	13
	74_f04	WUSC-074_f04	1	Root:1.0;Bacteria:1.0;Firmicutes:1.0;Bacilli:1.0;Bacillales:1.0;Staphylococcaceae:1.0;Staphylococcus:1.0;	Staphylococcus	bone_clavicle	Bone	Bone	-	Bone; -	CL0069	-	Y	-	abscess; abscess_abdominal; abscess_axilla; abscess_back; abscess_chin; abscess_l_antecub; abscess_l_breast; abscess_l_buttock; abscess_l_buttocks; abscess_l_hand; abscess_l_hip; abscess_l_knee; abscess_l_leg; abscess_l_thigh; abscess_labia; abscess_r; abscess_r_arm; abscess_r_buttock; abscess_r_elbow; abscess_r_hand; abscess_r_leg; abscess_r_thigh; aspirate_back; aspirate_chest; aspirate_elbow; …	Abscess; Aspirate; Bacterial; BAL; Blood; Bone; Control; Cyst; Eye; Genital; Genital_F; Genital_M; Joint; Misc. Known; Oral; Respiratory; Stool; Tissue; Urine; Wound	Abdominal; Blood; Bone; Control; Ear; Eye; Joint; Misc. Known; Respiratory; Skin; Stool; Unknown; Urinary Tract	Arm; Axilla; Back; Breast; Face; Foot; Genital; Genital (female); Genital (male); Hand; Head; Hip; Knee; Leg; Lower; Mouth; Nose; Pleural; Rectal; Shoulder; Sinus; Upper	120	13
	58_E11	WUSC-058_E11	1	Root:1.0;Bacteria:1.0;Firmicutes:1.0;Bacilli:1.0;Bacillales:1.0;Staphylococcaceae:1.0;Staphylococcus:1.0;	Staphylococcus	bone_l_shoulder	Bone	Bone	-	Bone; -	CL0069	-	Y	-	abscess; abscess_abdominal; abscess_axilla; abscess_back; abscess_chin; abscess_l_antecub; abscess_l_breast; abscess_l_buttock; abscess_l_buttocks; abscess_l_hand; abscess_l_hip; abscess_l_knee; abscess_l_leg; abscess_l_thigh; abscess_labia; abscess_r; abscess_r_arm; abscess_r_buttock; abscess_r_elbow; abscess_r_hand; abscess_r_leg; abscess_r_thigh; aspirate_back; aspirate_chest; aspirate_elbow; …	Abscess; Aspirate; Bacterial; BAL; Blood; Bone; Control; Cyst; Eye; Genital; Genital_F; Genital_M; Joint; Misc. Known; Oral; Respiratory; Stool; Tissue; Urine; Wound	Abdominal; Blood; Bone; Control; Ear; Eye; Joint; Misc. Known; Respiratory; Skin; Stool; Unknown; Urinary Tract	Arm; Axilla; Back; Breast; Face; Foot; Genital; Genital (female); Genital (male); Hand; Head; Hip; Knee; Leg; Lower; Mouth; Nose; Pleural; Rectal; Shoulder; Sinus; Upper	120	13
	57_g05	WUSC-057_g05	1	Root:1.0;Bacteria:1.0;Firmicutes:1.0;Bacilli:1.0;Bacillales:1.0;Staphylococcaceae:1.0;Staphylococcus:1.0;	Staphylococcus	bone_l_fifth_toe	Bone	Bone	-	Bone; -	CL0069	-	Y	-	abscess; abscess_abdominal; abscess_axilla; abscess_back; abscess_chin; abscess_l_antecub; abscess_l_breast; abscess_l_buttock; abscess_l_buttocks; abscess_l_hand; abscess_l_hip; abscess_l_knee; abscess_l_leg; abscess_l_thigh; abscess_labia; abscess_r; abscess_r_arm; abscess_r_buttock; abscess_r_elbow; abscess_r_hand; abscess_r_leg; abscess_r_thigh; aspirate_back; aspirate_chest; aspirate_elbow; …	Abscess; Aspirate; Bacterial; BAL; Blood; Bone; Control; Cyst; Eye; Genital; Genital_F; Genital_M; Joint; Misc. Known; Oral; Respiratory; Stool; Tissue; Urine; Wound	Abdominal; Blood; Bone; Control; Ear; Eye; Joint; Misc. Known; Respiratory; Skin; Stool; Unknown; Urinary Tract	Arm; Axilla; Back; Breast; Face; Foot; Genital; Genital (female); Genital (male); Hand; Head; Hip; Knee; Leg; Lower; Mouth; Nose; Pleural; Rectal; Shoulder; Sinus; Upper	120	13
	34_g12	WUSC-034_g12	1	Root:1.0;Bacteria:1.0;Firmicutes:1.0;Bacilli:1.0;Lactobacillales:1.0;Enterococcaceae:1.0;Enterococcus:1.0;	Enterococcus	bone_tibia	Bone	Bone	-	Bone; -	CL0258	-	Y	-	abdominal_fluid; abscess_perianal; aspirate_pancreas; blood; bone_tibia; cervical; peritoneal_fluid; sputum; sputum_induced; stool; tissue_l_leg; tissue_r_knee; trach_aspirate; tracheal_aspirate; urine; urine_cath; urine_cvs; vaginal; vaginal/rectal; wound_vulva	Abdominal; Abscess; Blood; Bone; Genital_F; Misc. Known; Oral; Respiratory; Stool; Tissue; Urine; Wound	Abdominal; Blood; Bone; Genital (Female); Joint; Misc. Known; Respiratory; Skin; Stool; Urinary Tract	Genital (female); Knee; Leg; Lower; Rectal	20	10
	30_b05	WUSC-030_b05	2	Root:1.0;Bacteria:1.0;Actinobacteria:1.0;Actinobacteria:1.0;Actinomycetales:1.0;Corynebacteriaceae:1.0;Corynebacterium:1.0;	Corynebacterium	bone_r_foot	Bone	Bone	-	Bone; -	CL0023	-	-	Y	abscess; abscess_axilla; abscess_l_buttock; bone_r_foot; bronch_wash; control; genital; sputum; trach_aspirate; urine; urine_cvs; vaginal; vaginal/rectal; wound; wound_abdominal; wound_first_toe; wound_r_ear; wound_r_groin; wound_r_hip; wound_tracheal; wound_vulva	Abscess; BAL; Bone; Control; Genital; Genital_F; Misc. Known; Oral; Respiratory; Urine; Wound	Abdominal; Bone; Control; Ear; Genital (Female); Joint; Misc. Known; Respiratory; Skin; Unknown; Urinary Tract	Axilla; Genital; Genital (female); Groin; Hip; Lower; Rectal; Upper	21	11
	74_f12	WUSC-074_f12	1	Root:1.0;Bacteria:1.0;Firmicutes:1.0;Bacilli:1.0;Bacillales:1.0;Staphylococcaceae:1.0;Staphylococcus:1.0;	Staphylococcus	bone_l_fourth_toe	Bone	Bone	-	Bone; -	CL0378	-	Y	-	abscess_abdominal; abscess_groin; abscess_r_leg; bone_l_fourth_toe; cervical; genital; misc_infected_mesh; stool; tisssue_r; trachael_aspirate; urine; urine_cvs; vagina/rectal; vaginal/rectal; water; wound_l_leg; wound_misc; wound_sacral; wound_scalp	Abscess; Bone; Control; Genital; Genital_F; Infected_mesh; Respiratory; Stool; Tissue; Urine; Wound	Abdominal; Bone; Control; Medical Hardware; Respiratory; Skin; Stool; Unknown; Urinary Tract	Genital; Genital (female); Groin; Head; Leg; Lower; Rectal	19	9
	71_d07	WUSC-071_d07	1	Root:1.0;Bacteria:1.0;Proteobacteria:1.0;Gammaproteobacteria:1.0;Enterobacteriales:1.0;Enterobacteriaceae:1.0;Proteus:1.0;	Proteus	bone_r_leg	Bone	Bone	-	Bone; -	CL0285	-	-	Y	abscess_axilla; abscess_fpelvic; abscess_l_thigh; abscess_r_buttock; bone_r_leg; peritoneal_fluid_jackson_pratt; sputum; sputum_induced; stool; tissue_l_hand; tissue_leg; tissue_sacral; tissue_stump; trach_aspirate; tracheal_aspirate; urine; urine_cath; urine_cvs; water; wound; wound_abdominal; wound_l_foot; wound_misc; wound_r_calf; wound_r_foot; wound_r_meatus; wound_r_thigh; wound_stump; wound…	Abdominal; Abscess; Bone; Control; Misc. Known; Oral; Respiratory; Stool; Tissue; Urine; Wound	Abdominal; Bone; Control; Misc. Known; Respiratory; Skin; Stool; Unknown; Urinary Tract	Axilla; Foot; Leg; Lower; Nose; Rectal	29	9
	71_b04	WUSC-071_b04	1	Root:1.0;Bacteria:1.0;Proteobacteria:1.0;Gammaproteobacteria:1.0;Enterobacteriales:1.0;Enterobacteriaceae:1.0;Proteus:1.0;	Proteus	bone_r_leg	Bone	Bone	-	Bone; -	CL0285	-	-	Y	abscess_axilla; abscess_fpelvic; abscess_l_thigh; abscess_r_buttock; bone_r_leg; peritoneal_fluid_jackson_pratt; sputum; sputum_induced; stool; tissue_l_hand; tissue_leg; tissue_sacral; tissue_stump; trach_aspirate; tracheal_aspirate; urine; urine_cath; urine_cvs; water; wound; wound_abdominal; wound_l_foot; wound_misc; wound_r_calf; wound_r_foot; wound_r_meatus; wound_r_thigh; wound_stump; wound…	Abdominal; Abscess; Bone; Control; Misc. Known; Oral; Respiratory; Stool; Tissue; Urine; Wound	Abdominal; Bone; Control; Misc. Known; Respiratory; Skin; Stool; Unknown; Urinary Tract	Axilla; Foot; Leg; Lower; Nose; Rectal	29	9
	30_b07	WUSC-030_b07	1	Root:1.0;Bacteria:1.0;Firmicutes:1.0;Bacilli:1.0;Lactobacillales:1.0;Enterococcaceae:1.0;Enterococcus:1.0;	Enterococcus	bone_r_foot	Bone	Bone	-	Bone; -	CL0611	-	-	Y	abdominal_fluid; abscess; abscess_chin; abscess_hepatic; abscess_l_foot; abscess_rectum; aspirate_back; bone_r_foot; bronch_wash; bronchial_washing; cervical; control_dna; drainage_r_jp; genital; peritoneal_fluid; scrotum; sputum; sputum_induced; stool; tissue_r_foot; tissue_r_toe; trach_aspirate; tracheal_aspirate; unknown; unspecified_human; urine; urine_bladder; urine_cath; urine_cvs; urine_il…	Abdominal; Abscess; Aspirate; BAL; Bone; Control; Genital; Genital_F; Genital_M; Misc. Known; Oral; Respiratory; Stool; Unknown; Urine; Wound	Abdominal; Bone; Control; Misc. Known; Respiratory; Skin; Stool; Unknown; Urinary Tract	Back; Foot; Genital; Genital (female); Genital (male); Groin; Leg; Lower; Rectal	44	9
	74_f09	WUSC-074_f09	1	Root:1.0;Bacteria:1.0;Firmicutes:1.0;Bacilli:1.0;Lactobacillales:1.0;Streptococcaceae:1.0;Streptococcus:1.0;	Streptococcus	bone_l_fourth_toe	Bone	Bone	-	Bone; -	CL0523	-	Y	-	abdominal_fluid; abscess_abdominal; abscess_axilla; abscess_l_foot; abscess_pelvic; abscess_urethral; aspirate_l_hip; bone_5th_toe; bone_head; bone_l_fifth_toe; bone_l_fourth_toe; cervical; genital; stool; tissue_l_great_toe; tissue_r_great_toe; trach_aspirate; urine; urine_cvs; vaginal; vaginal/rectal; wound_abdominal; wound_first_toe; wound_l_fourth_toe; wound_r_foot	Abdominal; Abscess; Aspirate; Bone; Genital; Genital_F; Misc. Known; Respiratory; Stool; Tissue; Urine; Wound	Abdominal; Bone; Joint; Misc. Known; Respiratory; Skin; Stool; Urinary Tract	Axilla; Foot; Genital; Genital (female); Hip; Lower	25	8
	57_g07	WUSC-057_g07	1	Root:1.0;Bacteria:1.0;Firmicutes:1.0;Bacilli:1.0;Lactobacillales:1.0;Streptococcaceae:1.0;Streptococcus:1.0;	Streptococcus	bone_l_fifth_toe	Bone	Bone	-	Bone; -	CL0523	-	Y	-	abdominal_fluid; abscess_abdominal; abscess_axilla; abscess_l_foot; abscess_pelvic; abscess_urethral; aspirate_l_hip; bone_5th_toe; bone_head; bone_l_fifth_toe; bone_l_fourth_toe; cervical; genital; stool; tissue_l_great_toe; tissue_r_great_toe; trach_aspirate; urine; urine_cvs; vaginal; vaginal/rectal; wound_abdominal; wound_first_toe; wound_l_fourth_toe; wound_r_foot	Abdominal; Abscess; Aspirate; Bone; Genital; Genital_F; Misc. Known; Respiratory; Stool; Tissue; Urine; Wound	Abdominal; Bone; Joint; Misc. Known; Respiratory; Skin; Stool; Urinary Tract	Axilla; Foot; Genital; Genital (female); Hip; Lower	25	8
	57_f04	WUSC-057_f04	1	Root:1.0;Bacteria:1.0;Firmicutes:1.0;Bacilli:1.0;Lactobacillales:1.0;Streptococcaceae:1.0;Streptococcus:1.0;	Streptococcus	bone_head	Bone	Bone	-	Bone; -	CL0523	-	Y	-	abdominal_fluid; abscess_abdominal; abscess_axilla; abscess_l_foot; abscess_pelvic; abscess_urethral; aspirate_l_hip; bone_5th_toe; bone_head; bone_l_fifth_toe; bone_l_fourth_toe; cervical; genital; stool; tissue_l_great_toe; tissue_r_great_toe; trach_aspirate; urine; urine_cvs; vaginal; vaginal/rectal; wound_abdominal; wound_first_toe; wound_l_fourth_toe; wound_r_foot	Abdominal; Abscess; Aspirate; Bone; Genital; Genital_F; Misc. Known; Respiratory; Stool; Tissue; Urine; Wound	Abdominal; Bone; Joint; Misc. Known; Respiratory; Skin; Stool; Urinary Tract	Axilla; Foot; Genital; Genital (female); Hip; Lower	25	8
	56_E02	WUSC-056_E02	1	Root:1.0;Bacteria:1.0;Firmicutes:1.0;Bacilli:1.0;Lactobacillales:1.0;Lactobacillaceae:1.0;Lactobacillus:1.0;	Lactobacillus	bone_sacral	Bone	Bone	-	Bone; -	CL0507	-	Y	-	abdominal_fluid; abscess_hepatic; abscess_r_neck; bone_sacral; bronchial_washing; cyst_gastrointestinal; sputum; throat; trach_aspirate; urine; urine_cath; urine_cvs; wound_r_cheek	Abdominal; Abscess; BAL; Bone; Cyst; Oral; Respiratory; Urine; Wound	Abdominal; Bone; Respiratory; Skin; Urinary Tract	Face; Lower; Upper	13	5
	65_f10	WUSC-065_f10	1	Root:1.0;Bacteria:1.0;Bacteroidetes:1.0;Bacteroidia:1.0;Bacteroidales:1.0;Porphyromonadaceae:1.0;Porphyromonas:1.0;	Porphyromonas	bone_misc	Bone	Bone	-	Bone; -	CL0409	-	Y	-	bone_misc	Bone	Bone	-	1	1
	65_f11	WUSC-065_f11	1	Root:1.0;Bacteria:1.0;Actinobacteria:1.0;Actinobacteria:1.0;Actinomycetales:1.0;Actinomycetaceae:1.0;Actinomyces:1.0;	Actinomyces	bone_misc	Bone	Bone	-	Bone; -	CL0410	-	Y	-	bone_misc	Bone	Bone	-	1	1
	76_g11	WUSC-076_g11	1	Root:1.0;Bacteria:1.0;Firmicutes:1.0;Bacilli:1.0;Bacillales:1.0;Bacillaceae_1:1.0;Bacillus:1.0;	Bacillus	biopsy_lumbar	Biopsy	Bone	-	Bone; -	CL0505	-	Y	-	biopsy_lumbar	Biopsy	Bone	-	1	1
	62_d05	WUSC-062_d05	1	Root:1.0;Bacteria:1.0;Actinobacteria:1.0;Actinobacteria:1.0;Actinomycetales:1.0;Propionibacteriaceae:1.0;Propionibacterium:1.0;	Propionibacterium	tissue_humerus	Tissue	Bone	-	Bone; -	CL0515	-	Y	-	abscess_facial; abscess_l_neck; abscess_r_leg; csf; joint_fluid_r_hip; ocular_l_eye; tissue_humerus; wound_head; wound_maxillary; wound_orbital_apex	Abscess; CSF; Eye; Joint; Tissue; Wound	Bone; Central nervous system; Eye; Joint; Respiratory; Skin	Face; Head; Hip; Leg; Sinus	10	6
	65_g03	WUSC-065_g03	1	Root:1.0;Bacteria:1.0;Actinobacteria:1.0;Actinobacteria:1.0;Actinomycetales:1.0;Actinomycetaceae:1.0;Actinomyces:1.0;	Actinomyces	bone_r_great_toe	Bone	Bone	-	Bone; -	CL0411	-	Y	-	bone_r_great_toe; water	Bone; Control	Bone; Control	-	2	2
	65_f12	WUSC-065_f12	1	Root:1.0;Bacteria:1.0;Actinobacteria:1.0;Actinobacteria:1.0;Actinomycetales:1.0;Actinomycetaceae:1.0;Actinomyces:1.0;	Actinomyces	bone_r_great_toe	Bone	Bone	-	Bone; -	CL0411	-	Y	-	bone_r_great_toe; water	Bone; Control	Bone; Control	-	2	2
	15_g11	WUSC-15_g11	1	Root:1.0;Bacteria:1.0;Firmicutes:1.0;Bacilli:1.0;Lactobacillales:1.0;Streptococcaceae:1.0;Streptococcus:1.0;	Streptococcus	bone	Bone	Bone	-	Bone; -	CL0477	-	Y	-	bone; sputum; sputum_cf; stool; trach_aspirate; vaginal/rectal	Bone; Genital_F; Oral; Respiratory; Stool	Bone; Respiratory; Skin; Stool	Genital (female); Lower	6	4
	55_g03	WUSC-055_g03	1	Root:1.0;Bacteria:1.0;Firmicutes:1.0;Bacilli:1.0;Lactobacillales:1.0;Enterococcaceae:1.0;Enterococcus:1.0;	Enterococcus	bone_sacral	Bone	Bone	-	Bone; -	CL0158	-	Y	-	bone_sacral; trach_aspirate; urine	Bone; Respiratory; Urine	Bone; Respiratory; Urinary Tract	Lower	3	3
	29_C08	WUSC-029_C08	2	Root:1.0;Bacteria:1.0;Proteobacteria:1.0;Gammaproteobacteria:1.0;Enterobacteriales:1.0;Enterobacteriaceae:1.0;Enterobacter:0.85;	Enterobacter	csf	CSF	Central nervous system	-	Central nervous system; -	CL0044	-	-	Y	abscess_l_knee; aspirate_head; bal; csf; trach_aspirate; urine; wound_addominal	Abscess; BAL; CSF; Misc. Known; Respiratory; Urine; Wound	Abdominal; Central nervous system; Joint; Misc. Known; Respiratory; Urinary Tract	Knee; Lower	7	6
	78_f01	WUSC-078_f01	1	Root:1.0;Bacteria:1.0;Actinobacteria:1.0;Actinobacteria:1.0;Actinomycetales:1.0;Propionibacteriaceae:1.0;Propionibacterium:1.0;	Propionibacterium	csf	CSF	Central nervous system	-	Central nervous system; -	CL0515	-	Y	-	abscess_facial; abscess_l_neck; abscess_r_leg; csf; joint_fluid_r_hip; ocular_l_eye; tissue_humerus; wound_head; wound_maxillary; wound_orbital_apex	Abscess; CSF; Eye; Joint; Tissue; Wound	Bone; Central nervous system; Eye; Joint; Respiratory; Skin	Face; Head; Hip; Leg; Sinus	10	6
	55_h05	WUSC-055_h05	1	Root:1.0;Bacteria:1.0;Firmicutes:1.0;Bacilli:1.0;Lactobacillales:1.0;Streptococcaceae:1.0;Streptococcus:1.0;	Streptococcus	csf	CSF	Central nervous system	-	Central nervous system; -	CL0322	-	Y	-	csf	CSF	Central nervous system	-	1	1
	56_E07	WUSC-056_E07	1	Root:1.0;Bacteria:1.0;Firmicutes:1.0;Bacilli:1.0;Lactobacillales:1.0;Streptococcaceae:1.0;Streptococcus:1.0;	Streptococcus	csf	CSF	Central nervous system	-	Central nervous system; -	CL0325	-	Y	-	csf	CSF	Central nervous system	-	1	1
	75_E03	WUSC-075_E03	1	Root:1.0;Bacteria:1.0;Actinobacteria:1.0;Actinobacteria:1.0;Actinomycetales:1.0;Corynebacteriaceae:1.0;Corynebacterium:1.0;	Corynebacterium	csf	CSF	Central nervous system	-	Central nervous system; -	CL0500	-	Y	-	csf	CSF	Central nervous system	-	1	1
	19_h01	WUSC-019_h01	1	Root:1.0;Bacteria:1.0;Firmicutes:1.0;Bacilli:1.0;Lactobacillales:1.0;Streptococcaceae:1.0;Streptococcus:1.0;	Streptococcus	csf	CSF	Central nervous system	-	Central nervous system; -	CL0125	-	Y	-	csf	CSF	Central nervous system	-	1	1
	58_g08	WUSC-058_g08	1	Root:1.0;Bacteria:1.0;Firmicutes:1.0;Bacilli:1.0;Bacillales:1.0;Staphylococcaceae:1.0;Staphylococcus:1.0;	Staphylococcus	csf	CSF	Central nervous system	-	Central nervous system; -	CL0338	-	Y	-	csf; trach_aspirate	CSF; Respiratory	Central nervous system; Respiratory	Lower	2	2
	19_A10	WUSC-019_A10	1	Root:1.0;Bacteria:1.0;Firmicutes:1.0;Clostridia:1.0;Clostridiales:1.0;Clostridiaceae_1:1.0;Clostridium_sensu_stricto:1.0;	Clostridium_sensu_stricto	dubberke	Clostridium_for_Dubberke	Clostridium_for_Dubberke	-	Clostridium_for_Dubberke; -	CL0121	-	-	Y	dubberke	Clostridium_for_Dubberke	Clostridium_for_Dubberke	-	1	1
	19_A01	WUSC-019_A01	1	Root:1.0;Bacteria:1.0;Firmicutes:1.0;Clostridia:1.0;Clostridiales:1.0;Peptostreptococcaceae:1.0;Clostridium_XI:1.0;	Clostridium_XI	dubberke	Clostridium_for_Dubberke	Clostridium_for_Dubberke	-	Clostridium_for_Dubberke; -	CL0122	-	-	Y	dubberke	Clostridium_for_Dubberke	Clostridium_for_Dubberke	-	1	1
	19_A02	WUSC-019_A02	1	Root:1.0;Bacteria:1.0;Firmicutes:1.0;Clostridia:1.0;Clostridiales:1.0;Peptostreptococcaceae:1.0;Clostridium_XI:1.0;	Clostridium_XI	dubberke	Clostridium_for_Dubberke	Clostridium_for_Dubberke	-	Clostridium_for_Dubberke; -	CL0122	-	-	Y	dubberke	Clostridium_for_Dubberke	Clostridium_for_Dubberke	-	1	1
	19_A03	WUSC-019_A03	1	Root:1.0;Bacteria:1.0;Firmicutes:1.0;Clostridia:1.0;Clostridiales:1.0;Peptostreptococcaceae:1.0;Clostridium_XI:1.0;	Clostridium_XI	dubberke	Clostridium_for_Dubberke	Clostridium_for_Dubberke	-	Clostridium_for_Dubberke; -	CL0122	-	-	Y	dubberke	Clostridium_for_Dubberke	Clostridium_for_Dubberke	-	1	1
	19_A04	WUSC-019_A04	1	Root:1.0;Bacteria:1.0;Firmicutes:1.0;Clostridia:1.0;Clostridiales:1.0;Peptostreptococcaceae:1.0;Clostridium_XI:1.0;	Clostridium_XI	dubberke	Clostridium_for_Dubberke	Clostridium_for_Dubberke	-	Clostridium_for_Dubberke; -	CL0122	-	-	Y	dubberke	Clostridium_for_Dubberke	Clostridium_for_Dubberke	-	1	1
	19_A05	WUSC-019_A05	1	Root:1.0;Bacteria:1.0;Firmicutes:1.0;Clostridia:1.0;Clostridiales:1.0;Peptostreptococcaceae:1.0;Clostridium_XI:1.0;	Clostridium_XI	dubberke	Clostridium_for_Dubberke	Clostridium_for_Dubberke	-	Clostridium_for_Dubberke; -	CL0122	-	-	Y	dubberke	Clostridium_for_Dubberke	Clostridium_for_Dubberke	-	1	1
	19_A07	WUSC-019_A07	1	Root:1.0;Bacteria:1.0;Firmicutes:1.0;Clostridia:1.0;Clostridiales:1.0;Peptostreptococcaceae:1.0;Clostridium_XI:1.0;	Clostridium_XI	dubberke	Clostridium_for_Dubberke	Clostridium_for_Dubberke	-	Clostridium_for_Dubberke; -	CL0122	-	-	Y	dubberke	Clostridium_for_Dubberke	Clostridium_for_Dubberke	-	1	1
	19_A08	WUSC-019_A08	1	Root:1.0;Bacteria:1.0;Firmicutes:1.0;Clostridia:1.0;Clostridiales:1.0;Peptostreptococcaceae:1.0;Clostridium_XI:1.0;	Clostridium_XI	dubberke	Clostridium_for_Dubberke	Clostridium_for_Dubberke	-	Clostridium_for_Dubberke; -	CL0122	-	-	Y	dubberke	Clostridium_for_Dubberke	Clostridium_for_Dubberke	-	1	1
	19_A09	WUSC-019_A09	1	Root:1.0;Bacteria:1.0;Firmicutes:1.0;Clostridia:1.0;Clostridiales:1.0;Peptostreptococcaceae:1.0;Clostridium_XI:1.0;	Clostridium_XI	dubberke	Clostridium_for_Dubberke	Clostridium_for_Dubberke	-	Clostridium_for_Dubberke; -	CL0122	-	-	Y	dubberke	Clostridium_for_Dubberke	Clostridium_for_Dubberke	-	1	1
	19_b01	WUSC-019_b01	1	Root:1.0;Bacteria:1.0;Firmicutes:1.0;Clostridia:1.0;Clostridiales:1.0;Peptostreptococcaceae:1.0;Clostridium_XI:1.0;	Clostridium_XI	dubberke	Clostridium_for_Dubberke	Clostridium_for_Dubberke	-	Clostridium_for_Dubberke; -	CL0122	-	-	Y	dubberke	Clostridium_for_Dubberke	Clostridium_for_Dubberke	-	1	1
	19_b03	WUSC-019_b03	1	Root:1.0;Bacteria:1.0;Firmicutes:1.0;Clostridia:1.0;Clostridiales:1.0;Peptostreptococcaceae:1.0;Clostridium_XI:1.0;	Clostridium_XI	dubberke	Clostridium_for_Dubberke	Clostridium_for_Dubberke	-	Clostridium_for_Dubberke; -	CL0122	-	-	Y	dubberke	Clostridium_for_Dubberke	Clostridium_for_Dubberke	-	1	1
	19_b04	WUSC-019_b04	1	Root:1.0;Bacteria:1.0;Firmicutes:1.0;Clostridia:1.0;Clostridiales:1.0;Peptostreptococcaceae:1.0;Clostridium_XI:1.0;	Clostridium_XI	dubberke	Clostridium_for_Dubberke	Clostridium_for_Dubberke	-	Clostridium_for_Dubberke; -	CL0122	-	-	Y	dubberke	Clostridium_for_Dubberke	Clostridium_for_Dubberke	-	1	1
	19_b05	WUSC-019_b05	1	Root:1.0;Bacteria:1.0;Firmicutes:1.0;Clostridia:1.0;Clostridiales:1.0;Peptostreptococcaceae:1.0;Clostridium_XI:1.0;	Clostridium_XI	dubberke	Clostridium_for_Dubberke	Clostridium_for_Dubberke	-	Clostridium_for_Dubberke; -	CL0122	-	-	Y	dubberke	Clostridium_for_Dubberke	Clostridium_for_Dubberke	-	1	1
	19_b07	WUSC-019_b07	1	Root:1.0;Bacteria:1.0;Firmicutes:1.0;Clostridia:1.0;Clostridiales:1.0;Peptostreptococcaceae:1.0;Clostridium_XI:1.0;	Clostridium_XI	dubberke	Clostridium_for_Dubberke	Clostridium_for_Dubberke	-	Clostridium_for_Dubberke; -	CL0122	-	-	Y	dubberke	Clostridium_for_Dubberke	Clostridium_for_Dubberke	-	1	1
	19_b08	WUSC-019_b08	1	Root:1.0;Bacteria:1.0;Firmicutes:1.0;Clostridia:1.0;Clostridiales:1.0;Peptostreptococcaceae:1.0;Clostridium_XI:1.0;	Clostridium_XI	dubberke	Clostridium_for_Dubberke	Clostridium_for_Dubberke	-	Clostridium_for_Dubberke; -	CL0122	-	-	Y	dubberke	Clostridium_for_Dubberke	Clostridium_for_Dubberke	-	1	1
	19_b09	WUSC-019_b09	1	Root:1.0;Bacteria:1.0;Firmicutes:1.0;Clostridia:1.0;Clostridiales:1.0;Peptostreptococcaceae:1.0;Clostridium_XI:1.0;	Clostridium_XI	dubberke	Clostridium_for_Dubberke	Clostridium_for_Dubberke	-	Clostridium_for_Dubberke; -	CL0122	-	-	Y	dubberke	Clostridium_for_Dubberke	Clostridium_for_Dubberke	-	1	1
	19_b10	WUSC-019_b10	1	Root:1.0;Bacteria:1.0;Firmicutes:1.0;Clostridia:1.0;Clostridiales:1.0;Peptostreptococcaceae:1.0;Clostridium_XI:1.0;	Clostridium_XI	dubberke	Clostridium_for_Dubberke	Clostridium_for_Dubberke	-	Clostridium_for_Dubberke; -	CL0122	-	-	Y	dubberke	Clostridium_for_Dubberke	Clostridium_for_Dubberke	-	1	1
	19_b11	WUSC-019_b11	1	Root:1.0;Bacteria:1.0;Firmicutes:1.0;Clostridia:1.0;Clostridiales:1.0;Peptostreptococcaceae:1.0;Clostridium_XI:1.0;	Clostridium_XI	dubberke	Clostridium_for_Dubberke	Clostridium_for_Dubberke	-	Clostridium_for_Dubberke; -	CL0122	-	-	Y	dubberke	Clostridium_for_Dubberke	Clostridium_for_Dubberke	-	1	1
	19_b12	WUSC-019_b12	1	Root:1.0;Bacteria:1.0;Firmicutes:1.0;Clostridia:1.0;Clostridiales:1.0;Peptostreptococcaceae:1.0;Clostridium_XI:1.0;	Clostridium_XI	dubberke	Clostridium_for_Dubberke	Clostridium_for_Dubberke	-	Clostridium_for_Dubberke; -	CL0122	-	-	Y	dubberke	Clostridium_for_Dubberke	Clostridium_for_Dubberke	-	1	1
	19_C01	WUSC-019_C01	1	Root:1.0;Bacteria:1.0;Firmicutes:1.0;Clostridia:1.0;Clostridiales:1.0;Peptostreptococcaceae:1.0;Clostridium_XI:1.0;	Clostridium_XI	dubberke	Clostridium_for_Dubberke	Clostridium_for_Dubberke	-	Clostridium_for_Dubberke; -	CL0122	-	-	Y	dubberke	Clostridium_for_Dubberke	Clostridium_for_Dubberke	-	1	1
	19_C02	WUSC-019_C02	1	Root:1.0;Bacteria:1.0;Firmicutes:1.0;Clostridia:1.0;Clostridiales:1.0;Peptostreptococcaceae:1.0;Clostridium_XI:1.0;	Clostridium_XI	dubberke	Clostridium_for_Dubberke	Clostridium_for_Dubberke	-	Clostridium_for_Dubberke; -	CL0122	-	-	Y	dubberke	Clostridium_for_Dubberke	Clostridium_for_Dubberke	-	1	1
	19_C03	WUSC-019_C03	1	Root:1.0;Bacteria:1.0;Firmicutes:1.0;Clostridia:1.0;Clostridiales:1.0;Peptostreptococcaceae:1.0;Clostridium_XI:1.0;	Clostridium_XI	dubberke	Clostridium_for_Dubberke	Clostridium_for_Dubberke	-	Clostridium_for_Dubberke; -	CL0122	-	-	Y	dubberke	Clostridium_for_Dubberke	Clostridium_for_Dubberke	-	1	1
	19_C04	WUSC-019_C04	1	Root:1.0;Bacteria:1.0;Firmicutes:1.0;Clostridia:1.0;Clostridiales:1.0;Peptostreptococcaceae:1.0;Clostridium_XI:1.0;	Clostridium_XI	dubberke	Clostridium_for_Dubberke	Clostridium_for_Dubberke	-	Clostridium_for_Dubberke; -	CL0122	-	-	Y	dubberke	Clostridium_for_Dubberke	Clostridium_for_Dubberke	-	1	1
	19_C05	WUSC-019_C05	1	Root:1.0;Bacteria:1.0;Firmicutes:1.0;Clostridia:1.0;Clostridiales:1.0;Peptostreptococcaceae:1.0;Clostridium_XI:1.0;	Clostridium_XI	dubberke	Clostridium_for_Dubberke	Clostridium_for_Dubberke	-	Clostridium_for_Dubberke; -	CL0122	-	-	Y	dubberke	Clostridium_for_Dubberke	Clostridium_for_Dubberke	-	1	1
	19_C08	WUSC-019_C08	1	Root:1.0;Bacteria:1.0;Firmicutes:1.0;Clostridia:1.0;Clostridiales:1.0;Peptostreptococcaceae:1.0;Clostridium_XI:1.0;	Clostridium_XI	dubberke	Clostridium_for_Dubberke	Clostridium_for_Dubberke	-	Clostridium_for_Dubberke; -	CL0122	-	-	Y	dubberke	Clostridium_for_Dubberke	Clostridium_for_Dubberke	-	1	1
	19_C09	WUSC-019_C09	1	Root:1.0;Bacteria:1.0;Firmicutes:1.0;Clostridia:1.0;Clostridiales:1.0;Peptostreptococcaceae:1.0;Clostridium_XI:1.0;	Clostridium_XI	dubberke	Clostridium_for_Dubberke	Clostridium_for_Dubberke	-	Clostridium_for_Dubberke; -	CL0122	-	-	Y	dubberke	Clostridium_for_Dubberke	Clostridium_for_Dubberke	-	1	1
	19_C10	WUSC-019_C10	1	Root:1.0;Bacteria:1.0;Firmicutes:1.0;Clostridia:1.0;Clostridiales:1.0;Peptostreptococcaceae:1.0;Clostridium_XI:1.0;	Clostridium_XI	dubberke	Clostridium_for_Dubberke	Clostridium_for_Dubberke	-	Clostridium_for_Dubberke; -	CL0122	-	-	Y	dubberke	Clostridium_for_Dubberke	Clostridium_for_Dubberke	-	1	1
	19_C11	WUSC-019_C11	1	Root:1.0;Bacteria:1.0;Firmicutes:1.0;Clostridia:1.0;Clostridiales:1.0;Peptostreptococcaceae:1.0;Clostridium_XI:1.0;	Clostridium_XI	dubberke	Clostridium_for_Dubberke	Clostridium_for_Dubberke	-	Clostridium_for_Dubberke; -	CL0122	-	-	Y	dubberke	Clostridium_for_Dubberke	Clostridium_for_Dubberke	-	1	1
	19_C12	WUSC-019_C12	1	Root:1.0;Bacteria:1.0;Firmicutes:1.0;Clostridia:1.0;Clostridiales:1.0;Peptostreptococcaceae:1.0;Clostridium_XI:1.0;	Clostridium_XI	dubberke	Clostridium_for_Dubberke	Clostridium_for_Dubberke	-	Clostridium_for_Dubberke; -	CL0122	-	-	Y	dubberke	Clostridium_for_Dubberke	Clostridium_for_Dubberke	-	1	1
	19_d01	WUSC-019_d01	1	Root:1.0;Bacteria:1.0;Firmicutes:1.0;Clostridia:1.0;Clostridiales:1.0;Peptostreptococcaceae:1.0;Clostridium_XI:1.0;	Clostridium_XI	dubberke	Clostridium_for_Dubberke	Clostridium_for_Dubberke	-	Clostridium_for_Dubberke; -	CL0122	-	-	Y	dubberke	Clostridium_for_Dubberke	Clostridium_for_Dubberke	-	1	1
	19_d02	WUSC-019_d02	1	Root:1.0;Bacteria:1.0;Firmicutes:1.0;Clostridia:1.0;Clostridiales:1.0;Peptostreptococcaceae:1.0;Clostridium_XI:1.0;	Clostridium_XI	dubberke	Clostridium_for_Dubberke	Clostridium_for_Dubberke	-	Clostridium_for_Dubberke; -	CL0122	-	-	Y	dubberke	Clostridium_for_Dubberke	Clostridium_for_Dubberke	-	1	1
	19_d03	WUSC-019_d03	1	Root:1.0;Bacteria:1.0;Firmicutes:1.0;Clostridia:1.0;Clostridiales:1.0;Peptostreptococcaceae:1.0;Clostridium_XI:1.0;	Clostridium_XI	dubberke	Clostridium_for_Dubberke	Clostridium_for_Dubberke	-	Clostridium_for_Dubberke; -	CL0122	-	-	Y	dubberke	Clostridium_for_Dubberke	Clostridium_for_Dubberke	-	1	1
	19_d04	WUSC-019_d04	1	Root:1.0;Bacteria:1.0;Firmicutes:1.0;Clostridia:1.0;Clostridiales:1.0;Peptostreptococcaceae:1.0;Clostridium_XI:1.0;	Clostridium_XI	dubberke	Clostridium_for_Dubberke	Clostridium_for_Dubberke	-	Clostridium_for_Dubberke; -	CL0122	-	-	Y	dubberke	Clostridium_for_Dubberke	Clostridium_for_Dubberke	-	1	1
	19_d05	WUSC-019_d05	1	Root:1.0;Bacteria:1.0;Firmicutes:1.0;Clostridia:1.0;Clostridiales:1.0;Peptostreptococcaceae:1.0;Clostridium_XI:1.0;	Clostridium_XI	dubberke	Clostridium_for_Dubberke	Clostridium_for_Dubberke	-	Clostridium_for_Dubberke; -	CL0122	-	-	Y	dubberke	Clostridium_for_Dubberke	Clostridium_for_Dubberke	-	1	1
	19_d07	WUSC-019_d07	1	Root:1.0;Bacteria:1.0;Firmicutes:1.0;Clostridia:1.0;Clostridiales:1.0;Peptostreptococcaceae:1.0;Clostridium_XI:1.0;	Clostridium_XI	dubberke	Clostridium_for_Dubberke	Clostridium_for_Dubberke	-	Clostridium_for_Dubberke; -	CL0122	-	-	Y	dubberke	Clostridium_for_Dubberke	Clostridium_for_Dubberke	-	1	1
	19_d08	WUSC-019_d08	1	Root:1.0;Bacteria:1.0;Firmicutes:1.0;Clostridia:1.0;Clostridiales:1.0;Peptostreptococcaceae:1.0;Clostridium_XI:1.0;	Clostridium_XI	dubberke	Clostridium_for_Dubberke	Clostridium_for_Dubberke	-	Clostridium_for_Dubberke; -	CL0122	-	-	Y	dubberke	Clostridium_for_Dubberke	Clostridium_for_Dubberke	-	1	1
	19_d10	WUSC-019_d10	1	Root:1.0;Bacteria:1.0;Firmicutes:1.0;Clostridia:1.0;Clostridiales:1.0;Peptostreptococcaceae:1.0;Clostridium_XI:1.0;	Clostridium_XI	dubberke	Clostridium_for_Dubberke	Clostridium_for_Dubberke	-	Clostridium_for_Dubberke; -	CL0122	-	-	Y	dubberke	Clostridium_for_Dubberke	Clostridium_for_Dubberke	-	1	1
	19_d11	WUSC-019_d11	1	Root:1.0;Bacteria:1.0;Firmicutes:1.0;Clostridia:1.0;Clostridiales:1.0;Peptostreptococcaceae:1.0;Clostridium_XI:1.0;	Clostridium_XI	dubberke	Clostridium_for_Dubberke	Clostridium_for_Dubberke	-	Clostridium_for_Dubberke; -	CL0122	-	-	Y	dubberke	Clostridium_for_Dubberke	Clostridium_for_Dubberke	-	1	1
	19_d12	WUSC-019_d12	1	Root:1.0;Bacteria:1.0;Firmicutes:1.0;Clostridia:1.0;Clostridiales:1.0;Peptostreptococcaceae:1.0;Clostridium_XI:1.0;	Clostridium_XI	dubberke	Clostridium_for_Dubberke	Clostridium_for_Dubberke	-	Clostridium_for_Dubberke; -	CL0122	-	-	Y	dubberke	Clostridium_for_Dubberke	Clostridium_for_Dubberke	-	1	1
	19_E01	WUSC-019_E01	1	Root:1.0;Bacteria:1.0;Firmicutes:1.0;Clostridia:1.0;Clostridiales:1.0;Peptostreptococcaceae:1.0;Clostridium_XI:1.0;	Clostridium_XI	dubberke	Clostridium_for_Dubberke	Clostridium_for_Dubberke	-	Clostridium_for_Dubberke; -	CL0122	-	-	Y	dubberke	Clostridium_for_Dubberke	Clostridium_for_Dubberke	-	1	1
	19_E02	WUSC-019_E02	1	Root:1.0;Bacteria:1.0;Firmicutes:1.0;Clostridia:1.0;Clostridiales:1.0;Peptostreptococcaceae:1.0;Clostridium_XI:1.0;	Clostridium_XI	dubberke	Clostridium_for_Dubberke	Clostridium_for_Dubberke	-	Clostridium_for_Dubberke; -	CL0122	-	-	Y	dubberke	Clostridium_for_Dubberke	Clostridium_for_Dubberke	-	1	1
	19_E03	WUSC-019_E03	1	Root:1.0;Bacteria:1.0;Firmicutes:1.0;Clostridia:1.0;Clostridiales:1.0;Peptostreptococcaceae:1.0;Clostridium_XI:1.0;	Clostridium_XI	dubberke	Clostridium_for_Dubberke	Clostridium_for_Dubberke	-	Clostridium_for_Dubberke; -	CL0122	-	-	Y	dubberke	Clostridium_for_Dubberke	Clostridium_for_Dubberke	-	1	1
	19_E04	WUSC-019_E04	1	Root:1.0;Bacteria:1.0;Firmicutes:1.0;Clostridia:1.0;Clostridiales:1.0;Peptostreptococcaceae:1.0;Clostridium_XI:1.0;	Clostridium_XI	dubberke	Clostridium_for_Dubberke	Clostridium_for_Dubberke	-	Clostridium_for_Dubberke; -	CL0122	-	-	Y	dubberke	Clostridium_for_Dubberke	Clostridium_for_Dubberke	-	1	1
	19_E07	WUSC-019_E07	1	Root:1.0;Bacteria:1.0;Firmicutes:1.0;Clostridia:1.0;Clostridiales:1.0;Peptostreptococcaceae:1.0;Clostridium_XI:1.0;	Clostridium_XI	dubberke	Clostridium_for_Dubberke	Clostridium_for_Dubberke	-	Clostridium_for_Dubberke; -	CL0122	-	-	Y	dubberke	Clostridium_for_Dubberke	Clostridium_for_Dubberke	-	1	1
	19_E08	WUSC-019_E08	1	Root:1.0;Bacteria:1.0;Firmicutes:1.0;Clostridia:1.0;Clostridiales:1.0;Peptostreptococcaceae:1.0;Clostridium_XI:1.0;	Clostridium_XI	dubberke	Clostridium_for_Dubberke	Clostridium_for_Dubberke	-	Clostridium_for_Dubberke; -	CL0122	-	-	Y	dubberke	Clostridium_for_Dubberke	Clostridium_for_Dubberke	-	1	1
	19_E09	WUSC-019_E09	1	Root:1.0;Bacteria:1.0;Firmicutes:1.0;Clostridia:1.0;Clostridiales:1.0;Peptostreptococcaceae:1.0;Clostridium_XI:1.0;	Clostridium_XI	dubberke	Clostridium_for_Dubberke	Clostridium_for_Dubberke	-	Clostridium_for_Dubberke; -	CL0122	-	-	Y	dubberke	Clostridium_for_Dubberke	Clostridium_for_Dubberke	-	1	1
	19_A11	WUSC-019_A11	1	Root:1.0;Bacteria:1.0;Firmicutes:1.0;Clostridia:1.0;Clostridiales:1.0;Peptostreptococcaceae:1.0;Clostridium_XI:1.0;	Clostridium_XI	dubberke	Clostridium_for_Dubberke	Clostridium_for_Dubberke	-	Clostridium_for_Dubberke; -	CL0122	-	-	Y	dubberke	Clostridium_for_Dubberke	Clostridium_for_Dubberke	-	1	1
	19_d09	WUSC-019_d09	1	Root:1.0;Bacteria:1.0;Actinobacteria:1.0;Actinobacteria:1.0;Actinomycetales:1.0;Microbacteriaceae:1.0;Leifsonia:1.0;	Leifsonia	dubberke	Clostridium_for_Dubberke	Clostridium_for_Dubberke	-	Clostridium_for_Dubberke; -	CL0123	-	-	Y	dubberke	Clostridium_for_Dubberke	Clostridium_for_Dubberke	-	1	1
	19_A12	WUSC-019_A12	1	-	-	dubberke	Clostridium_for_Dubberke	Clostridium_for_Dubberke	-	Clostridium_for_Dubberke; -	CL0620	-	-	Y	dubberke	Clostridium_for_Dubberke	Clostridium_for_Dubberke	-	1	1
	12_f08	WUSC-12_f08	1	Root:1.0;Bacteria:1.0;Firmicutes:1.0;Bacilli:1.0;Bacillales:1.0;Staphylococcaceae:1.0;Staphylococcus:1.0;	Staphylococcus	control	Control	Control	-	Control; -	CL0509	-	Y	-	abdominal_fluid; abscess; abscess_abdominal; abscess_axilla; abscess_chest; abscess_chin; abscess_facial; abscess_l_breast; abscess_l_cheek; abscess_l_neck; abscess_misc; abscess_r; abscess_r_neck; airway_donor; aspirate_abdominal; aspirate_flank; aspirate_gallbladder; aspirate_r_kidney; aspirate_r_knee; bal; biopsy_misc; bone_l_femoral; bone_l_fourth_toe; bone_tibia; bronch_wash; bronchial_washi…	Abdominal; Abscess; Aspirate; BAL; Biopsy; Bone; Control; Cyst; Eye; Genital; Genital_F; Genital_M; Joint; Misc. Known; Nasal; Oral; Respiratory; Stool; Tissue; Ulcer; Urine; Wound	Abdominal; Blood; Bone; Control; Ear; Eye; Genital (Female); Joint; Misc. Known; Respiratory; Skin; Stool; Unknown; Urinary Tract	Arm; Axilla; Back; Breast; Face; Foot; Genital; Genital (female); Genital (male); Groin; Head; Hip; Knee; Leg; Lower; Nose; Pleural; Rectal; Shoulder; Sinus; Upper	104	14
	13_g09	WUSC-13_g09	2	Root:1.0;Bacteria:1.0;Firmicutes:1.0;Bacilli:1.0;Bacillales:1.0;Staphylococcaceae:1.0;Staphylococcus:1.0;	Staphylococcus	control	Control	Control	-	Control; -	CL0509	-	Y	-	abdominal_fluid; abscess; abscess_abdominal; abscess_axilla; abscess_chest; abscess_chin; abscess_facial; abscess_l_breast; abscess_l_cheek; abscess_l_neck; abscess_misc; abscess_r; abscess_r_neck; airway_donor; aspirate_abdominal; aspirate_flank; aspirate_gallbladder; aspirate_r_kidney; aspirate_r_knee; bal; biopsy_misc; bone_l_femoral; bone_l_fourth_toe; bone_tibia; bronch_wash; bronchial_washi…	Abdominal; Abscess; Aspirate; BAL; Biopsy; Bone; Control; Cyst; Eye; Genital; Genital_F; Genital_M; Joint; Misc. Known; Nasal; Oral; Respiratory; Stool; Tissue; Ulcer; Urine; Wound	Abdominal; Blood; Bone; Control; Ear; Eye; Genital (Female); Joint; Misc. Known; Respiratory; Skin; Stool; Unknown; Urinary Tract	Arm; Axilla; Back; Breast; Face; Foot; Genital; Genital (female); Genital (male); Groin; Head; Hip; Knee; Leg; Lower; Nose; Pleural; Rectal; Shoulder; Sinus; Upper	104	14
	78_E05	WUSC-078_E05	1	Root:1.0;Bacteria:1.0;Firmicutes:1.0;Bacilli:1.0;Bacillales:1.0;Staphylococcaceae:1.0;Staphylococcus:1.0;	Staphylococcus	s.aureus_control_culture	Control	Control	-	Control; -	CL0069	-	Y	-	abscess; abscess_abdominal; abscess_axilla; abscess_back; abscess_chin; abscess_l_antecub; abscess_l_breast; abscess_l_buttock; abscess_l_buttocks; abscess_l_hand; abscess_l_hip; abscess_l_knee; abscess_l_leg; abscess_l_thigh; abscess_labia; abscess_r; abscess_r_arm; abscess_r_buttock; abscess_r_elbow; abscess_r_hand; abscess_r_leg; abscess_r_thigh; aspirate_back; aspirate_chest; aspirate_elbow; …	Abscess; Aspirate; Bacterial; BAL; Blood; Bone; Control; Cyst; Eye; Genital; Genital_F; Genital_M; Joint; Misc. Known; Oral; Respiratory; Stool; Tissue; Urine; Wound	Abdominal; Blood; Bone; Control; Ear; Eye; Joint; Misc. Known; Respiratory; Skin; Stool; Unknown; Urinary Tract	Arm; Axilla; Back; Breast; Face; Foot; Genital; Genital (female); Genital (male); Hand; Head; Hip; Knee; Leg; Lower; Mouth; Nose; Pleural; Rectal; Shoulder; Sinus; Upper	120	13
	78_b06	WUSC-078_b06	1	Root:1.0;Bacteria:1.0;Firmicutes:1.0;Bacilli:1.0;Bacillales:1.0;Staphylococcaceae:1.0;Staphylococcus:1.0;	Staphylococcus	control_dna	Control	Control	-	Control; -	CL0069	-	Y	-	abscess; abscess_abdominal; abscess_axilla; abscess_back; abscess_chin; abscess_l_antecub; abscess_l_breast; abscess_l_buttock; abscess_l_buttocks; abscess_l_hand; abscess_l_hip; abscess_l_knee; abscess_l_leg; abscess_l_thigh; abscess_labia; abscess_r; abscess_r_arm; abscess_r_buttock; abscess_r_elbow; abscess_r_hand; abscess_r_leg; abscess_r_thigh; aspirate_back; aspirate_chest; aspirate_elbow; …	Abscess; Aspirate; Bacterial; BAL; Blood; Bone; Control; Cyst; Eye; Genital; Genital_F; Genital_M; Joint; Misc. Known; Oral; Respiratory; Stool; Tissue; Urine; Wound	Abdominal; Blood; Bone; Control; Ear; Eye; Joint; Misc. Known; Respiratory; Skin; Stool; Unknown; Urinary Tract	Arm; Axilla; Back; Breast; Face; Foot; Genital; Genital (female); Genital (male); Hand; Head; Hip; Knee; Leg; Lower; Mouth; Nose; Pleural; Rectal; Shoulder; Sinus; Upper	120	13
	78_b02	WUSC-078_b02	1	Root:1.0;Bacteria:1.0;Firmicutes:1.0;Bacilli:1.0;Bacillales:1.0;Staphylococcaceae:1.0;Staphylococcus:1.0;	Staphylococcus	s.aureus_control_culture	Control	Control	-	Control; -	CL0069	-	Y	-	abscess; abscess_abdominal; abscess_axilla; abscess_back; abscess_chin; abscess_l_antecub; abscess_l_breast; abscess_l_buttock; abscess_l_buttocks; abscess_l_hand; abscess_l_hip; abscess_l_knee; abscess_l_leg; abscess_l_thigh; abscess_labia; abscess_r; abscess_r_arm; abscess_r_buttock; abscess_r_elbow; abscess_r_hand; abscess_r_leg; abscess_r_thigh; aspirate_back; aspirate_chest; aspirate_elbow; …	Abscess; Aspirate; Bacterial; BAL; Blood; Bone; Control; Cyst; Eye; Genital; Genital_F; Genital_M; Joint; Misc. Known; Oral; Respiratory; Stool; Tissue; Urine; Wound	Abdominal; Blood; Bone; Control; Ear; Eye; Joint; Misc. Known; Respiratory; Skin; Stool; Unknown; Urinary Tract	Arm; Axilla; Back; Breast; Face; Foot; Genital; Genital (female); Genital (male); Hand; Head; Hip; Knee; Leg; Lower; Mouth; Nose; Pleural; Rectal; Shoulder; Sinus; Upper	120	13
	77_E05	WUSC-077_E05	1	Root:1.0;Bacteria:1.0;Firmicutes:1.0;Bacilli:1.0;Bacillales:1.0;Staphylococcaceae:1.0;Staphylococcus:1.0;	Staphylococcus	s.aureus_control_culture	Control	Control	-	Control; -	CL0069	-	Y	-	abscess; abscess_abdominal; abscess_axilla; abscess_back; abscess_chin; abscess_l_antecub; abscess_l_breast; abscess_l_buttock; abscess_l_buttocks; abscess_l_hand; abscess_l_hip; abscess_l_knee; abscess_l_leg; abscess_l_thigh; abscess_labia; abscess_r; abscess_r_arm; abscess_r_buttock; abscess_r_elbow; abscess_r_hand; abscess_r_leg; abscess_r_thigh; aspirate_back; aspirate_chest; aspirate_elbow; …	Abscess; Aspirate; Bacterial; BAL; Blood; Bone; Control; Cyst; Eye; Genital; Genital_F; Genital_M; Joint; Misc. Known; Oral; Respiratory; Stool; Tissue; Urine; Wound	Abdominal; Blood; Bone; Control; Ear; Eye; Joint; Misc. Known; Respiratory; Skin; Stool; Unknown; Urinary Tract	Arm; Axilla; Back; Breast; Face; Foot; Genital; Genital (female); Genital (male); Hand; Head; Hip; Knee; Leg; Lower; Mouth; Nose; Pleural; Rectal; Shoulder; Sinus; Upper	120	13
	77_b06	WUSC-077_b06	1	Root:1.0;Bacteria:1.0;Firmicutes:1.0;Bacilli:1.0;Bacillales:1.0;Staphylococcaceae:1.0;Staphylococcus:1.0;	Staphylococcus	control_dna	Control	Control	-	Control; -	CL0069	-	Y	-	abscess; abscess_abdominal; abscess_axilla; abscess_back; abscess_chin; abscess_l_antecub; abscess_l_breast; abscess_l_buttock; abscess_l_buttocks; abscess_l_hand; abscess_l_hip; abscess_l_knee; abscess_l_leg; abscess_l_thigh; abscess_labia; abscess_r; abscess_r_arm; abscess_r_buttock; abscess_r_elbow; abscess_r_hand; abscess_r_leg; abscess_r_thigh; aspirate_back; aspirate_chest; aspirate_elbow; …	Abscess; Aspirate; Bacterial; BAL; Blood; Bone; Control; Cyst; Eye; Genital; Genital_F; Genital_M; Joint; Misc. Known; Oral; Respiratory; Stool; Tissue; Urine; Wound	Abdominal; Blood; Bone; Control; Ear; Eye; Joint; Misc. Known; Respiratory; Skin; Stool; Unknown; Urinary Tract	Arm; Axilla; Back; Breast; Face; Foot; Genital; Genital (female); Genital (male); Hand; Head; Hip; Knee; Leg; Lower; Mouth; Nose; Pleural; Rectal; Shoulder; Sinus; Upper	120	13
	77_b02	WUSC-077_b02	1	Root:1.0;Bacteria:1.0;Firmicutes:1.0;Bacilli:1.0;Bacillales:1.0;Staphylococcaceae:1.0;Staphylococcus:1.0;	Staphylococcus	s.aureus_control_culture	Control	Control	-	Control; -	CL0069	-	Y	-	abscess; abscess_abdominal; abscess_axilla; abscess_back; abscess_chin; abscess_l_antecub; abscess_l_breast; abscess_l_buttock; abscess_l_buttocks; abscess_l_hand; abscess_l_hip; abscess_l_knee; abscess_l_leg; abscess_l_thigh; abscess_labia; abscess_r; abscess_r_arm; abscess_r_buttock; abscess_r_elbow; abscess_r_hand; abscess_r_leg; abscess_r_thigh; aspirate_back; aspirate_chest; aspirate_elbow; …	Abscess; Aspirate; Bacterial; BAL; Blood; Bone; Control; Cyst; Eye; Genital; Genital_F; Genital_M; Joint; Misc. Known; Oral; Respiratory; Stool; Tissue; Urine; Wound	Abdominal; Blood; Bone; Control; Ear; Eye; Joint; Misc. Known; Respiratory; Skin; Stool; Unknown; Urinary Tract	Arm; Axilla; Back; Breast; Face; Foot; Genital; Genital (female); Genital (male); Hand; Head; Hip; Knee; Leg; Lower; Mouth; Nose; Pleural; Rectal; Shoulder; Sinus; Upper	120	13
	76_E05	WUSC-076_E05	1	Root:1.0;Bacteria:1.0;Firmicutes:1.0;Bacilli:1.0;Bacillales:1.0;Staphylococcaceae:1.0;Staphylococcus:1.0;	Staphylococcus	s.aureus_control_culture	Control	Control	-	Control; -	CL0069	-	Y	-	abscess; abscess_abdominal; abscess_axilla; abscess_back; abscess_chin; abscess_l_antecub; abscess_l_breast; abscess_l_buttock; abscess_l_buttocks; abscess_l_hand; abscess_l_hip; abscess_l_knee; abscess_l_leg; abscess_l_thigh; abscess_labia; abscess_r; abscess_r_arm; abscess_r_buttock; abscess_r_elbow; abscess_r_hand; abscess_r_leg; abscess_r_thigh; aspirate_back; aspirate_chest; aspirate_elbow; …	Abscess; Aspirate; Bacterial; BAL; Blood; Bone; Control; Cyst; Eye; Genital; Genital_F; Genital_M; Joint; Misc. Known; Oral; Respiratory; Stool; Tissue; Urine; Wound	Abdominal; Blood; Bone; Control; Ear; Eye; Joint; Misc. Known; Respiratory; Skin; Stool; Unknown; Urinary Tract	Arm; Axilla; Back; Breast; Face; Foot; Genital; Genital (female); Genital (male); Hand; Head; Hip; Knee; Leg; Lower; Mouth; Nose; Pleural; Rectal; Shoulder; Sinus; Upper	120	13
	76_b06	WUSC-076_b06	1	Root:1.0;Bacteria:1.0;Firmicutes:1.0;Bacilli:1.0;Bacillales:1.0;Staphylococcaceae:1.0;Staphylococcus:1.0;	Staphylococcus	control_dna	Control	Control	-	Control; -	CL0069	-	Y	-	abscess; abscess_abdominal; abscess_axilla; abscess_back; abscess_chin; abscess_l_antecub; abscess_l_breast; abscess_l_buttock; abscess_l_buttocks; abscess_l_hand; abscess_l_hip; abscess_l_knee; abscess_l_leg; abscess_l_thigh; abscess_labia; abscess_r; abscess_r_arm; abscess_r_buttock; abscess_r_elbow; abscess_r_hand; abscess_r_leg; abscess_r_thigh; aspirate_back; aspirate_chest; aspirate_elbow; …	Abscess; Aspirate; Bacterial; BAL; Blood; Bone; Control; Cyst; Eye; Genital; Genital_F; Genital_M; Joint; Misc. Known; Oral; Respiratory; Stool; Tissue; Urine; Wound	Abdominal; Blood; Bone; Control; Ear; Eye; Joint; Misc. Known; Respiratory; Skin; Stool; Unknown; Urinary Tract	Arm; Axilla; Back; Breast; Face; Foot; Genital; Genital (female); Genital (male); Hand; Head; Hip; Knee; Leg; Lower; Mouth; Nose; Pleural; Rectal; Shoulder; Sinus; Upper	120	13
	76_b02	WUSC-076_b02	1	Root:1.0;Bacteria:1.0;Firmicutes:1.0;Bacilli:1.0;Bacillales:1.0;Staphylococcaceae:1.0;Staphylococcus:1.0;	Staphylococcus	s.aureus_control_culture	Control	Control	-	Control; -	CL0069	-	Y	-	abscess; abscess_abdominal; abscess_axilla; abscess_back; abscess_chin; abscess_l_antecub; abscess_l_breast; abscess_l_buttock; abscess_l_buttocks; abscess_l_hand; abscess_l_hip; abscess_l_knee; abscess_l_leg; abscess_l_thigh; abscess_labia; abscess_r; abscess_r_arm; abscess_r_buttock; abscess_r_elbow; abscess_r_hand; abscess_r_leg; abscess_r_thigh; aspirate_back; aspirate_chest; aspirate_elbow; …	Abscess; Aspirate; Bacterial; BAL; Blood; Bone; Control; Cyst; Eye; Genital; Genital_F; Genital_M; Joint; Misc. Known; Oral; Respiratory; Stool; Tissue; Urine; Wound	Abdominal; Blood; Bone; Control; Ear; Eye; Joint; Misc. Known; Respiratory; Skin; Stool; Unknown; Urinary Tract	Arm; Axilla; Back; Breast; Face; Foot; Genital; Genital (female); Genital (male); Hand; Head; Hip; Knee; Leg; Lower; Mouth; Nose; Pleural; Rectal; Shoulder; Sinus; Upper	120	13
	75_E05	WUSC-075_E05	1	Root:1.0;Bacteria:1.0;Firmicutes:1.0;Bacilli:1.0;Bacillales:1.0;Staphylococcaceae:1.0;Staphylococcus:1.0;	Staphylococcus	s.aureus_control_culture	Control	Control	-	Control; -	CL0069	-	Y	-	abscess; abscess_abdominal; abscess_axilla; abscess_back; abscess_chin; abscess_l_antecub; abscess_l_breast; abscess_l_buttock; abscess_l_buttocks; abscess_l_hand; abscess_l_hip; abscess_l_knee; abscess_l_leg; abscess_l_thigh; abscess_labia; abscess_r; abscess_r_arm; abscess_r_buttock; abscess_r_elbow; abscess_r_hand; abscess_r_leg; abscess_r_thigh; aspirate_back; aspirate_chest; aspirate_elbow; …	Abscess; Aspirate; Bacterial; BAL; Blood; Bone; Control; Cyst; Eye; Genital; Genital_F; Genital_M; Joint; Misc. Known; Oral; Respiratory; Stool; Tissue; Urine; Wound	Abdominal; Blood; Bone; Control; Ear; Eye; Joint; Misc. Known; Respiratory; Skin; Stool; Unknown; Urinary Tract	Arm; Axilla; Back; Breast; Face; Foot; Genital; Genital (female); Genital (male); Hand; Head; Hip; Knee; Leg; Lower; Mouth; Nose; Pleural; Rectal; Shoulder; Sinus; Upper	120	13
	75_b06	WUSC-075_b06	1	Root:1.0;Bacteria:1.0;Firmicutes:1.0;Bacilli:1.0;Bacillales:1.0;Staphylococcaceae:1.0;Staphylococcus:1.0;	Staphylococcus	control_dna	Control	Control	-	Control; -	CL0069	-	Y	-	abscess; abscess_abdominal; abscess_axilla; abscess_back; abscess_chin; abscess_l_antecub; abscess_l_breast; abscess_l_buttock; abscess_l_buttocks; abscess_l_hand; abscess_l_hip; abscess_l_knee; abscess_l_leg; abscess_l_thigh; abscess_labia; abscess_r; abscess_r_arm; abscess_r_buttock; abscess_r_elbow; abscess_r_hand; abscess_r_leg; abscess_r_thigh; aspirate_back; aspirate_chest; aspirate_elbow; …	Abscess; Aspirate; Bacterial; BAL; Blood; Bone; Control; Cyst; Eye; Genital; Genital_F; Genital_M; Joint; Misc. Known; Oral; Respiratory; Stool; Tissue; Urine; Wound	Abdominal; Blood; Bone; Control; Ear; Eye; Joint; Misc. Known; Respiratory; Skin; Stool; Unknown; Urinary Tract	Arm; Axilla; Back; Breast; Face; Foot; Genital; Genital (female); Genital (male); Hand; Head; Hip; Knee; Leg; Lower; Mouth; Nose; Pleural; Rectal; Shoulder; Sinus; Upper	120	13
	75_b02	WUSC-075_b02	1	Root:1.0;Bacteria:1.0;Firmicutes:1.0;Bacilli:1.0;Bacillales:1.0;Staphylococcaceae:1.0;Staphylococcus:1.0;	Staphylococcus	s.aureus_control_culture	Control	Control	-	Control; -	CL0069	-	Y	-	abscess; abscess_abdominal; abscess_axilla; abscess_back; abscess_chin; abscess_l_antecub; abscess_l_breast; abscess_l_buttock; abscess_l_buttocks; abscess_l_hand; abscess_l_hip; abscess_l_knee; abscess_l_leg; abscess_l_thigh; abscess_labia; abscess_r; abscess_r_arm; abscess_r_buttock; abscess_r_elbow; abscess_r_hand; abscess_r_leg; abscess_r_thigh; aspirate_back; aspirate_chest; aspirate_elbow; …	Abscess; Aspirate; Bacterial; BAL; Blood; Bone; Control; Cyst; Eye; Genital; Genital_F; Genital_M; Joint; Misc. Known; Oral; Respiratory; Stool; Tissue; Urine; Wound	Abdominal; Blood; Bone; Control; Ear; Eye; Joint; Misc. Known; Respiratory; Skin; Stool; Unknown; Urinary Tract	Arm; Axilla; Back; Breast; Face; Foot; Genital; Genital (female); Genital (male); Hand; Head; Hip; Knee; Leg; Lower; Mouth; Nose; Pleural; Rectal; Shoulder; Sinus; Upper	120	13
	74_E05	WUSC-074_E05	1	Root:1.0;Bacteria:1.0;Firmicutes:1.0;Bacilli:1.0;Bacillales:1.0;Staphylococcaceae:1.0;Staphylococcus:1.0;	Staphylococcus	s.aureus_control_culture	Control	Control	-	Control; -	CL0069	-	Y	-	abscess; abscess_abdominal; abscess_axilla; abscess_back; abscess_chin; abscess_l_antecub; abscess_l_breast; abscess_l_buttock; abscess_l_buttocks; abscess_l_hand; abscess_l_hip; abscess_l_knee; abscess_l_leg; abscess_l_thigh; abscess_labia; abscess_r; abscess_r_arm; abscess_r_buttock; abscess_r_elbow; abscess_r_hand; abscess_r_leg; abscess_r_thigh; aspirate_back; aspirate_chest; aspirate_elbow; …	Abscess; Aspirate; Bacterial; BAL; Blood; Bone; Control; Cyst; Eye; Genital; Genital_F; Genital_M; Joint; Misc. Known; Oral; Respiratory; Stool; Tissue; Urine; Wound	Abdominal; Blood; Bone; Control; Ear; Eye; Joint; Misc. Known; Respiratory; Skin; Stool; Unknown; Urinary Tract	Arm; Axilla; Back; Breast; Face; Foot; Genital; Genital (female); Genital (male); Hand; Head; Hip; Knee; Leg; Lower; Mouth; Nose; Pleural; Rectal; Shoulder; Sinus; Upper	120	13
	74_b06	WUSC-074_b06	1	Root:1.0;Bacteria:1.0;Firmicutes:1.0;Bacilli:1.0;Bacillales:1.0;Staphylococcaceae:1.0;Staphylococcus:1.0;	Staphylococcus	control_dna	Control	Control	-	Control; -	CL0069	-	Y	-	abscess; abscess_abdominal; abscess_axilla; abscess_back; abscess_chin; abscess_l_antecub; abscess_l_breast; abscess_l_buttock; abscess_l_buttocks; abscess_l_hand; abscess_l_hip; abscess_l_knee; abscess_l_leg; abscess_l_thigh; abscess_labia; abscess_r; abscess_r_arm; abscess_r_buttock; abscess_r_elbow; abscess_r_hand; abscess_r_leg; abscess_r_thigh; aspirate_back; aspirate_chest; aspirate_elbow; …	Abscess; Aspirate; Bacterial; BAL; Blood; Bone; Control; Cyst; Eye; Genital; Genital_F; Genital_M; Joint; Misc. Known; Oral; Respiratory; Stool; Tissue; Urine; Wound	Abdominal; Blood; Bone; Control; Ear; Eye; Joint; Misc. Known; Respiratory; Skin; Stool; Unknown; Urinary Tract	Arm; Axilla; Back; Breast; Face; Foot; Genital; Genital (female); Genital (male); Hand; Head; Hip; Knee; Leg; Lower; Mouth; Nose; Pleural; Rectal; Shoulder; Sinus; Upper	120	13
	74_b02	WUSC-074_b02	1	Root:1.0;Bacteria:1.0;Firmicutes:1.0;Bacilli:1.0;Bacillales:1.0;Staphylococcaceae:1.0;Staphylococcus:1.0;	Staphylococcus	s.aureus_control_culture	Control	Control	-	Control; -	CL0069	-	Y	-	abscess; abscess_abdominal; abscess_axilla; abscess_back; abscess_chin; abscess_l_antecub; abscess_l_breast; abscess_l_buttock; abscess_l_buttocks; abscess_l_hand; abscess_l_hip; abscess_l_knee; abscess_l_leg; abscess_l_thigh; abscess_labia; abscess_r; abscess_r_arm; abscess_r_buttock; abscess_r_elbow; abscess_r_hand; abscess_r_leg; abscess_r_thigh; aspirate_back; aspirate_chest; aspirate_elbow; …	Abscess; Aspirate; Bacterial; BAL; Blood; Bone; Control; Cyst; Eye; Genital; Genital_F; Genital_M; Joint; Misc. Known; Oral; Respiratory; Stool; Tissue; Urine; Wound	Abdominal; Blood; Bone; Control; Ear; Eye; Joint; Misc. Known; Respiratory; Skin; Stool; Unknown; Urinary Tract	Arm; Axilla; Back; Breast; Face; Foot; Genital; Genital (female); Genital (male); Hand; Head; Hip; Knee; Leg; Lower; Mouth; Nose; Pleural; Rectal; Shoulder; Sinus; Upper	120	13
	73_E05	WUSC-073_E05	1	Root:1.0;Bacteria:1.0;Firmicutes:1.0;Bacilli:1.0;Bacillales:1.0;Staphylococcaceae:1.0;Staphylococcus:1.0;	Staphylococcus	s.aureus_control_culture	Control	Control	-	Control; -	CL0069	-	Y	-	abscess; abscess_abdominal; abscess_axilla; abscess_back; abscess_chin; abscess_l_antecub; abscess_l_breast; abscess_l_buttock; abscess_l_buttocks; abscess_l_hand; abscess_l_hip; abscess_l_knee; abscess_l_leg; abscess_l_thigh; abscess_labia; abscess_r; abscess_r_arm; abscess_r_buttock; abscess_r_elbow; abscess_r_hand; abscess_r_leg; abscess_r_thigh; aspirate_back; aspirate_chest; aspirate_elbow; …	Abscess; Aspirate; Bacterial; BAL; Blood; Bone; Control; Cyst; Eye; Genital; Genital_F; Genital_M; Joint; Misc. Known; Oral; Respiratory; Stool; Tissue; Urine; Wound	Abdominal; Blood; Bone; Control; Ear; Eye; Joint; Misc. Known; Respiratory; Skin; Stool; Unknown; Urinary Tract	Arm; Axilla; Back; Breast; Face; Foot; Genital; Genital (female); Genital (male); Hand; Head; Hip; Knee; Leg; Lower; Mouth; Nose; Pleural; Rectal; Shoulder; Sinus; Upper	120	13
	73_b06	WUSC-073_b06	1	Root:1.0;Bacteria:1.0;Firmicutes:1.0;Bacilli:1.0;Bacillales:1.0;Staphylococcaceae:1.0;Staphylococcus:1.0;	Staphylococcus	control_dna	Control	Control	-	Control; -	CL0069	-	Y	-	abscess; abscess_abdominal; abscess_axilla; abscess_back; abscess_chin; abscess_l_antecub; abscess_l_breast; abscess_l_buttock; abscess_l_buttocks; abscess_l_hand; abscess_l_hip; abscess_l_knee; abscess_l_leg; abscess_l_thigh; abscess_labia; abscess_r; abscess_r_arm; abscess_r_buttock; abscess_r_elbow; abscess_r_hand; abscess_r_leg; abscess_r_thigh; aspirate_back; aspirate_chest; aspirate_elbow; …	Abscess; Aspirate; Bacterial; BAL; Blood; Bone; Control; Cyst; Eye; Genital; Genital_F; Genital_M; Joint; Misc. Known; Oral; Respiratory; Stool; Tissue; Urine; Wound	Abdominal; Blood; Bone; Control; Ear; Eye; Joint; Misc. Known; Respiratory; Skin; Stool; Unknown; Urinary Tract	Arm; Axilla; Back; Breast; Face; Foot; Genital; Genital (female); Genital (male); Hand; Head; Hip; Knee; Leg; Lower; Mouth; Nose; Pleural; Rectal; Shoulder; Sinus; Upper	120	13
	73_b02	WUSC-073_b02	1	Root:1.0;Bacteria:1.0;Firmicutes:1.0;Bacilli:1.0;Bacillales:1.0;Staphylococcaceae:1.0;Staphylococcus:1.0;	Staphylococcus	s.aureus_control_culture	Control	Control	-	Control; -	CL0069	-	Y	-	abscess; abscess_abdominal; abscess_axilla; abscess_back; abscess_chin; abscess_l_antecub; abscess_l_breast; abscess_l_buttock; abscess_l_buttocks; abscess_l_hand; abscess_l_hip; abscess_l_knee; abscess_l_leg; abscess_l_thigh; abscess_labia; abscess_r; abscess_r_arm; abscess_r_buttock; abscess_r_elbow; abscess_r_hand; abscess_r_leg; abscess_r_thigh; aspirate_back; aspirate_chest; aspirate_elbow; …	Abscess; Aspirate; Bacterial; BAL; Blood; Bone; Control; Cyst; Eye; Genital; Genital_F; Genital_M; Joint; Misc. Known; Oral; Respiratory; Stool; Tissue; Urine; Wound	Abdominal; Blood; Bone; Control; Ear; Eye; Joint; Misc. Known; Respiratory; Skin; Stool; Unknown; Urinary Tract	Arm; Axilla; Back; Breast; Face; Foot; Genital; Genital (female); Genital (male); Hand; Head; Hip; Knee; Leg; Lower; Mouth; Nose; Pleural; Rectal; Shoulder; Sinus; Upper	120	13
	72_E05	WUSC-072_E05	1	Root:1.0;Bacteria:1.0;Firmicutes:1.0;Bacilli:1.0;Bacillales:1.0;Staphylococcaceae:1.0;Staphylococcus:1.0;	Staphylococcus	s.aureus_control_culture	Control	Control	-	Control; -	CL0069	-	Y	-	abscess; abscess_abdominal; abscess_axilla; abscess_back; abscess_chin; abscess_l_antecub; abscess_l_breast; abscess_l_buttock; abscess_l_buttocks; abscess_l_hand; abscess_l_hip; abscess_l_knee; abscess_l_leg; abscess_l_thigh; abscess_labia; abscess_r; abscess_r_arm; abscess_r_buttock; abscess_r_elbow; abscess_r_hand; abscess_r_leg; abscess_r_thigh; aspirate_back; aspirate_chest; aspirate_elbow; …	Abscess; Aspirate; Bacterial; BAL; Blood; Bone; Control; Cyst; Eye; Genital; Genital_F; Genital_M; Joint; Misc. Known; Oral; Respiratory; Stool; Tissue; Urine; Wound	Abdominal; Blood; Bone; Control; Ear; Eye; Joint; Misc. Known; Respiratory; Skin; Stool; Unknown; Urinary Tract	Arm; Axilla; Back; Breast; Face; Foot; Genital; Genital (female); Genital (male); Hand; Head; Hip; Knee; Leg; Lower; Mouth; Nose; Pleural; Rectal; Shoulder; Sinus; Upper	120	13
	72_b06	WUSC-072_b06	1	Root:1.0;Bacteria:1.0;Firmicutes:1.0;Bacilli:1.0;Bacillales:1.0;Staphylococcaceae:1.0;Staphylococcus:1.0;	Staphylococcus	control_dna	Control	Control	-	Control; -	CL0069	-	Y	-	abscess; abscess_abdominal; abscess_axilla; abscess_back; abscess_chin; abscess_l_antecub; abscess_l_breast; abscess_l_buttock; abscess_l_buttocks; abscess_l_hand; abscess_l_hip; abscess_l_knee; abscess_l_leg; abscess_l_thigh; abscess_labia; abscess_r; abscess_r_arm; abscess_r_buttock; abscess_r_elbow; abscess_r_hand; abscess_r_leg; abscess_r_thigh; aspirate_back; aspirate_chest; aspirate_elbow; …	Abscess; Aspirate; Bacterial; BAL; Blood; Bone; Control; Cyst; Eye; Genital; Genital_F; Genital_M; Joint; Misc. Known; Oral; Respiratory; Stool; Tissue; Urine; Wound	Abdominal; Blood; Bone; Control; Ear; Eye; Joint; Misc. Known; Respiratory; Skin; Stool; Unknown; Urinary Tract	Arm; Axilla; Back; Breast; Face; Foot; Genital; Genital (female); Genital (male); Hand; Head; Hip; Knee; Leg; Lower; Mouth; Nose; Pleural; Rectal; Shoulder; Sinus; Upper	120	13
	72_b02	WUSC-072_b02	1	Root:1.0;Bacteria:1.0;Firmicutes:1.0;Bacilli:1.0;Bacillales:1.0;Staphylococcaceae:1.0;Staphylococcus:1.0;	Staphylococcus	s.aureus_control_culture	Control	Control	-	Control; -	CL0069	-	Y	-	abscess; abscess_abdominal; abscess_axilla; abscess_back; abscess_chin; abscess_l_antecub; abscess_l_breast; abscess_l_buttock; abscess_l_buttocks; abscess_l_hand; abscess_l_hip; abscess_l_knee; abscess_l_leg; abscess_l_thigh; abscess_labia; abscess_r; abscess_r_arm; abscess_r_buttock; abscess_r_elbow; abscess_r_hand; abscess_r_leg; abscess_r_thigh; aspirate_back; aspirate_chest; aspirate_elbow; …	Abscess; Aspirate; Bacterial; BAL; Blood; Bone; Control; Cyst; Eye; Genital; Genital_F; Genital_M; Joint; Misc. Known; Oral; Respiratory; Stool; Tissue; Urine; Wound	Abdominal; Blood; Bone; Control; Ear; Eye; Joint; Misc. Known; Respiratory; Skin; Stool; Unknown; Urinary Tract	Arm; Axilla; Back; Breast; Face; Foot; Genital; Genital (female); Genital (male); Hand; Head; Hip; Knee; Leg; Lower; Mouth; Nose; Pleural; Rectal; Shoulder; Sinus; Upper	120	13
	71_E05	WUSC-071_E05	1	Root:1.0;Bacteria:1.0;Firmicutes:1.0;Bacilli:1.0;Bacillales:1.0;Staphylococcaceae:1.0;Staphylococcus:1.0;	Staphylococcus	s.aureus_control_culture	Control	Control	-	Control; -	CL0069	-	Y	-	abscess; abscess_abdominal; abscess_axilla; abscess_back; abscess_chin; abscess_l_antecub; abscess_l_breast; abscess_l_buttock; abscess_l_buttocks; abscess_l_hand; abscess_l_hip; abscess_l_knee; abscess_l_leg; abscess_l_thigh; abscess_labia; abscess_r; abscess_r_arm; abscess_r_buttock; abscess_r_elbow; abscess_r_hand; abscess_r_leg; abscess_r_thigh; aspirate_back; aspirate_chest; aspirate_elbow; …	Abscess; Aspirate; Bacterial; BAL; Blood; Bone; Control; Cyst; Eye; Genital; Genital_F; Genital_M; Joint; Misc. Known; Oral; Respiratory; Stool; Tissue; Urine; Wound	Abdominal; Blood; Bone; Control; Ear; Eye; Joint; Misc. Known; Respiratory; Skin; Stool; Unknown; Urinary Tract	Arm; Axilla; Back; Breast; Face; Foot; Genital; Genital (female); Genital (male); Hand; Head; Hip; Knee; Leg; Lower; Mouth; Nose; Pleural; Rectal; Shoulder; Sinus; Upper	120	13
	71_b06	WUSC-071_b06	1	Root:1.0;Bacteria:1.0;Firmicutes:1.0;Bacilli:1.0;Bacillales:1.0;Staphylococcaceae:1.0;Staphylococcus:1.0;	Staphylococcus	control_dna	Control	Control	-	Control; -	CL0069	-	Y	-	abscess; abscess_abdominal; abscess_axilla; abscess_back; abscess_chin; abscess_l_antecub; abscess_l_breast; abscess_l_buttock; abscess_l_buttocks; abscess_l_hand; abscess_l_hip; abscess_l_knee; abscess_l_leg; abscess_l_thigh; abscess_labia; abscess_r; abscess_r_arm; abscess_r_buttock; abscess_r_elbow; abscess_r_hand; abscess_r_leg; abscess_r_thigh; aspirate_back; aspirate_chest; aspirate_elbow; …	Abscess; Aspirate; Bacterial; BAL; Blood; Bone; Control; Cyst; Eye; Genital; Genital_F; Genital_M; Joint; Misc. Known; Oral; Respiratory; Stool; Tissue; Urine; Wound	Abdominal; Blood; Bone; Control; Ear; Eye; Joint; Misc. Known; Respiratory; Skin; Stool; Unknown; Urinary Tract	Arm; Axilla; Back; Breast; Face; Foot; Genital; Genital (female); Genital (male); Hand; Head; Hip; Knee; Leg; Lower; Mouth; Nose; Pleural; Rectal; Shoulder; Sinus; Upper	120	13
	71_b02	WUSC-071_b02	1	Root:1.0;Bacteria:1.0;Firmicutes:1.0;Bacilli:1.0;Bacillales:1.0;Staphylococcaceae:1.0;Staphylococcus:1.0;	Staphylococcus	s.aureus_control_culture	Control	Control	-	Control; -	CL0069	-	Y	-	abscess; abscess_abdominal; abscess_axilla; abscess_back; abscess_chin; abscess_l_antecub; abscess_l_breast; abscess_l_buttock; abscess_l_buttocks; abscess_l_hand; abscess_l_hip; abscess_l_knee; abscess_l_leg; abscess_l_thigh; abscess_labia; abscess_r; abscess_r_arm; abscess_r_buttock; abscess_r_elbow; abscess_r_hand; abscess_r_leg; abscess_r_thigh; aspirate_back; aspirate_chest; aspirate_elbow; …	Abscess; Aspirate; Bacterial; BAL; Blood; Bone; Control; Cyst; Eye; Genital; Genital_F; Genital_M; Joint; Misc. Known; Oral; Respiratory; Stool; Tissue; Urine; Wound	Abdominal; Blood; Bone; Control; Ear; Eye; Joint; Misc. Known; Respiratory; Skin; Stool; Unknown; Urinary Tract	Arm; Axilla; Back; Breast; Face; Foot; Genital; Genital (female); Genital (male); Hand; Head; Hip; Knee; Leg; Lower; Mouth; Nose; Pleural; Rectal; Shoulder; Sinus; Upper	120	13
	70_f08	WUSC-070_f08	1	Root:1.0;Bacteria:1.0;Firmicutes:1.0;Bacilli:1.0;Bacillales:1.0;Staphylococcaceae:1.0;Staphylococcus:1.0;	Staphylococcus	water	Control	Control	-	Control; -	CL0069	-	Y	-	abscess; abscess_abdominal; abscess_axilla; abscess_back; abscess_chin; abscess_l_antecub; abscess_l_breast; abscess_l_buttock; abscess_l_buttocks; abscess_l_hand; abscess_l_hip; abscess_l_knee; abscess_l_leg; abscess_l_thigh; abscess_labia; abscess_r; abscess_r_arm; abscess_r_buttock; abscess_r_elbow; abscess_r_hand; abscess_r_leg; abscess_r_thigh; aspirate_back; aspirate_chest; aspirate_elbow; …	Abscess; Aspirate; Bacterial; BAL; Blood; Bone; Control; Cyst; Eye; Genital; Genital_F; Genital_M; Joint; Misc. Known; Oral; Respiratory; Stool; Tissue; Urine; Wound	Abdominal; Blood; Bone; Control; Ear; Eye; Joint; Misc. Known; Respiratory; Skin; Stool; Unknown; Urinary Tract	Arm; Axilla; Back; Breast; Face; Foot; Genital; Genital (female); Genital (male); Hand; Head; Hip; Knee; Leg; Lower; Mouth; Nose; Pleural; Rectal; Shoulder; Sinus; Upper	120	13
	70_E05	WUSC-070_E05	1	Root:1.0;Bacteria:1.0;Firmicutes:1.0;Bacilli:1.0;Bacillales:1.0;Staphylococcaceae:1.0;Staphylococcus:1.0;	Staphylococcus	s.aureus_control_culture	Control	Control	-	Control; -	CL0069	-	Y	-	abscess; abscess_abdominal; abscess_axilla; abscess_back; abscess_chin; abscess_l_antecub; abscess_l_breast; abscess_l_buttock; abscess_l_buttocks; abscess_l_hand; abscess_l_hip; abscess_l_knee; abscess_l_leg; abscess_l_thigh; abscess_labia; abscess_r; abscess_r_arm; abscess_r_buttock; abscess_r_elbow; abscess_r_hand; abscess_r_leg; abscess_r_thigh; aspirate_back; aspirate_chest; aspirate_elbow; …	Abscess; Aspirate; Bacterial; BAL; Blood; Bone; Control; Cyst; Eye; Genital; Genital_F; Genital_M; Joint; Misc. Known; Oral; Respiratory; Stool; Tissue; Urine; Wound	Abdominal; Blood; Bone; Control; Ear; Eye; Joint; Misc. Known; Respiratory; Skin; Stool; Unknown; Urinary Tract	Arm; Axilla; Back; Breast; Face; Foot; Genital; Genital (female); Genital (male); Hand; Head; Hip; Knee; Leg; Lower; Mouth; Nose; Pleural; Rectal; Shoulder; Sinus; Upper	120	13
	70_b06	WUSC-070_b06	1	Root:1.0;Bacteria:1.0;Firmicutes:1.0;Bacilli:1.0;Bacillales:1.0;Staphylococcaceae:1.0;Staphylococcus:1.0;	Staphylococcus	control_dna	Control	Control	-	Control; -	CL0069	-	Y	-	abscess; abscess_abdominal; abscess_axilla; abscess_back; abscess_chin; abscess_l_antecub; abscess_l_breast; abscess_l_buttock; abscess_l_buttocks; abscess_l_hand; abscess_l_hip; abscess_l_knee; abscess_l_leg; abscess_l_thigh; abscess_labia; abscess_r; abscess_r_arm; abscess_r_buttock; abscess_r_elbow; abscess_r_hand; abscess_r_leg; abscess_r_thigh; aspirate_back; aspirate_chest; aspirate_elbow; …	Abscess; Aspirate; Bacterial; BAL; Blood; Bone; Control; Cyst; Eye; Genital; Genital_F; Genital_M; Joint; Misc. Known; Oral; Respiratory; Stool; Tissue; Urine; Wound	Abdominal; Blood; Bone; Control; Ear; Eye; Joint; Misc. Known; Respiratory; Skin; Stool; Unknown; Urinary Tract	Arm; Axilla; Back; Breast; Face; Foot; Genital; Genital (female); Genital (male); Hand; Head; Hip; Knee; Leg; Lower; Mouth; Nose; Pleural; Rectal; Shoulder; Sinus; Upper	120	13
	70_b02	WUSC-070_b02	1	Root:1.0;Bacteria:1.0;Firmicutes:1.0;Bacilli:1.0;Bacillales:1.0;Staphylococcaceae:1.0;Staphylococcus:1.0;	Staphylococcus	s.aureus_control_culture	Control	Control	-	Control; -	CL0069	-	Y	-	abscess; abscess_abdominal; abscess_axilla; abscess_back; abscess_chin; abscess_l_antecub; abscess_l_breast; abscess_l_buttock; abscess_l_buttocks; abscess_l_hand; abscess_l_hip; abscess_l_knee; abscess_l_leg; abscess_l_thigh; abscess_labia; abscess_r; abscess_r_arm; abscess_r_buttock; abscess_r_elbow; abscess_r_hand; abscess_r_leg; abscess_r_thigh; aspirate_back; aspirate_chest; aspirate_elbow; …	Abscess; Aspirate; Bacterial; BAL; Blood; Bone; Control; Cyst; Eye; Genital; Genital_F; Genital_M; Joint; Misc. Known; Oral; Respiratory; Stool; Tissue; Urine; Wound	Abdominal; Blood; Bone; Control; Ear; Eye; Joint; Misc. Known; Respiratory; Skin; Stool; Unknown; Urinary Tract	Arm; Axilla; Back; Breast; Face; Foot; Genital; Genital (female); Genital (male); Hand; Head; Hip; Knee; Leg; Lower; Mouth; Nose; Pleural; Rectal; Shoulder; Sinus; Upper	120	13
	69_E05	WUSC-069_E05	1	Root:1.0;Bacteria:1.0;Firmicutes:1.0;Bacilli:1.0;Bacillales:1.0;Staphylococcaceae:1.0;Staphylococcus:1.0;	Staphylococcus	s.aureus_control_culture	Control	Control	-	Control; -	CL0069	-	Y	-	abscess; abscess_abdominal; abscess_axilla; abscess_back; abscess_chin; abscess_l_antecub; abscess_l_breast; abscess_l_buttock; abscess_l_buttocks; abscess_l_hand; abscess_l_hip; abscess_l_knee; abscess_l_leg; abscess_l_thigh; abscess_labia; abscess_r; abscess_r_arm; abscess_r_buttock; abscess_r_elbow; abscess_r_hand; abscess_r_leg; abscess_r_thigh; aspirate_back; aspirate_chest; aspirate_elbow; …	Abscess; Aspirate; Bacterial; BAL; Blood; Bone; Control; Cyst; Eye; Genital; Genital_F; Genital_M; Joint; Misc. Known; Oral; Respiratory; Stool; Tissue; Urine; Wound	Abdominal; Blood; Bone; Control; Ear; Eye; Joint; Misc. Known; Respiratory; Skin; Stool; Unknown; Urinary Tract	Arm; Axilla; Back; Breast; Face; Foot; Genital; Genital (female); Genital (male); Hand; Head; Hip; Knee; Leg; Lower; Mouth; Nose; Pleural; Rectal; Shoulder; Sinus; Upper	120	13
	69_b06	WUSC-069_b06	1	Root:1.0;Bacteria:1.0;Firmicutes:1.0;Bacilli:1.0;Bacillales:1.0;Staphylococcaceae:1.0;Staphylococcus:1.0;	Staphylococcus	control_dna	Control	Control	-	Control; -	CL0069	-	Y	-	abscess; abscess_abdominal; abscess_axilla; abscess_back; abscess_chin; abscess_l_antecub; abscess_l_breast; abscess_l_buttock; abscess_l_buttocks; abscess_l_hand; abscess_l_hip; abscess_l_knee; abscess_l_leg; abscess_l_thigh; abscess_labia; abscess_r; abscess_r_arm; abscess_r_buttock; abscess_r_elbow; abscess_r_hand; abscess_r_leg; abscess_r_thigh; aspirate_back; aspirate_chest; aspirate_elbow; …	Abscess; Aspirate; Bacterial; BAL; Blood; Bone; Control; Cyst; Eye; Genital; Genital_F; Genital_M; Joint; Misc. Known; Oral; Respiratory; Stool; Tissue; Urine; Wound	Abdominal; Blood; Bone; Control; Ear; Eye; Joint; Misc. Known; Respiratory; Skin; Stool; Unknown; Urinary Tract	Arm; Axilla; Back; Breast; Face; Foot; Genital; Genital (female); Genital (male); Hand; Head; Hip; Knee; Leg; Lower; Mouth; Nose; Pleural; Rectal; Shoulder; Sinus; Upper	120	13
	69_b02	WUSC-069_b02	1	Root:1.0;Bacteria:1.0;Firmicutes:1.0;Bacilli:1.0;Bacillales:1.0;Staphylococcaceae:1.0;Staphylococcus:1.0;	Staphylococcus	s.aureus_control_culture	Control	Control	-	Control; -	CL0069	-	Y	-	abscess; abscess_abdominal; abscess_axilla; abscess_back; abscess_chin; abscess_l_antecub; abscess_l_breast; abscess_l_buttock; abscess_l_buttocks; abscess_l_hand; abscess_l_hip; abscess_l_knee; abscess_l_leg; abscess_l_thigh; abscess_labia; abscess_r; abscess_r_arm; abscess_r_buttock; abscess_r_elbow; abscess_r_hand; abscess_r_leg; abscess_r_thigh; aspirate_back; aspirate_chest; aspirate_elbow; …	Abscess; Aspirate; Bacterial; BAL; Blood; Bone; Control; Cyst; Eye; Genital; Genital_F; Genital_M; Joint; Misc. Known; Oral; Respiratory; Stool; Tissue; Urine; Wound	Abdominal; Blood; Bone; Control; Ear; Eye; Joint; Misc. Known; Respiratory; Skin; Stool; Unknown; Urinary Tract	Arm; Axilla; Back; Breast; Face; Foot; Genital; Genital (female); Genital (male); Hand; Head; Hip; Knee; Leg; Lower; Mouth; Nose; Pleural; Rectal; Shoulder; Sinus; Upper	120	13
	68_E05	WUSC-068_E05	1	Root:1.0;Bacteria:1.0;Firmicutes:1.0;Bacilli:1.0;Bacillales:1.0;Staphylococcaceae:1.0;Staphylococcus:1.0;	Staphylococcus	s.aureus_control_culture	Control	Control	-	Control; -	CL0069	-	Y	-	abscess; abscess_abdominal; abscess_axilla; abscess_back; abscess_chin; abscess_l_antecub; abscess_l_breast; abscess_l_buttock; abscess_l_buttocks; abscess_l_hand; abscess_l_hip; abscess_l_knee; abscess_l_leg; abscess_l_thigh; abscess_labia; abscess_r; abscess_r_arm; abscess_r_buttock; abscess_r_elbow; abscess_r_hand; abscess_r_leg; abscess_r_thigh; aspirate_back; aspirate_chest; aspirate_elbow; …	Abscess; Aspirate; Bacterial; BAL; Blood; Bone; Control; Cyst; Eye; Genital; Genital_F; Genital_M; Joint; Misc. Known; Oral; Respiratory; Stool; Tissue; Urine; Wound	Abdominal; Blood; Bone; Control; Ear; Eye; Joint; Misc. Known; Respiratory; Skin; Stool; Unknown; Urinary Tract	Arm; Axilla; Back; Breast; Face; Foot; Genital; Genital (female); Genital (male); Hand; Head; Hip; Knee; Leg; Lower; Mouth; Nose; Pleural; Rectal; Shoulder; Sinus; Upper	120	13
	68_b06	WUSC-068_b06	1	Root:1.0;Bacteria:1.0;Firmicutes:1.0;Bacilli:1.0;Bacillales:1.0;Staphylococcaceae:1.0;Staphylococcus:1.0;	Staphylococcus	control_dna	Control	Control	-	Control; -	CL0069	-	Y	-	abscess; abscess_abdominal; abscess_axilla; abscess_back; abscess_chin; abscess_l_antecub; abscess_l_breast; abscess_l_buttock; abscess_l_buttocks; abscess_l_hand; abscess_l_hip; abscess_l_knee; abscess_l_leg; abscess_l_thigh; abscess_labia; abscess_r; abscess_r_arm; abscess_r_buttock; abscess_r_elbow; abscess_r_hand; abscess_r_leg; abscess_r_thigh; aspirate_back; aspirate_chest; aspirate_elbow; …	Abscess; Aspirate; Bacterial; BAL; Blood; Bone; Control; Cyst; Eye; Genital; Genital_F; Genital_M; Joint; Misc. Known; Oral; Respiratory; Stool; Tissue; Urine; Wound	Abdominal; Blood; Bone; Control; Ear; Eye; Joint; Misc. Known; Respiratory; Skin; Stool; Unknown; Urinary Tract	Arm; Axilla; Back; Breast; Face; Foot; Genital; Genital (female); Genital (male); Hand; Head; Hip; Knee; Leg; Lower; Mouth; Nose; Pleural; Rectal; Shoulder; Sinus; Upper	120	13
	68_b02	WUSC-068_b02	1	Root:1.0;Bacteria:1.0;Firmicutes:1.0;Bacilli:1.0;Bacillales:1.0;Staphylococcaceae:1.0;Staphylococcus:1.0;	Staphylococcus	s.aureus_control_culture	Control	Control	-	Control; -	CL0069	-	Y	-	abscess; abscess_abdominal; abscess_axilla; abscess_back; abscess_chin; abscess_l_antecub; abscess_l_breast; abscess_l_buttock; abscess_l_buttocks; abscess_l_hand; abscess_l_hip; abscess_l_knee; abscess_l_leg; abscess_l_thigh; abscess_labia; abscess_r; abscess_r_arm; abscess_r_buttock; abscess_r_elbow; abscess_r_hand; abscess_r_leg; abscess_r_thigh; aspirate_back; aspirate_chest; aspirate_elbow; …	Abscess; Aspirate; Bacterial; BAL; Blood; Bone; Control; Cyst; Eye; Genital; Genital_F; Genital_M; Joint; Misc. Known; Oral; Respiratory; Stool; Tissue; Urine; Wound	Abdominal; Blood; Bone; Control; Ear; Eye; Joint; Misc. Known; Respiratory; Skin; Stool; Unknown; Urinary Tract	Arm; Axilla; Back; Breast; Face; Foot; Genital; Genital (female); Genital (male); Hand; Head; Hip; Knee; Leg; Lower; Mouth; Nose; Pleural; Rectal; Shoulder; Sinus; Upper	120	13
	67_E05	WUSC-067_E05	1	Root:1.0;Bacteria:1.0;Firmicutes:1.0;Bacilli:1.0;Bacillales:1.0;Staphylococcaceae:1.0;Staphylococcus:1.0;	Staphylococcus	s.aureus_control_culture	Control	Control	-	Control; -	CL0069	-	Y	-	abscess; abscess_abdominal; abscess_axilla; abscess_back; abscess_chin; abscess_l_antecub; abscess_l_breast; abscess_l_buttock; abscess_l_buttocks; abscess_l_hand; abscess_l_hip; abscess_l_knee; abscess_l_leg; abscess_l_thigh; abscess_labia; abscess_r; abscess_r_arm; abscess_r_buttock; abscess_r_elbow; abscess_r_hand; abscess_r_leg; abscess_r_thigh; aspirate_back; aspirate_chest; aspirate_elbow; …	Abscess; Aspirate; Bacterial; BAL; Blood; Bone; Control; Cyst; Eye; Genital; Genital_F; Genital_M; Joint; Misc. Known; Oral; Respiratory; Stool; Tissue; Urine; Wound	Abdominal; Blood; Bone; Control; Ear; Eye; Joint; Misc. Known; Respiratory; Skin; Stool; Unknown; Urinary Tract	Arm; Axilla; Back; Breast; Face; Foot; Genital; Genital (female); Genital (male); Hand; Head; Hip; Knee; Leg; Lower; Mouth; Nose; Pleural; Rectal; Shoulder; Sinus; Upper	120	13
	67_b06	WUSC-067_b06	1	Root:1.0;Bacteria:1.0;Firmicutes:1.0;Bacilli:1.0;Bacillales:1.0;Staphylococcaceae:1.0;Staphylococcus:1.0;	Staphylococcus	control_dna	Control	Control	-	Control; -	CL0069	-	Y	-	abscess; abscess_abdominal; abscess_axilla; abscess_back; abscess_chin; abscess_l_antecub; abscess_l_breast; abscess_l_buttock; abscess_l_buttocks; abscess_l_hand; abscess_l_hip; abscess_l_knee; abscess_l_leg; abscess_l_thigh; abscess_labia; abscess_r; abscess_r_arm; abscess_r_buttock; abscess_r_elbow; abscess_r_hand; abscess_r_leg; abscess_r_thigh; aspirate_back; aspirate_chest; aspirate_elbow; …	Abscess; Aspirate; Bacterial; BAL; Blood; Bone; Control; Cyst; Eye; Genital; Genital_F; Genital_M; Joint; Misc. Known; Oral; Respiratory; Stool; Tissue; Urine; Wound	Abdominal; Blood; Bone; Control; Ear; Eye; Joint; Misc. Known; Respiratory; Skin; Stool; Unknown; Urinary Tract	Arm; Axilla; Back; Breast; Face; Foot; Genital; Genital (female); Genital (male); Hand; Head; Hip; Knee; Leg; Lower; Mouth; Nose; Pleural; Rectal; Shoulder; Sinus; Upper	120	13
	67_b02	WUSC-067_b02	1	Root:1.0;Bacteria:1.0;Firmicutes:1.0;Bacilli:1.0;Bacillales:1.0;Staphylococcaceae:1.0;Staphylococcus:1.0;	Staphylococcus	s.aureus_control_culture	Control	Control	-	Control; -	CL0069	-	Y	-	abscess; abscess_abdominal; abscess_axilla; abscess_back; abscess_chin; abscess_l_antecub; abscess_l_breast; abscess_l_buttock; abscess_l_buttocks; abscess_l_hand; abscess_l_hip; abscess_l_knee; abscess_l_leg; abscess_l_thigh; abscess_labia; abscess_r; abscess_r_arm; abscess_r_buttock; abscess_r_elbow; abscess_r_hand; abscess_r_leg; abscess_r_thigh; aspirate_back; aspirate_chest; aspirate_elbow; …	Abscess; Aspirate; Bacterial; BAL; Blood; Bone; Control; Cyst; Eye; Genital; Genital_F; Genital_M; Joint; Misc. Known; Oral; Respiratory; Stool; Tissue; Urine; Wound	Abdominal; Blood; Bone; Control; Ear; Eye; Joint; Misc. Known; Respiratory; Skin; Stool; Unknown; Urinary Tract	Arm; Axilla; Back; Breast; Face; Foot; Genital; Genital (female); Genital (male); Hand; Head; Hip; Knee; Leg; Lower; Mouth; Nose; Pleural; Rectal; Shoulder; Sinus; Upper	120	13
	66_E05	WUSC-066_E05	1	Root:1.0;Bacteria:1.0;Firmicutes:1.0;Bacilli:1.0;Bacillales:1.0;Staphylococcaceae:1.0;Staphylococcus:1.0;	Staphylococcus	s.aureus_control_culture	Control	Control	-	Control; -	CL0069	-	Y	-	abscess; abscess_abdominal; abscess_axilla; abscess_back; abscess_chin; abscess_l_antecub; abscess_l_breast; abscess_l_buttock; abscess_l_buttocks; abscess_l_hand; abscess_l_hip; abscess_l_knee; abscess_l_leg; abscess_l_thigh; abscess_labia; abscess_r; abscess_r_arm; abscess_r_buttock; abscess_r_elbow; abscess_r_hand; abscess_r_leg; abscess_r_thigh; aspirate_back; aspirate_chest; aspirate_elbow; …	Abscess; Aspirate; Bacterial; BAL; Blood; Bone; Control; Cyst; Eye; Genital; Genital_F; Genital_M; Joint; Misc. Known; Oral; Respiratory; Stool; Tissue; Urine; Wound	Abdominal; Blood; Bone; Control; Ear; Eye; Joint; Misc. Known; Respiratory; Skin; Stool; Unknown; Urinary Tract	Arm; Axilla; Back; Breast; Face; Foot; Genital; Genital (female); Genital (male); Hand; Head; Hip; Knee; Leg; Lower; Mouth; Nose; Pleural; Rectal; Shoulder; Sinus; Upper	120	13
	66_b06	WUSC-066_b06	1	Root:1.0;Bacteria:1.0;Firmicutes:1.0;Bacilli:1.0;Bacillales:1.0;Staphylococcaceae:1.0;Staphylococcus:1.0;	Staphylococcus	control_dna	Control	Control	-	Control; -	CL0069	-	Y	-	abscess; abscess_abdominal; abscess_axilla; abscess_back; abscess_chin; abscess_l_antecub; abscess_l_breast; abscess_l_buttock; abscess_l_buttocks; abscess_l_hand; abscess_l_hip; abscess_l_knee; abscess_l_leg; abscess_l_thigh; abscess_labia; abscess_r; abscess_r_arm; abscess_r_buttock; abscess_r_elbow; abscess_r_hand; abscess_r_leg; abscess_r_thigh; aspirate_back; aspirate_chest; aspirate_elbow; …	Abscess; Aspirate; Bacterial; BAL; Blood; Bone; Control; Cyst; Eye; Genital; Genital_F; Genital_M; Joint; Misc. Known; Oral; Respiratory; Stool; Tissue; Urine; Wound	Abdominal; Blood; Bone; Control; Ear; Eye; Joint; Misc. Known; Respiratory; Skin; Stool; Unknown; Urinary Tract	Arm; Axilla; Back; Breast; Face; Foot; Genital; Genital (female); Genital (male); Hand; Head; Hip; Knee; Leg; Lower; Mouth; Nose; Pleural; Rectal; Shoulder; Sinus; Upper	120	13
	66_b02	WUSC-066_b02	1	Root:1.0;Bacteria:1.0;Firmicutes:1.0;Bacilli:1.0;Bacillales:1.0;Staphylococcaceae:1.0;Staphylococcus:1.0;	Staphylococcus	s.aureus_control_culture	Control	Control	-	Control; -	CL0069	-	Y	-	abscess; abscess_abdominal; abscess_axilla; abscess_back; abscess_chin; abscess_l_antecub; abscess_l_breast; abscess_l_buttock; abscess_l_buttocks; abscess_l_hand; abscess_l_hip; abscess_l_knee; abscess_l_leg; abscess_l_thigh; abscess_labia; abscess_r; abscess_r_arm; abscess_r_buttock; abscess_r_elbow; abscess_r_hand; abscess_r_leg; abscess_r_thigh; aspirate_back; aspirate_chest; aspirate_elbow; …	Abscess; Aspirate; Bacterial; BAL; Blood; Bone; Control; Cyst; Eye; Genital; Genital_F; Genital_M; Joint; Misc. Known; Oral; Respiratory; Stool; Tissue; Urine; Wound	Abdominal; Blood; Bone; Control; Ear; Eye; Joint; Misc. Known; Respiratory; Skin; Stool; Unknown; Urinary Tract	Arm; Axilla; Back; Breast; Face; Foot; Genital; Genital (female); Genital (male); Hand; Head; Hip; Knee; Leg; Lower; Mouth; Nose; Pleural; Rectal; Shoulder; Sinus; Upper	120	13
	65_E05	WUSC-065_E05	1	Root:1.0;Bacteria:1.0;Firmicutes:1.0;Bacilli:1.0;Bacillales:1.0;Staphylococcaceae:1.0;Staphylococcus:1.0;	Staphylococcus	s.aureus_control_culture	Control	Control	-	Control; -	CL0069	-	Y	-	abscess; abscess_abdominal; abscess_axilla; abscess_back; abscess_chin; abscess_l_antecub; abscess_l_breast; abscess_l_buttock; abscess_l_buttocks; abscess_l_hand; abscess_l_hip; abscess_l_knee; abscess_l_leg; abscess_l_thigh; abscess_labia; abscess_r; abscess_r_arm; abscess_r_buttock; abscess_r_elbow; abscess_r_hand; abscess_r_leg; abscess_r_thigh; aspirate_back; aspirate_chest; aspirate_elbow; …	Abscess; Aspirate; Bacterial; BAL; Blood; Bone; Control; Cyst; Eye; Genital; Genital_F; Genital_M; Joint; Misc. Known; Oral; Respiratory; Stool; Tissue; Urine; Wound	Abdominal; Blood; Bone; Control; Ear; Eye; Joint; Misc. Known; Respiratory; Skin; Stool; Unknown; Urinary Tract	Arm; Axilla; Back; Breast; Face; Foot; Genital; Genital (female); Genital (male); Hand; Head; Hip; Knee; Leg; Lower; Mouth; Nose; Pleural; Rectal; Shoulder; Sinus; Upper	120	13
	65_b06	WUSC-065_b06	1	Root:1.0;Bacteria:1.0;Firmicutes:1.0;Bacilli:1.0;Bacillales:1.0;Staphylococcaceae:1.0;Staphylococcus:1.0;	Staphylococcus	control_dna	Control	Control	-	Control; -	CL0069	-	Y	-	abscess; abscess_abdominal; abscess_axilla; abscess_back; abscess_chin; abscess_l_antecub; abscess_l_breast; abscess_l_buttock; abscess_l_buttocks; abscess_l_hand; abscess_l_hip; abscess_l_knee; abscess_l_leg; abscess_l_thigh; abscess_labia; abscess_r; abscess_r_arm; abscess_r_buttock; abscess_r_elbow; abscess_r_hand; abscess_r_leg; abscess_r_thigh; aspirate_back; aspirate_chest; aspirate_elbow; …	Abscess; Aspirate; Bacterial; BAL; Blood; Bone; Control; Cyst; Eye; Genital; Genital_F; Genital_M; Joint; Misc. Known; Oral; Respiratory; Stool; Tissue; Urine; Wound	Abdominal; Blood; Bone; Control; Ear; Eye; Joint; Misc. Known; Respiratory; Skin; Stool; Unknown; Urinary Tract	Arm; Axilla; Back; Breast; Face; Foot; Genital; Genital (female); Genital (male); Hand; Head; Hip; Knee; Leg; Lower; Mouth; Nose; Pleural; Rectal; Shoulder; Sinus; Upper	120	13
	65_b02	WUSC-065_b02	1	Root:1.0;Bacteria:1.0;Firmicutes:1.0;Bacilli:1.0;Bacillales:1.0;Staphylococcaceae:1.0;Staphylococcus:1.0;	Staphylococcus	s.aureus_control_culture	Control	Control	-	Control; -	CL0069	-	Y	-	abscess; abscess_abdominal; abscess_axilla; abscess_back; abscess_chin; abscess_l_antecub; abscess_l_breast; abscess_l_buttock; abscess_l_buttocks; abscess_l_hand; abscess_l_hip; abscess_l_knee; abscess_l_leg; abscess_l_thigh; abscess_labia; abscess_r; abscess_r_arm; abscess_r_buttock; abscess_r_elbow; abscess_r_hand; abscess_r_leg; abscess_r_thigh; aspirate_back; aspirate_chest; aspirate_elbow; …	Abscess; Aspirate; Bacterial; BAL; Blood; Bone; Control; Cyst; Eye; Genital; Genital_F; Genital_M; Joint; Misc. Known; Oral; Respiratory; Stool; Tissue; Urine; Wound	Abdominal; Blood; Bone; Control; Ear; Eye; Joint; Misc. Known; Respiratory; Skin; Stool; Unknown; Urinary Tract	Arm; Axilla; Back; Breast; Face; Foot; Genital; Genital (female); Genital (male); Hand; Head; Hip; Knee; Leg; Lower; Mouth; Nose; Pleural; Rectal; Shoulder; Sinus; Upper	120	13
	64_f08	WUSC-064_f08	1	Root:1.0;Bacteria:1.0;Firmicutes:1.0;Bacilli:1.0;Bacillales:1.0;Staphylococcaceae:1.0;Staphylococcus:1.0;	Staphylococcus	water	Control	Control	-	Control; -	CL0069	-	Y	-	abscess; abscess_abdominal; abscess_axilla; abscess_back; abscess_chin; abscess_l_antecub; abscess_l_breast; abscess_l_buttock; abscess_l_buttocks; abscess_l_hand; abscess_l_hip; abscess_l_knee; abscess_l_leg; abscess_l_thigh; abscess_labia; abscess_r; abscess_r_arm; abscess_r_buttock; abscess_r_elbow; abscess_r_hand; abscess_r_leg; abscess_r_thigh; aspirate_back; aspirate_chest; aspirate_elbow; …	Abscess; Aspirate; Bacterial; BAL; Blood; Bone; Control; Cyst; Eye; Genital; Genital_F; Genital_M; Joint; Misc. Known; Oral; Respiratory; Stool; Tissue; Urine; Wound	Abdominal; Blood; Bone; Control; Ear; Eye; Joint; Misc. Known; Respiratory; Skin; Stool; Unknown; Urinary Tract	Arm; Axilla; Back; Breast; Face; Foot; Genital; Genital (female); Genital (male); Hand; Head; Hip; Knee; Leg; Lower; Mouth; Nose; Pleural; Rectal; Shoulder; Sinus; Upper	120	13
	64_E05	WUSC-064_E05	1	Root:1.0;Bacteria:1.0;Firmicutes:1.0;Bacilli:1.0;Bacillales:1.0;Staphylococcaceae:1.0;Staphylococcus:1.0;	Staphylococcus	s.aureus_control_culture	Control	Control	-	Control; -	CL0069	-	Y	-	abscess; abscess_abdominal; abscess_axilla; abscess_back; abscess_chin; abscess_l_antecub; abscess_l_breast; abscess_l_buttock; abscess_l_buttocks; abscess_l_hand; abscess_l_hip; abscess_l_knee; abscess_l_leg; abscess_l_thigh; abscess_labia; abscess_r; abscess_r_arm; abscess_r_buttock; abscess_r_elbow; abscess_r_hand; abscess_r_leg; abscess_r_thigh; aspirate_back; aspirate_chest; aspirate_elbow; …	Abscess; Aspirate; Bacterial; BAL; Blood; Bone; Control; Cyst; Eye; Genital; Genital_F; Genital_M; Joint; Misc. Known; Oral; Respiratory; Stool; Tissue; Urine; Wound	Abdominal; Blood; Bone; Control; Ear; Eye; Joint; Misc. Known; Respiratory; Skin; Stool; Unknown; Urinary Tract	Arm; Axilla; Back; Breast; Face; Foot; Genital; Genital (female); Genital (male); Hand; Head; Hip; Knee; Leg; Lower; Mouth; Nose; Pleural; Rectal; Shoulder; Sinus; Upper	120	13
	64_C07	WUSC-064_C07	1	Root:1.0;Bacteria:1.0;Firmicutes:1.0;Bacilli:1.0;Bacillales:1.0;Staphylococcaceae:1.0;Staphylococcus:1.0;	Staphylococcus	s.aureus_control_culture	Control	Control	-	Control; -	CL0069	-	Y	-	abscess; abscess_abdominal; abscess_axilla; abscess_back; abscess_chin; abscess_l_antecub; abscess_l_breast; abscess_l_buttock; abscess_l_buttocks; abscess_l_hand; abscess_l_hip; abscess_l_knee; abscess_l_leg; abscess_l_thigh; abscess_labia; abscess_r; abscess_r_arm; abscess_r_buttock; abscess_r_elbow; abscess_r_hand; abscess_r_leg; abscess_r_thigh; aspirate_back; aspirate_chest; aspirate_elbow; …	Abscess; Aspirate; Bacterial; BAL; Blood; Bone; Control; Cyst; Eye; Genital; Genital_F; Genital_M; Joint; Misc. Known; Oral; Respiratory; Stool; Tissue; Urine; Wound	Abdominal; Blood; Bone; Control; Ear; Eye; Joint; Misc. Known; Respiratory; Skin; Stool; Unknown; Urinary Tract	Arm; Axilla; Back; Breast; Face; Foot; Genital; Genital (female); Genital (male); Hand; Head; Hip; Knee; Leg; Lower; Mouth; Nose; Pleural; Rectal; Shoulder; Sinus; Upper	120	13
	63_E05	WUSC-063_E05	1	Root:1.0;Bacteria:1.0;Firmicutes:1.0;Bacilli:1.0;Bacillales:1.0;Staphylococcaceae:1.0;Staphylococcus:1.0;	Staphylococcus	s.aureus_control_culture	Control	Control	-	Control; -	CL0069	-	Y	-	abscess; abscess_abdominal; abscess_axilla; abscess_back; abscess_chin; abscess_l_antecub; abscess_l_breast; abscess_l_buttock; abscess_l_buttocks; abscess_l_hand; abscess_l_hip; abscess_l_knee; abscess_l_leg; abscess_l_thigh; abscess_labia; abscess_r; abscess_r_arm; abscess_r_buttock; abscess_r_elbow; abscess_r_hand; abscess_r_leg; abscess_r_thigh; aspirate_back; aspirate_chest; aspirate_elbow; …	Abscess; Aspirate; Bacterial; BAL; Blood; Bone; Control; Cyst; Eye; Genital; Genital_F; Genital_M; Joint; Misc. Known; Oral; Respiratory; Stool; Tissue; Urine; Wound	Abdominal; Blood; Bone; Control; Ear; Eye; Joint; Misc. Known; Respiratory; Skin; Stool; Unknown; Urinary Tract	Arm; Axilla; Back; Breast; Face; Foot; Genital; Genital (female); Genital (male); Hand; Head; Hip; Knee; Leg; Lower; Mouth; Nose; Pleural; Rectal; Shoulder; Sinus; Upper	120	13
	63_b02	WUSC-063_b02	1	Root:1.0;Bacteria:1.0;Firmicutes:1.0;Bacilli:1.0;Bacillales:1.0;Staphylococcaceae:1.0;Staphylococcus:1.0;	Staphylococcus	s.aureus_control_culture	Control	Control	-	Control; -	CL0069	-	Y	-	abscess; abscess_abdominal; abscess_axilla; abscess_back; abscess_chin; abscess_l_antecub; abscess_l_breast; abscess_l_buttock; abscess_l_buttocks; abscess_l_hand; abscess_l_hip; abscess_l_knee; abscess_l_leg; abscess_l_thigh; abscess_labia; abscess_r; abscess_r_arm; abscess_r_buttock; abscess_r_elbow; abscess_r_hand; abscess_r_leg; abscess_r_thigh; aspirate_back; aspirate_chest; aspirate_elbow; …	Abscess; Aspirate; Bacterial; BAL; Blood; Bone; Control; Cyst; Eye; Genital; Genital_F; Genital_M; Joint; Misc. Known; Oral; Respiratory; Stool; Tissue; Urine; Wound	Abdominal; Blood; Bone; Control; Ear; Eye; Joint; Misc. Known; Respiratory; Skin; Stool; Unknown; Urinary Tract	Arm; Axilla; Back; Breast; Face; Foot; Genital; Genital (female); Genital (male); Hand; Head; Hip; Knee; Leg; Lower; Mouth; Nose; Pleural; Rectal; Shoulder; Sinus; Upper	120	13
	61_E05	WUSC-061_E05	1	Root:1.0;Bacteria:1.0;Firmicutes:1.0;Bacilli:1.0;Bacillales:1.0;Staphylococcaceae:1.0;Staphylococcus:1.0;	Staphylococcus	s.aureus_control_culture	Control	Control	-	Control; -	CL0069	-	Y	-	abscess; abscess_abdominal; abscess_axilla; abscess_back; abscess_chin; abscess_l_antecub; abscess_l_breast; abscess_l_buttock; abscess_l_buttocks; abscess_l_hand; abscess_l_hip; abscess_l_knee; abscess_l_leg; abscess_l_thigh; abscess_labia; abscess_r; abscess_r_arm; abscess_r_buttock; abscess_r_elbow; abscess_r_hand; abscess_r_leg; abscess_r_thigh; aspirate_back; aspirate_chest; aspirate_elbow; …	Abscess; Aspirate; Bacterial; BAL; Blood; Bone; Control; Cyst; Eye; Genital; Genital_F; Genital_M; Joint; Misc. Known; Oral; Respiratory; Stool; Tissue; Urine; Wound	Abdominal; Blood; Bone; Control; Ear; Eye; Joint; Misc. Known; Respiratory; Skin; Stool; Unknown; Urinary Tract	Arm; Axilla; Back; Breast; Face; Foot; Genital; Genital (female); Genital (male); Hand; Head; Hip; Knee; Leg; Lower; Mouth; Nose; Pleural; Rectal; Shoulder; Sinus; Upper	120	13
	61_b02	WUSC-061_b02	1	Root:1.0;Bacteria:1.0;Firmicutes:1.0;Bacilli:1.0;Bacillales:1.0;Staphylococcaceae:1.0;Staphylococcus:1.0;	Staphylococcus	s.aureus_control_culture	Control	Control	-	Control; -	CL0069	-	Y	-	abscess; abscess_abdominal; abscess_axilla; abscess_back; abscess_chin; abscess_l_antecub; abscess_l_breast; abscess_l_buttock; abscess_l_buttocks; abscess_l_hand; abscess_l_hip; abscess_l_knee; abscess_l_leg; abscess_l_thigh; abscess_labia; abscess_r; abscess_r_arm; abscess_r_buttock; abscess_r_elbow; abscess_r_hand; abscess_r_leg; abscess_r_thigh; aspirate_back; aspirate_chest; aspirate_elbow; …	Abscess; Aspirate; Bacterial; BAL; Blood; Bone; Control; Cyst; Eye; Genital; Genital_F; Genital_M; Joint; Misc. Known; Oral; Respiratory; Stool; Tissue; Urine; Wound	Abdominal; Blood; Bone; Control; Ear; Eye; Joint; Misc. Known; Respiratory; Skin; Stool; Unknown; Urinary Tract	Arm; Axilla; Back; Breast; Face; Foot; Genital; Genital (female); Genital (male); Hand; Head; Hip; Knee; Leg; Lower; Mouth; Nose; Pleural; Rectal; Shoulder; Sinus; Upper	120	13
	60_E07	WUSC-060_E07	1	Root:1.0;Bacteria:1.0;Firmicutes:1.0;Bacilli:1.0;Bacillales:1.0;Staphylococcaceae:1.0;Staphylococcus:1.0;	Staphylococcus	s.aureus_control_culture	Control	Control	-	Control; -	CL0069	-	Y	-	abscess; abscess_abdominal; abscess_axilla; abscess_back; abscess_chin; abscess_l_antecub; abscess_l_breast; abscess_l_buttock; abscess_l_buttocks; abscess_l_hand; abscess_l_hip; abscess_l_knee; abscess_l_leg; abscess_l_thigh; abscess_labia; abscess_r; abscess_r_arm; abscess_r_buttock; abscess_r_elbow; abscess_r_hand; abscess_r_leg; abscess_r_thigh; aspirate_back; aspirate_chest; aspirate_elbow; …	Abscess; Aspirate; Bacterial; BAL; Blood; Bone; Control; Cyst; Eye; Genital; Genital_F; Genital_M; Joint; Misc. Known; Oral; Respiratory; Stool; Tissue; Urine; Wound	Abdominal; Blood; Bone; Control; Ear; Eye; Joint; Misc. Known; Respiratory; Skin; Stool; Unknown; Urinary Tract	Arm; Axilla; Back; Breast; Face; Foot; Genital; Genital (female); Genital (male); Hand; Head; Hip; Knee; Leg; Lower; Mouth; Nose; Pleural; Rectal; Shoulder; Sinus; Upper	120	13
	60_b06	WUSC-060_b06	1	Root:1.0;Bacteria:1.0;Firmicutes:1.0;Bacilli:1.0;Bacillales:1.0;Staphylococcaceae:1.0;Staphylococcus:1.0;	Staphylococcus	control_dna	Control	Control	-	Control; -	CL0069	-	Y	-	abscess; abscess_abdominal; abscess_axilla; abscess_back; abscess_chin; abscess_l_antecub; abscess_l_breast; abscess_l_buttock; abscess_l_buttocks; abscess_l_hand; abscess_l_hip; abscess_l_knee; abscess_l_leg; abscess_l_thigh; abscess_labia; abscess_r; abscess_r_arm; abscess_r_buttock; abscess_r_elbow; abscess_r_hand; abscess_r_leg; abscess_r_thigh; aspirate_back; aspirate_chest; aspirate_elbow; …	Abscess; Aspirate; Bacterial; BAL; Blood; Bone; Control; Cyst; Eye; Genital; Genital_F; Genital_M; Joint; Misc. Known; Oral; Respiratory; Stool; Tissue; Urine; Wound	Abdominal; Blood; Bone; Control; Ear; Eye; Joint; Misc. Known; Respiratory; Skin; Stool; Unknown; Urinary Tract	Arm; Axilla; Back; Breast; Face; Foot; Genital; Genital (female); Genital (male); Hand; Head; Hip; Knee; Leg; Lower; Mouth; Nose; Pleural; Rectal; Shoulder; Sinus; Upper	120	13
	60_b02	WUSC-060_b02	1	Root:1.0;Bacteria:1.0;Firmicutes:1.0;Bacilli:1.0;Bacillales:1.0;Staphylococcaceae:1.0;Staphylococcus:1.0;	Staphylococcus	s.aureus_control_culture	Control	Control	-	Control; -	CL0069	-	Y	-	abscess; abscess_abdominal; abscess_axilla; abscess_back; abscess_chin; abscess_l_antecub; abscess_l_breast; abscess_l_buttock; abscess_l_buttocks; abscess_l_hand; abscess_l_hip; abscess_l_knee; abscess_l_leg; abscess_l_thigh; abscess_labia; abscess_r; abscess_r_arm; abscess_r_buttock; abscess_r_elbow; abscess_r_hand; abscess_r_leg; abscess_r_thigh; aspirate_back; aspirate_chest; aspirate_elbow; …	Abscess; Aspirate; Bacterial; BAL; Blood; Bone; Control; Cyst; Eye; Genital; Genital_F; Genital_M; Joint; Misc. Known; Oral; Respiratory; Stool; Tissue; Urine; Wound	Abdominal; Blood; Bone; Control; Ear; Eye; Joint; Misc. Known; Respiratory; Skin; Stool; Unknown; Urinary Tract	Arm; Axilla; Back; Breast; Face; Foot; Genital; Genital (female); Genital (male); Hand; Head; Hip; Knee; Leg; Lower; Mouth; Nose; Pleural; Rectal; Shoulder; Sinus; Upper	120	13
	59_E05	WUSC-059_E05	1	Root:1.0;Bacteria:1.0;Firmicutes:1.0;Bacilli:1.0;Bacillales:1.0;Staphylococcaceae:1.0;Staphylococcus:1.0;	Staphylococcus	s.aureus_control_culture	Control	Control	-	Control; -	CL0069	-	Y	-	abscess; abscess_abdominal; abscess_axilla; abscess_back; abscess_chin; abscess_l_antecub; abscess_l_breast; abscess_l_buttock; abscess_l_buttocks; abscess_l_hand; abscess_l_hip; abscess_l_knee; abscess_l_leg; abscess_l_thigh; abscess_labia; abscess_r; abscess_r_arm; abscess_r_buttock; abscess_r_elbow; abscess_r_hand; abscess_r_leg; abscess_r_thigh; aspirate_back; aspirate_chest; aspirate_elbow; …	Abscess; Aspirate; Bacterial; BAL; Blood; Bone; Control; Cyst; Eye; Genital; Genital_F; Genital_M; Joint; Misc. Known; Oral; Respiratory; Stool; Tissue; Urine; Wound	Abdominal; Blood; Bone; Control; Ear; Eye; Joint; Misc. Known; Respiratory; Skin; Stool; Unknown; Urinary Tract	Arm; Axilla; Back; Breast; Face; Foot; Genital; Genital (female); Genital (male); Hand; Head; Hip; Knee; Leg; Lower; Mouth; Nose; Pleural; Rectal; Shoulder; Sinus; Upper	120	13
	59_b06	WUSC-059_b06	1	Root:1.0;Bacteria:1.0;Firmicutes:1.0;Bacilli:1.0;Bacillales:1.0;Staphylococcaceae:1.0;Staphylococcus:1.0;	Staphylococcus	control_dna	Control	Control	-	Control; -	CL0069	-	Y	-	abscess; abscess_abdominal; abscess_axilla; abscess_back; abscess_chin; abscess_l_antecub; abscess_l_breast; abscess_l_buttock; abscess_l_buttocks; abscess_l_hand; abscess_l_hip; abscess_l_knee; abscess_l_leg; abscess_l_thigh; abscess_labia; abscess_r; abscess_r_arm; abscess_r_buttock; abscess_r_elbow; abscess_r_hand; abscess_r_leg; abscess_r_thigh; aspirate_back; aspirate_chest; aspirate_elbow; …	Abscess; Aspirate; Bacterial; BAL; Blood; Bone; Control; Cyst; Eye; Genital; Genital_F; Genital_M; Joint; Misc. Known; Oral; Respiratory; Stool; Tissue; Urine; Wound	Abdominal; Blood; Bone; Control; Ear; Eye; Joint; Misc. Known; Respiratory; Skin; Stool; Unknown; Urinary Tract	Arm; Axilla; Back; Breast; Face; Foot; Genital; Genital (female); Genital (male); Hand; Head; Hip; Knee; Leg; Lower; Mouth; Nose; Pleural; Rectal; Shoulder; Sinus; Upper	120	13
	59_b02	WUSC-059_b02	1	Root:1.0;Bacteria:1.0;Firmicutes:1.0;Bacilli:1.0;Bacillales:1.0;Staphylococcaceae:1.0;Staphylococcus:1.0;	Staphylococcus	s.aureus_control_culture	Control	Control	-	Control; -	CL0069	-	Y	-	abscess; abscess_abdominal; abscess_axilla; abscess_back; abscess_chin; abscess_l_antecub; abscess_l_breast; abscess_l_buttock; abscess_l_buttocks; abscess_l_hand; abscess_l_hip; abscess_l_knee; abscess_l_leg; abscess_l_thigh; abscess_labia; abscess_r; abscess_r_arm; abscess_r_buttock; abscess_r_elbow; abscess_r_hand; abscess_r_leg; abscess_r_thigh; aspirate_back; aspirate_chest; aspirate_elbow; …	Abscess; Aspirate; Bacterial; BAL; Blood; Bone; Control; Cyst; Eye; Genital; Genital_F; Genital_M; Joint; Misc. Known; Oral; Respiratory; Stool; Tissue; Urine; Wound	Abdominal; Blood; Bone; Control; Ear; Eye; Joint; Misc. Known; Respiratory; Skin; Stool; Unknown; Urinary Tract	Arm; Axilla; Back; Breast; Face; Foot; Genital; Genital (female); Genital (male); Hand; Head; Hip; Knee; Leg; Lower; Mouth; Nose; Pleural; Rectal; Shoulder; Sinus; Upper	120	13
	58_b06	WUSC-058_b06	1	Root:1.0;Bacteria:1.0;Firmicutes:1.0;Bacilli:1.0;Bacillales:1.0;Staphylococcaceae:1.0;Staphylococcus:1.0;	Staphylococcus	control_dna	Control	Control	-	Control; -	CL0069	-	Y	-	abscess; abscess_abdominal; abscess_axilla; abscess_back; abscess_chin; abscess_l_antecub; abscess_l_breast; abscess_l_buttock; abscess_l_buttocks; abscess_l_hand; abscess_l_hip; abscess_l_knee; abscess_l_leg; abscess_l_thigh; abscess_labia; abscess_r; abscess_r_arm; abscess_r_buttock; abscess_r_elbow; abscess_r_hand; abscess_r_leg; abscess_r_thigh; aspirate_back; aspirate_chest; aspirate_elbow; …	Abscess; Aspirate; Bacterial; BAL; Blood; Bone; Control; Cyst; Eye; Genital; Genital_F; Genital_M; Joint; Misc. Known; Oral; Respiratory; Stool; Tissue; Urine; Wound	Abdominal; Blood; Bone; Control; Ear; Eye; Joint; Misc. Known; Respiratory; Skin; Stool; Unknown; Urinary Tract	Arm; Axilla; Back; Breast; Face; Foot; Genital; Genital (female); Genital (male); Hand; Head; Hip; Knee; Leg; Lower; Mouth; Nose; Pleural; Rectal; Shoulder; Sinus; Upper	120	13
	58_b02	WUSC-058_b02	1	Root:1.0;Bacteria:1.0;Firmicutes:1.0;Bacilli:1.0;Bacillales:1.0;Staphylococcaceae:1.0;Staphylococcus:1.0;	Staphylococcus	s.aureus_control_culture	Control	Control	-	Control; -	CL0069	-	Y	-	abscess; abscess_abdominal; abscess_axilla; abscess_back; abscess_chin; abscess_l_antecub; abscess_l_breast; abscess_l_buttock; abscess_l_buttocks; abscess_l_hand; abscess_l_hip; abscess_l_knee; abscess_l_leg; abscess_l_thigh; abscess_labia; abscess_r; abscess_r_arm; abscess_r_buttock; abscess_r_elbow; abscess_r_hand; abscess_r_leg; abscess_r_thigh; aspirate_back; aspirate_chest; aspirate_elbow; …	Abscess; Aspirate; Bacterial; BAL; Blood; Bone; Control; Cyst; Eye; Genital; Genital_F; Genital_M; Joint; Misc. Known; Oral; Respiratory; Stool; Tissue; Urine; Wound	Abdominal; Blood; Bone; Control; Ear; Eye; Joint; Misc. Known; Respiratory; Skin; Stool; Unknown; Urinary Tract	Arm; Axilla; Back; Breast; Face; Foot; Genital; Genital (female); Genital (male); Hand; Head; Hip; Knee; Leg; Lower; Mouth; Nose; Pleural; Rectal; Shoulder; Sinus; Upper	120	13
	57_b02	WUSC-057_b02	1	Root:1.0;Bacteria:1.0;Firmicutes:1.0;Bacilli:1.0;Bacillales:1.0;Staphylococcaceae:1.0;Staphylococcus:1.0;	Staphylococcus	s.aureus_control_culture	Control	Control	-	Control; -	CL0069	-	Y	-	abscess; abscess_abdominal; abscess_axilla; abscess_back; abscess_chin; abscess_l_antecub; abscess_l_breast; abscess_l_buttock; abscess_l_buttocks; abscess_l_hand; abscess_l_hip; abscess_l_knee; abscess_l_leg; abscess_l_thigh; abscess_labia; abscess_r; abscess_r_arm; abscess_r_buttock; abscess_r_elbow; abscess_r_hand; abscess_r_leg; abscess_r_thigh; aspirate_back; aspirate_chest; aspirate_elbow; …	Abscess; Aspirate; Bacterial; BAL; Blood; Bone; Control; Cyst; Eye; Genital; Genital_F; Genital_M; Joint; Misc. Known; Oral; Respiratory; Stool; Tissue; Urine; Wound	Abdominal; Blood; Bone; Control; Ear; Eye; Joint; Misc. Known; Respiratory; Skin; Stool; Unknown; Urinary Tract	Arm; Axilla; Back; Breast; Face; Foot; Genital; Genital (female); Genital (male); Hand; Head; Hip; Knee; Leg; Lower; Mouth; Nose; Pleural; Rectal; Shoulder; Sinus; Upper	120	13
	56_E05	WUSC-056_E05	1	Root:1.0;Bacteria:1.0;Firmicutes:1.0;Bacilli:1.0;Bacillales:1.0;Staphylococcaceae:1.0;Staphylococcus:1.0;	Staphylococcus	s.aureus_control_culture	Control	Control	-	Control; -	CL0069	-	Y	-	abscess; abscess_abdominal; abscess_axilla; abscess_back; abscess_chin; abscess_l_antecub; abscess_l_breast; abscess_l_buttock; abscess_l_buttocks; abscess_l_hand; abscess_l_hip; abscess_l_knee; abscess_l_leg; abscess_l_thigh; abscess_labia; abscess_r; abscess_r_arm; abscess_r_buttock; abscess_r_elbow; abscess_r_hand; abscess_r_leg; abscess_r_thigh; aspirate_back; aspirate_chest; aspirate_elbow; …	Abscess; Aspirate; Bacterial; BAL; Blood; Bone; Control; Cyst; Eye; Genital; Genital_F; Genital_M; Joint; Misc. Known; Oral; Respiratory; Stool; Tissue; Urine; Wound	Abdominal; Blood; Bone; Control; Ear; Eye; Joint; Misc. Known; Respiratory; Skin; Stool; Unknown; Urinary Tract	Arm; Axilla; Back; Breast; Face; Foot; Genital; Genital (female); Genital (male); Hand; Head; Hip; Knee; Leg; Lower; Mouth; Nose; Pleural; Rectal; Shoulder; Sinus; Upper	120	13
	56_b06	WUSC-056_b06	1	Root:1.0;Bacteria:1.0;Firmicutes:1.0;Bacilli:1.0;Bacillales:1.0;Staphylococcaceae:1.0;Staphylococcus:1.0;	Staphylococcus	control_dna	Control	Control	-	Control; -	CL0069	-	Y	-	abscess; abscess_abdominal; abscess_axilla; abscess_back; abscess_chin; abscess_l_antecub; abscess_l_breast; abscess_l_buttock; abscess_l_buttocks; abscess_l_hand; abscess_l_hip; abscess_l_knee; abscess_l_leg; abscess_l_thigh; abscess_labia; abscess_r; abscess_r_arm; abscess_r_buttock; abscess_r_elbow; abscess_r_hand; abscess_r_leg; abscess_r_thigh; aspirate_back; aspirate_chest; aspirate_elbow; …	Abscess; Aspirate; Bacterial; BAL; Blood; Bone; Control; Cyst; Eye; Genital; Genital_F; Genital_M; Joint; Misc. Known; Oral; Respiratory; Stool; Tissue; Urine; Wound	Abdominal; Blood; Bone; Control; Ear; Eye; Joint; Misc. Known; Respiratory; Skin; Stool; Unknown; Urinary Tract	Arm; Axilla; Back; Breast; Face; Foot; Genital; Genital (female); Genital (male); Hand; Head; Hip; Knee; Leg; Lower; Mouth; Nose; Pleural; Rectal; Shoulder; Sinus; Upper	120	13
	56_b02	WUSC-056_b02	1	Root:1.0;Bacteria:1.0;Firmicutes:1.0;Bacilli:1.0;Bacillales:1.0;Staphylococcaceae:1.0;Staphylococcus:1.0;	Staphylococcus	s.aureus_control_culture	Control	Control	-	Control; -	CL0069	-	Y	-	abscess; abscess_abdominal; abscess_axilla; abscess_back; abscess_chin; abscess_l_antecub; abscess_l_breast; abscess_l_buttock; abscess_l_buttocks; abscess_l_hand; abscess_l_hip; abscess_l_knee; abscess_l_leg; abscess_l_thigh; abscess_labia; abscess_r; abscess_r_arm; abscess_r_buttock; abscess_r_elbow; abscess_r_hand; abscess_r_leg; abscess_r_thigh; aspirate_back; aspirate_chest; aspirate_elbow; …	Abscess; Aspirate; Bacterial; BAL; Blood; Bone; Control; Cyst; Eye; Genital; Genital_F; Genital_M; Joint; Misc. Known; Oral; Respiratory; Stool; Tissue; Urine; Wound	Abdominal; Blood; Bone; Control; Ear; Eye; Joint; Misc. Known; Respiratory; Skin; Stool; Unknown; Urinary Tract	Arm; Axilla; Back; Breast; Face; Foot; Genital; Genital (female); Genital (male); Hand; Head; Hip; Knee; Leg; Lower; Mouth; Nose; Pleural; Rectal; Shoulder; Sinus; Upper	120	13
	55_b06	WUSC-055_b06	1	Root:1.0;Bacteria:1.0;Firmicutes:1.0;Bacilli:1.0;Bacillales:1.0;Staphylococcaceae:1.0;Staphylococcus:1.0;	Staphylococcus	control_dna	Control	Control	-	Control; -	CL0069	-	Y	-	abscess; abscess_abdominal; abscess_axilla; abscess_back; abscess_chin; abscess_l_antecub; abscess_l_breast; abscess_l_buttock; abscess_l_buttocks; abscess_l_hand; abscess_l_hip; abscess_l_knee; abscess_l_leg; abscess_l_thigh; abscess_labia; abscess_r; abscess_r_arm; abscess_r_buttock; abscess_r_elbow; abscess_r_hand; abscess_r_leg; abscess_r_thigh; aspirate_back; aspirate_chest; aspirate_elbow; …	Abscess; Aspirate; Bacterial; BAL; Blood; Bone; Control; Cyst; Eye; Genital; Genital_F; Genital_M; Joint; Misc. Known; Oral; Respiratory; Stool; Tissue; Urine; Wound	Abdominal; Blood; Bone; Control; Ear; Eye; Joint; Misc. Known; Respiratory; Skin; Stool; Unknown; Urinary Tract	Arm; Axilla; Back; Breast; Face; Foot; Genital; Genital (female); Genital (male); Hand; Head; Hip; Knee; Leg; Lower; Mouth; Nose; Pleural; Rectal; Shoulder; Sinus; Upper	120	13
	55_b02	WUSC-055_b02	1	Root:1.0;Bacteria:1.0;Firmicutes:1.0;Bacilli:1.0;Bacillales:1.0;Staphylococcaceae:1.0;Staphylococcus:1.0;	Staphylococcus	s.aureus_control_culture	Control	Control	-	Control; -	CL0069	-	Y	-	abscess; abscess_abdominal; abscess_axilla; abscess_back; abscess_chin; abscess_l_antecub; abscess_l_breast; abscess_l_buttock; abscess_l_buttocks; abscess_l_hand; abscess_l_hip; abscess_l_knee; abscess_l_leg; abscess_l_thigh; abscess_labia; abscess_r; abscess_r_arm; abscess_r_buttock; abscess_r_elbow; abscess_r_hand; abscess_r_leg; abscess_r_thigh; aspirate_back; aspirate_chest; aspirate_elbow; …	Abscess; Aspirate; Bacterial; BAL; Blood; Bone; Control; Cyst; Eye; Genital; Genital_F; Genital_M; Joint; Misc. Known; Oral; Respiratory; Stool; Tissue; Urine; Wound	Abdominal; Blood; Bone; Control; Ear; Eye; Joint; Misc. Known; Respiratory; Skin; Stool; Unknown; Urinary Tract	Arm; Axilla; Back; Breast; Face; Foot; Genital; Genital (female); Genital (male); Hand; Head; Hip; Knee; Leg; Lower; Mouth; Nose; Pleural; Rectal; Shoulder; Sinus; Upper	120	13
	36_E05	WUSC-036_E05	1	Root:1.0;Bacteria:1.0;Firmicutes:1.0;Bacilli:1.0;Bacillales:1.0;Staphylococcaceae:1.0;Staphylococcus:1.0;	Staphylococcus	s.aureus_control_culture	Control	Control	-	Control; -	CL0069	-	Y	-	abscess; abscess_abdominal; abscess_axilla; abscess_back; abscess_chin; abscess_l_antecub; abscess_l_breast; abscess_l_buttock; abscess_l_buttocks; abscess_l_hand; abscess_l_hip; abscess_l_knee; abscess_l_leg; abscess_l_thigh; abscess_labia; abscess_r; abscess_r_arm; abscess_r_buttock; abscess_r_elbow; abscess_r_hand; abscess_r_leg; abscess_r_thigh; aspirate_back; aspirate_chest; aspirate_elbow; …	Abscess; Aspirate; Bacterial; BAL; Blood; Bone; Control; Cyst; Eye; Genital; Genital_F; Genital_M; Joint; Misc. Known; Oral; Respiratory; Stool; Tissue; Urine; Wound	Abdominal; Blood; Bone; Control; Ear; Eye; Joint; Misc. Known; Respiratory; Skin; Stool; Unknown; Urinary Tract	Arm; Axilla; Back; Breast; Face; Foot; Genital; Genital (female); Genital (male); Hand; Head; Hip; Knee; Leg; Lower; Mouth; Nose; Pleural; Rectal; Shoulder; Sinus; Upper	120	13
	36_b06	WUSC-036_b06	1	Root:1.0;Bacteria:1.0;Firmicutes:1.0;Bacilli:1.0;Bacillales:1.0;Staphylococcaceae:1.0;Staphylococcus:1.0;	Staphylococcus	control_dna	Control	Control	-	Control; -	CL0069	-	Y	-	abscess; abscess_abdominal; abscess_axilla; abscess_back; abscess_chin; abscess_l_antecub; abscess_l_breast; abscess_l_buttock; abscess_l_buttocks; abscess_l_hand; abscess_l_hip; abscess_l_knee; abscess_l_leg; abscess_l_thigh; abscess_labia; abscess_r; abscess_r_arm; abscess_r_buttock; abscess_r_elbow; abscess_r_hand; abscess_r_leg; abscess_r_thigh; aspirate_back; aspirate_chest; aspirate_elbow; …	Abscess; Aspirate; Bacterial; BAL; Blood; Bone; Control; Cyst; Eye; Genital; Genital_F; Genital_M; Joint; Misc. Known; Oral; Respiratory; Stool; Tissue; Urine; Wound	Abdominal; Blood; Bone; Control; Ear; Eye; Joint; Misc. Known; Respiratory; Skin; Stool; Unknown; Urinary Tract	Arm; Axilla; Back; Breast; Face; Foot; Genital; Genital (female); Genital (male); Hand; Head; Hip; Knee; Leg; Lower; Mouth; Nose; Pleural; Rectal; Shoulder; Sinus; Upper	120	13
	36_b02	WUSC-036_b02	1	Root:1.0;Bacteria:1.0;Firmicutes:1.0;Bacilli:1.0;Bacillales:1.0;Staphylococcaceae:1.0;Staphylococcus:1.0;	Staphylococcus	s.aureus_control_culture	Control	Control	-	Control; -	CL0069	-	Y	-	abscess; abscess_abdominal; abscess_axilla; abscess_back; abscess_chin; abscess_l_antecub; abscess_l_breast; abscess_l_buttock; abscess_l_buttocks; abscess_l_hand; abscess_l_hip; abscess_l_knee; abscess_l_leg; abscess_l_thigh; abscess_labia; abscess_r; abscess_r_arm; abscess_r_buttock; abscess_r_elbow; abscess_r_hand; abscess_r_leg; abscess_r_thigh; aspirate_back; aspirate_chest; aspirate_elbow; …	Abscess; Aspirate; Bacterial; BAL; Blood; Bone; Control; Cyst; Eye; Genital; Genital_F; Genital_M; Joint; Misc. Known; Oral; Respiratory; Stool; Tissue; Urine; Wound	Abdominal; Blood; Bone; Control; Ear; Eye; Joint; Misc. Known; Respiratory; Skin; Stool; Unknown; Urinary Tract	Arm; Axilla; Back; Breast; Face; Foot; Genital; Genital (female); Genital (male); Hand; Head; Hip; Knee; Leg; Lower; Mouth; Nose; Pleural; Rectal; Shoulder; Sinus; Upper	120	13
	35_E05	WUSC-035_E05	1	Root:1.0;Bacteria:1.0;Firmicutes:1.0;Bacilli:1.0;Bacillales:1.0;Staphylococcaceae:1.0;Staphylococcus:1.0;	Staphylococcus	s.aureus_control_culture	Control	Control	-	Control; -	CL0069	-	Y	-	abscess; abscess_abdominal; abscess_axilla; abscess_back; abscess_chin; abscess_l_antecub; abscess_l_breast; abscess_l_buttock; abscess_l_buttocks; abscess_l_hand; abscess_l_hip; abscess_l_knee; abscess_l_leg; abscess_l_thigh; abscess_labia; abscess_r; abscess_r_arm; abscess_r_buttock; abscess_r_elbow; abscess_r_hand; abscess_r_leg; abscess_r_thigh; aspirate_back; aspirate_chest; aspirate_elbow; …	Abscess; Aspirate; Bacterial; BAL; Blood; Bone; Control; Cyst; Eye; Genital; Genital_F; Genital_M; Joint; Misc. Known; Oral; Respiratory; Stool; Tissue; Urine; Wound	Abdominal; Blood; Bone; Control; Ear; Eye; Joint; Misc. Known; Respiratory; Skin; Stool; Unknown; Urinary Tract	Arm; Axilla; Back; Breast; Face; Foot; Genital; Genital (female); Genital (male); Hand; Head; Hip; Knee; Leg; Lower; Mouth; Nose; Pleural; Rectal; Shoulder; Sinus; Upper	120	13
	35_b06	WUSC-035_b06	1	Root:1.0;Bacteria:1.0;Firmicutes:1.0;Bacilli:1.0;Bacillales:1.0;Staphylococcaceae:1.0;Staphylococcus:1.0;	Staphylococcus	control_dna	Control	Control	-	Control; -	CL0069	-	Y	-	abscess; abscess_abdominal; abscess_axilla; abscess_back; abscess_chin; abscess_l_antecub; abscess_l_breast; abscess_l_buttock; abscess_l_buttocks; abscess_l_hand; abscess_l_hip; abscess_l_knee; abscess_l_leg; abscess_l_thigh; abscess_labia; abscess_r; abscess_r_arm; abscess_r_buttock; abscess_r_elbow; abscess_r_hand; abscess_r_leg; abscess_r_thigh; aspirate_back; aspirate_chest; aspirate_elbow; …	Abscess; Aspirate; Bacterial; BAL; Blood; Bone; Control; Cyst; Eye; Genital; Genital_F; Genital_M; Joint; Misc. Known; Oral; Respiratory; Stool; Tissue; Urine; Wound	Abdominal; Blood; Bone; Control; Ear; Eye; Joint; Misc. Known; Respiratory; Skin; Stool; Unknown; Urinary Tract	Arm; Axilla; Back; Breast; Face; Foot; Genital; Genital (female); Genital (male); Hand; Head; Hip; Knee; Leg; Lower; Mouth; Nose; Pleural; Rectal; Shoulder; Sinus; Upper	120	13
	35_b02	WUSC-035_b02	1	Root:1.0;Bacteria:1.0;Firmicutes:1.0;Bacilli:1.0;Bacillales:1.0;Staphylococcaceae:1.0;Staphylococcus:1.0;	Staphylococcus	s.aureus_control_culture	Control	Control	-	Control; -	CL0069	-	Y	-	abscess; abscess_abdominal; abscess_axilla; abscess_back; abscess_chin; abscess_l_antecub; abscess_l_breast; abscess_l_buttock; abscess_l_buttocks; abscess_l_hand; abscess_l_hip; abscess_l_knee; abscess_l_leg; abscess_l_thigh; abscess_labia; abscess_r; abscess_r_arm; abscess_r_buttock; abscess_r_elbow; abscess_r_hand; abscess_r_leg; abscess_r_thigh; aspirate_back; aspirate_chest; aspirate_elbow; …	Abscess; Aspirate; Bacterial; BAL; Blood; Bone; Control; Cyst; Eye; Genital; Genital_F; Genital_M; Joint; Misc. Known; Oral; Respiratory; Stool; Tissue; Urine; Wound	Abdominal; Blood; Bone; Control; Ear; Eye; Joint; Misc. Known; Respiratory; Skin; Stool; Unknown; Urinary Tract	Arm; Axilla; Back; Breast; Face; Foot; Genital; Genital (female); Genital (male); Hand; Head; Hip; Knee; Leg; Lower; Mouth; Nose; Pleural; Rectal; Shoulder; Sinus; Upper	120	13
	34_E05	WUSC-034_E05	1	Root:1.0;Bacteria:1.0;Firmicutes:1.0;Bacilli:1.0;Bacillales:1.0;Staphylococcaceae:1.0;Staphylococcus:1.0;	Staphylococcus	s.aureus_control_culture	Control	Control	-	Control; -	CL0069	-	Y	-	abscess; abscess_abdominal; abscess_axilla; abscess_back; abscess_chin; abscess_l_antecub; abscess_l_breast; abscess_l_buttock; abscess_l_buttocks; abscess_l_hand; abscess_l_hip; abscess_l_knee; abscess_l_leg; abscess_l_thigh; abscess_labia; abscess_r; abscess_r_arm; abscess_r_buttock; abscess_r_elbow; abscess_r_hand; abscess_r_leg; abscess_r_thigh; aspirate_back; aspirate_chest; aspirate_elbow; …	Abscess; Aspirate; Bacterial; BAL; Blood; Bone; Control; Cyst; Eye; Genital; Genital_F; Genital_M; Joint; Misc. Known; Oral; Respiratory; Stool; Tissue; Urine; Wound	Abdominal; Blood; Bone; Control; Ear; Eye; Joint; Misc. Known; Respiratory; Skin; Stool; Unknown; Urinary Tract	Arm; Axilla; Back; Breast; Face; Foot; Genital; Genital (female); Genital (male); Hand; Head; Hip; Knee; Leg; Lower; Mouth; Nose; Pleural; Rectal; Shoulder; Sinus; Upper	120	13
	34_b06	WUSC-034_b06	1	Root:1.0;Bacteria:1.0;Firmicutes:1.0;Bacilli:1.0;Bacillales:1.0;Staphylococcaceae:1.0;Staphylococcus:1.0;	Staphylococcus	control_dna	Control	Control	-	Control; -	CL0069	-	Y	-	abscess; abscess_abdominal; abscess_axilla; abscess_back; abscess_chin; abscess_l_antecub; abscess_l_breast; abscess_l_buttock; abscess_l_buttocks; abscess_l_hand; abscess_l_hip; abscess_l_knee; abscess_l_leg; abscess_l_thigh; abscess_labia; abscess_r; abscess_r_arm; abscess_r_buttock; abscess_r_elbow; abscess_r_hand; abscess_r_leg; abscess_r_thigh; aspirate_back; aspirate_chest; aspirate_elbow; …	Abscess; Aspirate; Bacterial; BAL; Blood; Bone; Control; Cyst; Eye; Genital; Genital_F; Genital_M; Joint; Misc. Known; Oral; Respiratory; Stool; Tissue; Urine; Wound	Abdominal; Blood; Bone; Control; Ear; Eye; Joint; Misc. Known; Respiratory; Skin; Stool; Unknown; Urinary Tract	Arm; Axilla; Back; Breast; Face; Foot; Genital; Genital (female); Genital (male); Hand; Head; Hip; Knee; Leg; Lower; Mouth; Nose; Pleural; Rectal; Shoulder; Sinus; Upper	120	13
	34_b02	WUSC-034_b02	1	Root:1.0;Bacteria:1.0;Firmicutes:1.0;Bacilli:1.0;Bacillales:1.0;Staphylococcaceae:1.0;Staphylococcus:1.0;	Staphylococcus	s.aureus_control_culture	Control	Control	-	Control; -	CL0069	-	Y	-	abscess; abscess_abdominal; abscess_axilla; abscess_back; abscess_chin; abscess_l_antecub; abscess_l_breast; abscess_l_buttock; abscess_l_buttocks; abscess_l_hand; abscess_l_hip; abscess_l_knee; abscess_l_leg; abscess_l_thigh; abscess_labia; abscess_r; abscess_r_arm; abscess_r_buttock; abscess_r_elbow; abscess_r_hand; abscess_r_leg; abscess_r_thigh; aspirate_back; aspirate_chest; aspirate_elbow; …	Abscess; Aspirate; Bacterial; BAL; Blood; Bone; Control; Cyst; Eye; Genital; Genital_F; Genital_M; Joint; Misc. Known; Oral; Respiratory; Stool; Tissue; Urine; Wound	Abdominal; Blood; Bone; Control; Ear; Eye; Joint; Misc. Known; Respiratory; Skin; Stool; Unknown; Urinary Tract	Arm; Axilla; Back; Breast; Face; Foot; Genital; Genital (female); Genital (male); Hand; Head; Hip; Knee; Leg; Lower; Mouth; Nose; Pleural; Rectal; Shoulder; Sinus; Upper	120	13
	4_E05	WUSC-004_E05	2	Root:1.0;Bacteria:1.0;Firmicutes:1.0;Bacilli:1.0;Bacillales:1.0;Staphylococcaceae:1.0;Staphylococcus:1.0;	Staphylococcus	s_aureus	Control	Control	-	Control; -	CL0069	-	Y	-	abscess; abscess_abdominal; abscess_axilla; abscess_back; abscess_chin; abscess_l_antecub; abscess_l_breast; abscess_l_buttock; abscess_l_buttocks; abscess_l_hand; abscess_l_hip; abscess_l_knee; abscess_l_leg; abscess_l_thigh; abscess_labia; abscess_r; abscess_r_arm; abscess_r_buttock; abscess_r_elbow; abscess_r_hand; abscess_r_leg; abscess_r_thigh; aspirate_back; aspirate_chest; aspirate_elbow; …	Abscess; Aspirate; Bacterial; BAL; Blood; Bone; Control; Cyst; Eye; Genital; Genital_F; Genital_M; Joint; Misc. Known; Oral; Respiratory; Stool; Tissue; Urine; Wound	Abdominal; Blood; Bone; Control; Ear; Eye; Joint; Misc. Known; Respiratory; Skin; Stool; Unknown; Urinary Tract	Arm; Axilla; Back; Breast; Face; Foot; Genital; Genital (female); Genital (male); Hand; Head; Hip; Knee; Leg; Lower; Mouth; Nose; Pleural; Rectal; Shoulder; Sinus; Upper	120	13
	6_E05	WUSC-6_E05	2	Root:1.0;Bacteria:1.0;Firmicutes:1.0;Bacilli:1.0;Bacillales:1.0;Staphylococcaceae:1.0;Staphylococcus:1.0;	Staphylococcus	s_aureus	Control	Control	-	Control; -	CL0069	-	Y	-	abscess; abscess_abdominal; abscess_axilla; abscess_back; abscess_chin; abscess_l_antecub; abscess_l_breast; abscess_l_buttock; abscess_l_buttocks; abscess_l_hand; abscess_l_hip; abscess_l_knee; abscess_l_leg; abscess_l_thigh; abscess_labia; abscess_r; abscess_r_arm; abscess_r_buttock; abscess_r_elbow; abscess_r_hand; abscess_r_leg; abscess_r_thigh; aspirate_back; aspirate_chest; aspirate_elbow; …	Abscess; Aspirate; Bacterial; BAL; Blood; Bone; Control; Cyst; Eye; Genital; Genital_F; Genital_M; Joint; Misc. Known; Oral; Respiratory; Stool; Tissue; Urine; Wound	Abdominal; Blood; Bone; Control; Ear; Eye; Joint; Misc. Known; Respiratory; Skin; Stool; Unknown; Urinary Tract	Arm; Axilla; Back; Breast; Face; Foot; Genital; Genital (female); Genital (male); Hand; Head; Hip; Knee; Leg; Lower; Mouth; Nose; Pleural; Rectal; Shoulder; Sinus; Upper	120	13
	14_b02	WUSC-14_b02	1	Root:1.0;Bacteria:1.0;Firmicutes:1.0;Bacilli:1.0;Bacillales:1.0;Staphylococcaceae:1.0;Staphylococcus:1.0;	Staphylococcus	control	Control	Control	-	Control; -	CL0069	-	Y	-	abscess; abscess_abdominal; abscess_axilla; abscess_back; abscess_chin; abscess_l_antecub; abscess_l_breast; abscess_l_buttock; abscess_l_buttocks; abscess_l_hand; abscess_l_hip; abscess_l_knee; abscess_l_leg; abscess_l_thigh; abscess_labia; abscess_r; abscess_r_arm; abscess_r_buttock; abscess_r_elbow; abscess_r_hand; abscess_r_leg; abscess_r_thigh; aspirate_back; aspirate_chest; aspirate_elbow; …	Abscess; Aspirate; Bacterial; BAL; Blood; Bone; Control; Cyst; Eye; Genital; Genital_F; Genital_M; Joint; Misc. Known; Oral; Respiratory; Stool; Tissue; Urine; Wound	Abdominal; Blood; Bone; Control; Ear; Eye; Joint; Misc. Known; Respiratory; Skin; Stool; Unknown; Urinary Tract	Arm; Axilla; Back; Breast; Face; Foot; Genital; Genital (female); Genital (male); Hand; Head; Hip; Knee; Leg; Lower; Mouth; Nose; Pleural; Rectal; Shoulder; Sinus; Upper	120	13
	16_b02	WUSC-16_b02	1	Root:1.0;Bacteria:1.0;Firmicutes:1.0;Bacilli:1.0;Bacillales:1.0;Staphylococcaceae:1.0;Staphylococcus:1.0;	Staphylococcus	control	Control	Control	-	Control; -	CL0069	-	Y	-	abscess; abscess_abdominal; abscess_axilla; abscess_back; abscess_chin; abscess_l_antecub; abscess_l_breast; abscess_l_buttock; abscess_l_buttocks; abscess_l_hand; abscess_l_hip; abscess_l_knee; abscess_l_leg; abscess_l_thigh; abscess_labia; abscess_r; abscess_r_arm; abscess_r_buttock; abscess_r_elbow; abscess_r_hand; abscess_r_leg; abscess_r_thigh; aspirate_back; aspirate_chest; aspirate_elbow; …	Abscess; Aspirate; Bacterial; BAL; Blood; Bone; Control; Cyst; Eye; Genital; Genital_F; Genital_M; Joint; Misc. Known; Oral; Respiratory; Stool; Tissue; Urine; Wound	Abdominal; Blood; Bone; Control; Ear; Eye; Joint; Misc. Known; Respiratory; Skin; Stool; Unknown; Urinary Tract	Arm; Axilla; Back; Breast; Face; Foot; Genital; Genital (female); Genital (male); Hand; Head; Hip; Knee; Leg; Lower; Mouth; Nose; Pleural; Rectal; Shoulder; Sinus; Upper	120	13
	16_E05	WUSC-16_E05	1	Root:1.0;Bacteria:1.0;Firmicutes:1.0;Bacilli:1.0;Bacillales:1.0;Staphylococcaceae:1.0;Staphylococcus:1.0;	Staphylococcus	control	Control	Control	-	Control; -	CL0069	-	Y	-	abscess; abscess_abdominal; abscess_axilla; abscess_back; abscess_chin; abscess_l_antecub; abscess_l_breast; abscess_l_buttock; abscess_l_buttocks; abscess_l_hand; abscess_l_hip; abscess_l_knee; abscess_l_leg; abscess_l_thigh; abscess_labia; abscess_r; abscess_r_arm; abscess_r_buttock; abscess_r_elbow; abscess_r_hand; abscess_r_leg; abscess_r_thigh; aspirate_back; aspirate_chest; aspirate_elbow; …	Abscess; Aspirate; Bacterial; BAL; Blood; Bone; Control; Cyst; Eye; Genital; Genital_F; Genital_M; Joint; Misc. Known; Oral; Respiratory; Stool; Tissue; Urine; Wound	Abdominal; Blood; Bone; Control; Ear; Eye; Joint; Misc. Known; Respiratory; Skin; Stool; Unknown; Urinary Tract	Arm; Axilla; Back; Breast; Face; Foot; Genital; Genital (female); Genital (male); Hand; Head; Hip; Knee; Leg; Lower; Mouth; Nose; Pleural; Rectal; Shoulder; Sinus; Upper	120	13
	17_b02	WUSC-017_b02	1	Root:1.0;Bacteria:1.0;Firmicutes:1.0;Bacilli:1.0;Bacillales:1.0;Staphylococcaceae:1.0;Staphylococcus:1.0;	Staphylococcus	s.aureus	Bacterial	Control	-	Control; -	CL0069	-	Y	-	abscess; abscess_abdominal; abscess_axilla; abscess_back; abscess_chin; abscess_l_antecub; abscess_l_breast; abscess_l_buttock; abscess_l_buttocks; abscess_l_hand; abscess_l_hip; abscess_l_knee; abscess_l_leg; abscess_l_thigh; abscess_labia; abscess_r; abscess_r_arm; abscess_r_buttock; abscess_r_elbow; abscess_r_hand; abscess_r_leg; abscess_r_thigh; aspirate_back; aspirate_chest; aspirate_elbow; …	Abscess; Aspirate; Bacterial; BAL; Blood; Bone; Control; Cyst; Eye; Genital; Genital_F; Genital_M; Joint; Misc. Known; Oral; Respiratory; Stool; Tissue; Urine; Wound	Abdominal; Blood; Bone; Control; Ear; Eye; Joint; Misc. Known; Respiratory; Skin; Stool; Unknown; Urinary Tract	Arm; Axilla; Back; Breast; Face; Foot; Genital; Genital (female); Genital (male); Hand; Head; Hip; Knee; Leg; Lower; Mouth; Nose; Pleural; Rectal; Shoulder; Sinus; Upper	120	13
	17_E05	WUSC-017_E05	1	Root:1.0;Bacteria:1.0;Firmicutes:1.0;Bacilli:1.0;Bacillales:1.0;Staphylococcaceae:1.0;Staphylococcus:1.0;	Staphylococcus	s.aureus	Bacterial	Control	-	Control; -	CL0069	-	Y	-	abscess; abscess_abdominal; abscess_axilla; abscess_back; abscess_chin; abscess_l_antecub; abscess_l_breast; abscess_l_buttock; abscess_l_buttocks; abscess_l_hand; abscess_l_hip; abscess_l_knee; abscess_l_leg; abscess_l_thigh; abscess_labia; abscess_r; abscess_r_arm; abscess_r_buttock; abscess_r_elbow; abscess_r_hand; abscess_r_leg; abscess_r_thigh; aspirate_back; aspirate_chest; aspirate_elbow; …	Abscess; Aspirate; Bacterial; BAL; Blood; Bone; Control; Cyst; Eye; Genital; Genital_F; Genital_M; Joint; Misc. Known; Oral; Respiratory; Stool; Tissue; Urine; Wound	Abdominal; Blood; Bone; Control; Ear; Eye; Joint; Misc. Known; Respiratory; Skin; Stool; Unknown; Urinary Tract	Arm; Axilla; Back; Breast; Face; Foot; Genital; Genital (female); Genital (male); Hand; Head; Hip; Knee; Leg; Lower; Mouth; Nose; Pleural; Rectal; Shoulder; Sinus; Upper	120	13
	19_b02	WUSC-019_b02	1	Root:1.0;Bacteria:1.0;Firmicutes:1.0;Bacilli:1.0;Bacillales:1.0;Staphylococcaceae:1.0;Staphylococcus:1.0;	Staphylococcus	s.aureus	Bacterial	Control	-	Control; -	CL0069	-	Y	-	abscess; abscess_abdominal; abscess_axilla; abscess_back; abscess_chin; abscess_l_antecub; abscess_l_breast; abscess_l_buttock; abscess_l_buttocks; abscess_l_hand; abscess_l_hip; abscess_l_knee; abscess_l_leg; abscess_l_thigh; abscess_labia; abscess_r; abscess_r_arm; abscess_r_buttock; abscess_r_elbow; abscess_r_hand; abscess_r_leg; abscess_r_thigh; aspirate_back; aspirate_chest; aspirate_elbow; …	Abscess; Aspirate; Bacterial; BAL; Blood; Bone; Control; Cyst; Eye; Genital; Genital_F; Genital_M; Joint; Misc. Known; Oral; Respiratory; Stool; Tissue; Urine; Wound	Abdominal; Blood; Bone; Control; Ear; Eye; Joint; Misc. Known; Respiratory; Skin; Stool; Unknown; Urinary Tract	Arm; Axilla; Back; Breast; Face; Foot; Genital; Genital (female); Genital (male); Hand; Head; Hip; Knee; Leg; Lower; Mouth; Nose; Pleural; Rectal; Shoulder; Sinus; Upper	120	13
	20_E05	WUSC-020_E05	1	Root:1.0;Bacteria:1.0;Firmicutes:1.0;Bacilli:1.0;Bacillales:1.0;Staphylococcaceae:1.0;Staphylococcus:1.0;	Staphylococcus	s.aureus	Bacterial	Control	-	Control; -	CL0069	-	Y	-	abscess; abscess_abdominal; abscess_axilla; abscess_back; abscess_chin; abscess_l_antecub; abscess_l_breast; abscess_l_buttock; abscess_l_buttocks; abscess_l_hand; abscess_l_hip; abscess_l_knee; abscess_l_leg; abscess_l_thigh; abscess_labia; abscess_r; abscess_r_arm; abscess_r_buttock; abscess_r_elbow; abscess_r_hand; abscess_r_leg; abscess_r_thigh; aspirate_back; aspirate_chest; aspirate_elbow; …	Abscess; Aspirate; Bacterial; BAL; Blood; Bone; Control; Cyst; Eye; Genital; Genital_F; Genital_M; Joint; Misc. Known; Oral; Respiratory; Stool; Tissue; Urine; Wound	Abdominal; Blood; Bone; Control; Ear; Eye; Joint; Misc. Known; Respiratory; Skin; Stool; Unknown; Urinary Tract	Arm; Axilla; Back; Breast; Face; Foot; Genital; Genital (female); Genital (male); Hand; Head; Hip; Knee; Leg; Lower; Mouth; Nose; Pleural; Rectal; Shoulder; Sinus; Upper	120	13
	21_b02	WUSC-021_b02	1	Root:1.0;Bacteria:1.0;Firmicutes:1.0;Bacilli:1.0;Bacillales:1.0;Staphylococcaceae:1.0;Staphylococcus:1.0;	Staphylococcus	s.aureus	Bacterial	Control	-	Control; -	CL0069	-	Y	-	abscess; abscess_abdominal; abscess_axilla; abscess_back; abscess_chin; abscess_l_antecub; abscess_l_breast; abscess_l_buttock; abscess_l_buttocks; abscess_l_hand; abscess_l_hip; abscess_l_knee; abscess_l_leg; abscess_l_thigh; abscess_labia; abscess_r; abscess_r_arm; abscess_r_buttock; abscess_r_elbow; abscess_r_hand; abscess_r_leg; abscess_r_thigh; aspirate_back; aspirate_chest; aspirate_elbow; …	Abscess; Aspirate; Bacterial; BAL; Blood; Bone; Control; Cyst; Eye; Genital; Genital_F; Genital_M; Joint; Misc. Known; Oral; Respiratory; Stool; Tissue; Urine; Wound	Abdominal; Blood; Bone; Control; Ear; Eye; Joint; Misc. Known; Respiratory; Skin; Stool; Unknown; Urinary Tract	Arm; Axilla; Back; Breast; Face; Foot; Genital; Genital (female); Genital (male); Hand; Head; Hip; Knee; Leg; Lower; Mouth; Nose; Pleural; Rectal; Shoulder; Sinus; Upper	120	13
	21_E05	WUSC-021_E05	1	Root:1.0;Bacteria:1.0;Firmicutes:1.0;Bacilli:1.0;Bacillales:1.0;Staphylococcaceae:1.0;Staphylococcus:1.0;	Staphylococcus	s.aureus	Bacterial	Control	-	Control; -	CL0069	-	Y	-	abscess; abscess_abdominal; abscess_axilla; abscess_back; abscess_chin; abscess_l_antecub; abscess_l_breast; abscess_l_buttock; abscess_l_buttocks; abscess_l_hand; abscess_l_hip; abscess_l_knee; abscess_l_leg; abscess_l_thigh; abscess_labia; abscess_r; abscess_r_arm; abscess_r_buttock; abscess_r_elbow; abscess_r_hand; abscess_r_leg; abscess_r_thigh; aspirate_back; aspirate_chest; aspirate_elbow; …	Abscess; Aspirate; Bacterial; BAL; Blood; Bone; Control; Cyst; Eye; Genital; Genital_F; Genital_M; Joint; Misc. Known; Oral; Respiratory; Stool; Tissue; Urine; Wound	Abdominal; Blood; Bone; Control; Ear; Eye; Joint; Misc. Known; Respiratory; Skin; Stool; Unknown; Urinary Tract	Arm; Axilla; Back; Breast; Face; Foot; Genital; Genital (female); Genital (male); Hand; Head; Hip; Knee; Leg; Lower; Mouth; Nose; Pleural; Rectal; Shoulder; Sinus; Upper	120	13
	22_b02	WUSC-022_b02	1	Root:1.0;Bacteria:1.0;Firmicutes:1.0;Bacilli:1.0;Bacillales:1.0;Staphylococcaceae:1.0;Staphylococcus:1.0;	Staphylococcus	s.aureus	Bacterial	Control	-	Control; -	CL0069	-	Y	-	abscess; abscess_abdominal; abscess_axilla; abscess_back; abscess_chin; abscess_l_antecub; abscess_l_breast; abscess_l_buttock; abscess_l_buttocks; abscess_l_hand; abscess_l_hip; abscess_l_knee; abscess_l_leg; abscess_l_thigh; abscess_labia; abscess_r; abscess_r_arm; abscess_r_buttock; abscess_r_elbow; abscess_r_hand; abscess_r_leg; abscess_r_thigh; aspirate_back; aspirate_chest; aspirate_elbow; …	Abscess; Aspirate; Bacterial; BAL; Blood; Bone; Control; Cyst; Eye; Genital; Genital_F; Genital_M; Joint; Misc. Known; Oral; Respiratory; Stool; Tissue; Urine; Wound	Abdominal; Blood; Bone; Control; Ear; Eye; Joint; Misc. Known; Respiratory; Skin; Stool; Unknown; Urinary Tract	Arm; Axilla; Back; Breast; Face; Foot; Genital; Genital (female); Genital (male); Hand; Head; Hip; Knee; Leg; Lower; Mouth; Nose; Pleural; Rectal; Shoulder; Sinus; Upper	120	13
	22_E05	WUSC-022_E05	1	Root:1.0;Bacteria:1.0;Firmicutes:1.0;Bacilli:1.0;Bacillales:1.0;Staphylococcaceae:1.0;Staphylococcus:1.0;	Staphylococcus	s.aureus	Bacterial	Control	-	Control; -	CL0069	-	Y	-	abscess; abscess_abdominal; abscess_axilla; abscess_back; abscess_chin; abscess_l_antecub; abscess_l_breast; abscess_l_buttock; abscess_l_buttocks; abscess_l_hand; abscess_l_hip; abscess_l_knee; abscess_l_leg; abscess_l_thigh; abscess_labia; abscess_r; abscess_r_arm; abscess_r_buttock; abscess_r_elbow; abscess_r_hand; abscess_r_leg; abscess_r_thigh; aspirate_back; aspirate_chest; aspirate_elbow; …	Abscess; Aspirate; Bacterial; BAL; Blood; Bone; Control; Cyst; Eye; Genital; Genital_F; Genital_M; Joint; Misc. Known; Oral; Respiratory; Stool; Tissue; Urine; Wound	Abdominal; Blood; Bone; Control; Ear; Eye; Joint; Misc. Known; Respiratory; Skin; Stool; Unknown; Urinary Tract	Arm; Axilla; Back; Breast; Face; Foot; Genital; Genital (female); Genital (male); Hand; Head; Hip; Knee; Leg; Lower; Mouth; Nose; Pleural; Rectal; Shoulder; Sinus; Upper	120	13
	23_b02	WUSC-023_b02	1	Root:1.0;Bacteria:1.0;Firmicutes:1.0;Bacilli:1.0;Bacillales:1.0;Staphylococcaceae:1.0;Staphylococcus:1.0;	Staphylococcus	s.aureus	Bacterial	Control	-	Control; -	CL0069	-	Y	-	abscess; abscess_abdominal; abscess_axilla; abscess_back; abscess_chin; abscess_l_antecub; abscess_l_breast; abscess_l_buttock; abscess_l_buttocks; abscess_l_hand; abscess_l_hip; abscess_l_knee; abscess_l_leg; abscess_l_thigh; abscess_labia; abscess_r; abscess_r_arm; abscess_r_buttock; abscess_r_elbow; abscess_r_hand; abscess_r_leg; abscess_r_thigh; aspirate_back; aspirate_chest; aspirate_elbow; …	Abscess; Aspirate; Bacterial; BAL; Blood; Bone; Control; Cyst; Eye; Genital; Genital_F; Genital_M; Joint; Misc. Known; Oral; Respiratory; Stool; Tissue; Urine; Wound	Abdominal; Blood; Bone; Control; Ear; Eye; Joint; Misc. Known; Respiratory; Skin; Stool; Unknown; Urinary Tract	Arm; Axilla; Back; Breast; Face; Foot; Genital; Genital (female); Genital (male); Hand; Head; Hip; Knee; Leg; Lower; Mouth; Nose; Pleural; Rectal; Shoulder; Sinus; Upper	120	13
	23_E05	WUSC-023_E05	1	Root:1.0;Bacteria:1.0;Firmicutes:1.0;Bacilli:1.0;Bacillales:1.0;Staphylococcaceae:1.0;Staphylococcus:1.0;	Staphylococcus	s.aureus	Bacterial	Control	-	Control; -	CL0069	-	Y	-	abscess; abscess_abdominal; abscess_axilla; abscess_back; abscess_chin; abscess_l_antecub; abscess_l_breast; abscess_l_buttock; abscess_l_buttocks; abscess_l_hand; abscess_l_hip; abscess_l_knee; abscess_l_leg; abscess_l_thigh; abscess_labia; abscess_r; abscess_r_arm; abscess_r_buttock; abscess_r_elbow; abscess_r_hand; abscess_r_leg; abscess_r_thigh; aspirate_back; aspirate_chest; aspirate_elbow; …	Abscess; Aspirate; Bacterial; BAL; Blood; Bone; Control; Cyst; Eye; Genital; Genital_F; Genital_M; Joint; Misc. Known; Oral; Respiratory; Stool; Tissue; Urine; Wound	Abdominal; Blood; Bone; Control; Ear; Eye; Joint; Misc. Known; Respiratory; Skin; Stool; Unknown; Urinary Tract	Arm; Axilla; Back; Breast; Face; Foot; Genital; Genital (female); Genital (male); Hand; Head; Hip; Knee; Leg; Lower; Mouth; Nose; Pleural; Rectal; Shoulder; Sinus; Upper	120	13
	24_b02	WUSC-024_b02	1	Root:1.0;Bacteria:1.0;Firmicutes:1.0;Bacilli:1.0;Bacillales:1.0;Staphylococcaceae:1.0;Staphylococcus:1.0;	Staphylococcus	s.aureus	Bacterial	Control	-	Control; -	CL0069	-	Y	-	abscess; abscess_abdominal; abscess_axilla; abscess_back; abscess_chin; abscess_l_antecub; abscess_l_breast; abscess_l_buttock; abscess_l_buttocks; abscess_l_hand; abscess_l_hip; abscess_l_knee; abscess_l_leg; abscess_l_thigh; abscess_labia; abscess_r; abscess_r_arm; abscess_r_buttock; abscess_r_elbow; abscess_r_hand; abscess_r_leg; abscess_r_thigh; aspirate_back; aspirate_chest; aspirate_elbow; …	Abscess; Aspirate; Bacterial; BAL; Blood; Bone; Control; Cyst; Eye; Genital; Genital_F; Genital_M; Joint; Misc. Known; Oral; Respiratory; Stool; Tissue; Urine; Wound	Abdominal; Blood; Bone; Control; Ear; Eye; Joint; Misc. Known; Respiratory; Skin; Stool; Unknown; Urinary Tract	Arm; Axilla; Back; Breast; Face; Foot; Genital; Genital (female); Genital (male); Hand; Head; Hip; Knee; Leg; Lower; Mouth; Nose; Pleural; Rectal; Shoulder; Sinus; Upper	120	13
	24_E05	WUSC-024_E05	1	Root:1.0;Bacteria:1.0;Firmicutes:1.0;Bacilli:1.0;Bacillales:1.0;Staphylococcaceae:1.0;Staphylococcus:1.0;	Staphylococcus	s.aureus	Bacterial	Control	-	Control; -	CL0069	-	Y	-	abscess; abscess_abdominal; abscess_axilla; abscess_back; abscess_chin; abscess_l_antecub; abscess_l_breast; abscess_l_buttock; abscess_l_buttocks; abscess_l_hand; abscess_l_hip; abscess_l_knee; abscess_l_leg; abscess_l_thigh; abscess_labia; abscess_r; abscess_r_arm; abscess_r_buttock; abscess_r_elbow; abscess_r_hand; abscess_r_leg; abscess_r_thigh; aspirate_back; aspirate_chest; aspirate_elbow; …	Abscess; Aspirate; Bacterial; BAL; Blood; Bone; Control; Cyst; Eye; Genital; Genital_F; Genital_M; Joint; Misc. Known; Oral; Respiratory; Stool; Tissue; Urine; Wound	Abdominal; Blood; Bone; Control; Ear; Eye; Joint; Misc. Known; Respiratory; Skin; Stool; Unknown; Urinary Tract	Arm; Axilla; Back; Breast; Face; Foot; Genital; Genital (female); Genital (male); Hand; Head; Hip; Knee; Leg; Lower; Mouth; Nose; Pleural; Rectal; Shoulder; Sinus; Upper	120	13
	5_E05	WUSC-5_E05	1	Root:1.0;Bacteria:1.0;Firmicutes:1.0;Bacilli:1.0;Bacillales:1.0;Staphylococcaceae:1.0;Staphylococcus:1.0;	Staphylococcus	control	Control	Control	-	Control; -	CL0069	-	Y	-	abscess; abscess_abdominal; abscess_axilla; abscess_back; abscess_chin; abscess_l_antecub; abscess_l_breast; abscess_l_buttock; abscess_l_buttocks; abscess_l_hand; abscess_l_hip; abscess_l_knee; abscess_l_leg; abscess_l_thigh; abscess_labia; abscess_r; abscess_r_arm; abscess_r_buttock; abscess_r_elbow; abscess_r_hand; abscess_r_leg; abscess_r_thigh; aspirate_back; aspirate_chest; aspirate_elbow; …	Abscess; Aspirate; Bacterial; BAL; Blood; Bone; Control; Cyst; Eye; Genital; Genital_F; Genital_M; Joint; Misc. Known; Oral; Respiratory; Stool; Tissue; Urine; Wound	Abdominal; Blood; Bone; Control; Ear; Eye; Joint; Misc. Known; Respiratory; Skin; Stool; Unknown; Urinary Tract	Arm; Axilla; Back; Breast; Face; Foot; Genital; Genital (female); Genital (male); Hand; Head; Hip; Knee; Leg; Lower; Mouth; Nose; Pleural; Rectal; Shoulder; Sinus; Upper	120	13
	8_b02	WUSC-8_b02	1	Root:1.0;Bacteria:1.0;Firmicutes:1.0;Bacilli:1.0;Bacillales:1.0;Staphylococcaceae:1.0;Staphylococcus:1.0;	Staphylococcus	control	Control	Control	-	Control; -	CL0069	-	Y	-	abscess; abscess_abdominal; abscess_axilla; abscess_back; abscess_chin; abscess_l_antecub; abscess_l_breast; abscess_l_buttock; abscess_l_buttocks; abscess_l_hand; abscess_l_hip; abscess_l_knee; abscess_l_leg; abscess_l_thigh; abscess_labia; abscess_r; abscess_r_arm; abscess_r_buttock; abscess_r_elbow; abscess_r_hand; abscess_r_leg; abscess_r_thigh; aspirate_back; aspirate_chest; aspirate_elbow; …	Abscess; Aspirate; Bacterial; BAL; Blood; Bone; Control; Cyst; Eye; Genital; Genital_F; Genital_M; Joint; Misc. Known; Oral; Respiratory; Stool; Tissue; Urine; Wound	Abdominal; Blood; Bone; Control; Ear; Eye; Joint; Misc. Known; Respiratory; Skin; Stool; Unknown; Urinary Tract	Arm; Axilla; Back; Breast; Face; Foot; Genital; Genital (female); Genital (male); Hand; Head; Hip; Knee; Leg; Lower; Mouth; Nose; Pleural; Rectal; Shoulder; Sinus; Upper	120	13
	8_E05	WUSC-8_E05	1	Root:1.0;Bacteria:1.0;Firmicutes:1.0;Bacilli:1.0;Bacillales:1.0;Staphylococcaceae:1.0;Staphylococcus:1.0;	Staphylococcus	control	Control	Control	-	Control; -	CL0069	-	Y	-	abscess; abscess_abdominal; abscess_axilla; abscess_back; abscess_chin; abscess_l_antecub; abscess_l_breast; abscess_l_buttock; abscess_l_buttocks; abscess_l_hand; abscess_l_hip; abscess_l_knee; abscess_l_leg; abscess_l_thigh; abscess_labia; abscess_r; abscess_r_arm; abscess_r_buttock; abscess_r_elbow; abscess_r_hand; abscess_r_leg; abscess_r_thigh; aspirate_back; aspirate_chest; aspirate_elbow; …	Abscess; Aspirate; Bacterial; BAL; Blood; Bone; Control; Cyst; Eye; Genital; Genital_F; Genital_M; Joint; Misc. Known; Oral; Respiratory; Stool; Tissue; Urine; Wound	Abdominal; Blood; Bone; Control; Ear; Eye; Joint; Misc. Known; Respiratory; Skin; Stool; Unknown; Urinary Tract	Arm; Axilla; Back; Breast; Face; Foot; Genital; Genital (female); Genital (male); Hand; Head; Hip; Knee; Leg; Lower; Mouth; Nose; Pleural; Rectal; Shoulder; Sinus; Upper	120	13
	9_b02	WUSC-9_b02	2	Root:1.0;Bacteria:1.0;Firmicutes:1.0;Bacilli:1.0;Bacillales:1.0;Staphylococcaceae:1.0;Staphylococcus:1.0;	Staphylococcus	control	Control	Control	-	Control; -	CL0069	-	Y	-	abscess; abscess_abdominal; abscess_axilla; abscess_back; abscess_chin; abscess_l_antecub; abscess_l_breast; abscess_l_buttock; abscess_l_buttocks; abscess_l_hand; abscess_l_hip; abscess_l_knee; abscess_l_leg; abscess_l_thigh; abscess_labia; abscess_r; abscess_r_arm; abscess_r_buttock; abscess_r_elbow; abscess_r_hand; abscess_r_leg; abscess_r_thigh; aspirate_back; aspirate_chest; aspirate_elbow; …	Abscess; Aspirate; Bacterial; BAL; Blood; Bone; Control; Cyst; Eye; Genital; Genital_F; Genital_M; Joint; Misc. Known; Oral; Respiratory; Stool; Tissue; Urine; Wound	Abdominal; Blood; Bone; Control; Ear; Eye; Joint; Misc. Known; Respiratory; Skin; Stool; Unknown; Urinary Tract	Arm; Axilla; Back; Breast; Face; Foot; Genital; Genital (female); Genital (male); Hand; Head; Hip; Knee; Leg; Lower; Mouth; Nose; Pleural; Rectal; Shoulder; Sinus; Upper	120	13
	10_b02	WUSC-10_b02	1	Root:1.0;Bacteria:1.0;Firmicutes:1.0;Bacilli:1.0;Bacillales:1.0;Staphylococcaceae:1.0;Staphylococcus:1.0;	Staphylococcus	control	Control	Control	-	Control; -	CL0069	-	Y	-	abscess; abscess_abdominal; abscess_axilla; abscess_back; abscess_chin; abscess_l_antecub; abscess_l_breast; abscess_l_buttock; abscess_l_buttocks; abscess_l_hand; abscess_l_hip; abscess_l_knee; abscess_l_leg; abscess_l_thigh; abscess_labia; abscess_r; abscess_r_arm; abscess_r_buttock; abscess_r_elbow; abscess_r_hand; abscess_r_leg; abscess_r_thigh; aspirate_back; aspirate_chest; aspirate_elbow; …	Abscess; Aspirate; Bacterial; BAL; Blood; Bone; Control; Cyst; Eye; Genital; Genital_F; Genital_M; Joint; Misc. Known; Oral; Respiratory; Stool; Tissue; Urine; Wound	Abdominal; Blood; Bone; Control; Ear; Eye; Joint; Misc. Known; Respiratory; Skin; Stool; Unknown; Urinary Tract	Arm; Axilla; Back; Breast; Face; Foot; Genital; Genital (female); Genital (male); Hand; Head; Hip; Knee; Leg; Lower; Mouth; Nose; Pleural; Rectal; Shoulder; Sinus; Upper	120	13
	10_E05	WUSC-10_E05	2	Root:1.0;Bacteria:1.0;Firmicutes:1.0;Bacilli:1.0;Bacillales:1.0;Staphylococcaceae:1.0;Staphylococcus:1.0;	Staphylococcus	control	Control	Control	-	Control; -	CL0069	-	Y	-	abscess; abscess_abdominal; abscess_axilla; abscess_back; abscess_chin; abscess_l_antecub; abscess_l_breast; abscess_l_buttock; abscess_l_buttocks; abscess_l_hand; abscess_l_hip; abscess_l_knee; abscess_l_leg; abscess_l_thigh; abscess_labia; abscess_r; abscess_r_arm; abscess_r_buttock; abscess_r_elbow; abscess_r_hand; abscess_r_leg; abscess_r_thigh; aspirate_back; aspirate_chest; aspirate_elbow; …	Abscess; Aspirate; Bacterial; BAL; Blood; Bone; Control; Cyst; Eye; Genital; Genital_F; Genital_M; Joint; Misc. Known; Oral; Respiratory; Stool; Tissue; Urine; Wound	Abdominal; Blood; Bone; Control; Ear; Eye; Joint; Misc. Known; Respiratory; Skin; Stool; Unknown; Urinary Tract	Arm; Axilla; Back; Breast; Face; Foot; Genital; Genital (female); Genital (male); Hand; Head; Hip; Knee; Leg; Lower; Mouth; Nose; Pleural; Rectal; Shoulder; Sinus; Upper	120	13
	11_b02	WUSC-11_b02	2	Root:1.0;Bacteria:1.0;Firmicutes:1.0;Bacilli:1.0;Bacillales:1.0;Staphylococcaceae:1.0;Staphylococcus:1.0;	Staphylococcus	control	Control	Control	-	Control; -	CL0069	-	Y	-	abscess; abscess_abdominal; abscess_axilla; abscess_back; abscess_chin; abscess_l_antecub; abscess_l_breast; abscess_l_buttock; abscess_l_buttocks; abscess_l_hand; abscess_l_hip; abscess_l_knee; abscess_l_leg; abscess_l_thigh; abscess_labia; abscess_r; abscess_r_arm; abscess_r_buttock; abscess_r_elbow; abscess_r_hand; abscess_r_leg; abscess_r_thigh; aspirate_back; aspirate_chest; aspirate_elbow; …	Abscess; Aspirate; Bacterial; BAL; Blood; Bone; Control; Cyst; Eye; Genital; Genital_F; Genital_M; Joint; Misc. Known; Oral; Respiratory; Stool; Tissue; Urine; Wound	Abdominal; Blood; Bone; Control; Ear; Eye; Joint; Misc. Known; Respiratory; Skin; Stool; Unknown; Urinary Tract	Arm; Axilla; Back; Breast; Face; Foot; Genital; Genital (female); Genital (male); Hand; Head; Hip; Knee; Leg; Lower; Mouth; Nose; Pleural; Rectal; Shoulder; Sinus; Upper	120	13
	11_E05	WUSC-11_E05	2	Root:1.0;Bacteria:1.0;Firmicutes:1.0;Bacilli:1.0;Bacillales:1.0;Staphylococcaceae:1.0;Staphylococcus:1.0;	Staphylococcus	control	Control	Control	-	Control; -	CL0069	-	Y	-	abscess; abscess_abdominal; abscess_axilla; abscess_back; abscess_chin; abscess_l_antecub; abscess_l_breast; abscess_l_buttock; abscess_l_buttocks; abscess_l_hand; abscess_l_hip; abscess_l_knee; abscess_l_leg; abscess_l_thigh; abscess_labia; abscess_r; abscess_r_arm; abscess_r_buttock; abscess_r_elbow; abscess_r_hand; abscess_r_leg; abscess_r_thigh; aspirate_back; aspirate_chest; aspirate_elbow; …	Abscess; Aspirate; Bacterial; BAL; Blood; Bone; Control; Cyst; Eye; Genital; Genital_F; Genital_M; Joint; Misc. Known; Oral; Respiratory; Stool; Tissue; Urine; Wound	Abdominal; Blood; Bone; Control; Ear; Eye; Joint; Misc. Known; Respiratory; Skin; Stool; Unknown; Urinary Tract	Arm; Axilla; Back; Breast; Face; Foot; Genital; Genital (female); Genital (male); Hand; Head; Hip; Knee; Leg; Lower; Mouth; Nose; Pleural; Rectal; Shoulder; Sinus; Upper	120	13
	11_f08	WUSC-11_f08	1	Root:1.0;Bacteria:1.0;Firmicutes:1.0;Bacilli:1.0;Bacillales:1.0;Staphylococcaceae:1.0;Staphylococcus:1.0;	Staphylococcus	control	Control	Control	-	Control; -	CL0069	-	Y	-	abscess; abscess_abdominal; abscess_axilla; abscess_back; abscess_chin; abscess_l_antecub; abscess_l_breast; abscess_l_buttock; abscess_l_buttocks; abscess_l_hand; abscess_l_hip; abscess_l_knee; abscess_l_leg; abscess_l_thigh; abscess_labia; abscess_r; abscess_r_arm; abscess_r_buttock; abscess_r_elbow; abscess_r_hand; abscess_r_leg; abscess_r_thigh; aspirate_back; aspirate_chest; aspirate_elbow; …	Abscess; Aspirate; Bacterial; BAL; Blood; Bone; Control; Cyst; Eye; Genital; Genital_F; Genital_M; Joint; Misc. Known; Oral; Respiratory; Stool; Tissue; Urine; Wound	Abdominal; Blood; Bone; Control; Ear; Eye; Joint; Misc. Known; Respiratory; Skin; Stool; Unknown; Urinary Tract	Arm; Axilla; Back; Breast; Face; Foot; Genital; Genital (female); Genital (male); Hand; Head; Hip; Knee; Leg; Lower; Mouth; Nose; Pleural; Rectal; Shoulder; Sinus; Upper	120	13
	12_b02	WUSC-12_b02	2	Root:1.0;Bacteria:1.0;Firmicutes:1.0;Bacilli:1.0;Bacillales:1.0;Staphylococcaceae:1.0;Staphylococcus:1.0;	Staphylococcus	control	Control	Control	-	Control; -	CL0069	-	Y	-	abscess; abscess_abdominal; abscess_axilla; abscess_back; abscess_chin; abscess_l_antecub; abscess_l_breast; abscess_l_buttock; abscess_l_buttocks; abscess_l_hand; abscess_l_hip; abscess_l_knee; abscess_l_leg; abscess_l_thigh; abscess_labia; abscess_r; abscess_r_arm; abscess_r_buttock; abscess_r_elbow; abscess_r_hand; abscess_r_leg; abscess_r_thigh; aspirate_back; aspirate_chest; aspirate_elbow; …	Abscess; Aspirate; Bacterial; BAL; Blood; Bone; Control; Cyst; Eye; Genital; Genital_F; Genital_M; Joint; Misc. Known; Oral; Respiratory; Stool; Tissue; Urine; Wound	Abdominal; Blood; Bone; Control; Ear; Eye; Joint; Misc. Known; Respiratory; Skin; Stool; Unknown; Urinary Tract	Arm; Axilla; Back; Breast; Face; Foot; Genital; Genital (female); Genital (male); Hand; Head; Hip; Knee; Leg; Lower; Mouth; Nose; Pleural; Rectal; Shoulder; Sinus; Upper	120	13
	12_E05	WUSC-12_E05	2	Root:1.0;Bacteria:1.0;Firmicutes:1.0;Bacilli:1.0;Bacillales:1.0;Staphylococcaceae:1.0;Staphylococcus:1.0;	Staphylococcus	control	Control	Control	-	Control; -	CL0069	-	Y	-	abscess; abscess_abdominal; abscess_axilla; abscess_back; abscess_chin; abscess_l_antecub; abscess_l_breast; abscess_l_buttock; abscess_l_buttocks; abscess_l_hand; abscess_l_hip; abscess_l_knee; abscess_l_leg; abscess_l_thigh; abscess_labia; abscess_r; abscess_r_arm; abscess_r_buttock; abscess_r_elbow; abscess_r_hand; abscess_r_leg; abscess_r_thigh; aspirate_back; aspirate_chest; aspirate_elbow; …	Abscess; Aspirate; Bacterial; BAL; Blood; Bone; Control; Cyst; Eye; Genital; Genital_F; Genital_M; Joint; Misc. Known; Oral; Respiratory; Stool; Tissue; Urine; Wound	Abdominal; Blood; Bone; Control; Ear; Eye; Joint; Misc. Known; Respiratory; Skin; Stool; Unknown; Urinary Tract	Arm; Axilla; Back; Breast; Face; Foot; Genital; Genital (female); Genital (male); Hand; Head; Hip; Knee; Leg; Lower; Mouth; Nose; Pleural; Rectal; Shoulder; Sinus; Upper	120	13
	6_g09	WUSC-6_g09	1	Root:1.0;Bacteria:1.0;Firmicutes:1.0;Bacilli:1.0;Bacillales:1.0;Staphylococcaceae:1.0;Staphylococcus:1.0;	Staphylococcus	control	Control	Control	-	Control; -	CL0069	-	Y	-	abscess; abscess_abdominal; abscess_axilla; abscess_back; abscess_chin; abscess_l_antecub; abscess_l_breast; abscess_l_buttock; abscess_l_buttocks; abscess_l_hand; abscess_l_hip; abscess_l_knee; abscess_l_leg; abscess_l_thigh; abscess_labia; abscess_r; abscess_r_arm; abscess_r_buttock; abscess_r_elbow; abscess_r_hand; abscess_r_leg; abscess_r_thigh; aspirate_back; aspirate_chest; aspirate_elbow; …	Abscess; Aspirate; Bacterial; BAL; Blood; Bone; Control; Cyst; Eye; Genital; Genital_F; Genital_M; Joint; Misc. Known; Oral; Respiratory; Stool; Tissue; Urine; Wound	Abdominal; Blood; Bone; Control; Ear; Eye; Joint; Misc. Known; Respiratory; Skin; Stool; Unknown; Urinary Tract	Arm; Axilla; Back; Breast; Face; Foot; Genital; Genital (female); Genital (male); Hand; Head; Hip; Knee; Leg; Lower; Mouth; Nose; Pleural; Rectal; Shoulder; Sinus; Upper	120	13
	7_f08	WUSC-7_f08	2	Root:1.0;Bacteria:1.0;Actinobacteria:1.0;Actinobacteria:1.0;Actinomycetales:1.0;Corynebacteriaceae:1.0;Corynebacterium:1.0;	Corynebacterium	control	Control	Control	-	Control; -	CL0023	-	-	Y	abscess; abscess_axilla; abscess_l_buttock; bone_r_foot; bronch_wash; control; genital; sputum; trach_aspirate; urine; urine_cvs; vaginal; vaginal/rectal; wound; wound_abdominal; wound_first_toe; wound_r_ear; wound_r_groin; wound_r_hip; wound_tracheal; wound_vulva	Abscess; BAL; Bone; Control; Genital; Genital_F; Misc. Known; Oral; Respiratory; Urine; Wound	Abdominal; Bone; Control; Ear; Genital (Female); Joint; Misc. Known; Respiratory; Skin; Unknown; Urinary Tract	Axilla; Genital; Genital (female); Groin; Hip; Lower; Rectal; Upper	21	11
	35_f08	WUSC-035_f08	1	Root:1.0;Bacteria:1.0;Firmicutes:1.0;Bacilli:1.0;Bacillales:1.0;Staphylococcaceae:1.0;Staphylococcus:1.0;	Staphylococcus	water	Control	Control	-	Control; -	CL0378	-	Y	-	abscess_abdominal; abscess_groin; abscess_r_leg; bone_l_fourth_toe; cervical; genital; misc_infected_mesh; stool; tisssue_r; trachael_aspirate; urine; urine_cvs; vagina/rectal; vaginal/rectal; water; wound_l_leg; wound_misc; wound_sacral; wound_scalp	Abscess; Bone; Control; Genital; Genital_F; Infected_mesh; Respiratory; Stool; Tissue; Urine; Wound	Abdominal; Bone; Control; Medical Hardware; Respiratory; Skin; Stool; Unknown; Urinary Tract	Genital; Genital (female); Groin; Head; Leg; Lower; Rectal	19	9
	35_d06	WUSC-035_d06	1	Root:1.0;Bacteria:1.0;Proteobacteria:1.0;Gammaproteobacteria:1.0;Enterobacteriales:1.0;Enterobacteriaceae:1.0;Proteus:1.0;	Proteus	water	Control	Control	-	Control; -	CL0285	-	-	Y	abscess_axilla; abscess_fpelvic; abscess_l_thigh; abscess_r_buttock; bone_r_leg; peritoneal_fluid_jackson_pratt; sputum; sputum_induced; stool; tissue_l_hand; tissue_leg; tissue_sacral; tissue_stump; trach_aspirate; tracheal_aspirate; urine; urine_cath; urine_cvs; water; wound; wound_abdominal; wound_l_foot; wound_misc; wound_r_calf; wound_r_foot; wound_r_meatus; wound_r_thigh; wound_stump; wound…	Abdominal; Abscess; Bone; Control; Misc. Known; Oral; Respiratory; Stool; Tissue; Urine; Wound	Abdominal; Bone; Control; Misc. Known; Respiratory; Skin; Stool; Unknown; Urinary Tract	Axilla; Foot; Leg; Lower; Nose; Rectal	29	9
	78_h06	WUSC-078_h06	1	Root:1.0;Bacteria:1.0;Firmicutes:1.0;Bacilli:1.0;Lactobacillales:1.0;Enterococcaceae:1.0;Enterococcus:1.0;	Enterococcus	control_dna	Control	Control	-	Control; -	CL0611	-	-	Y	abdominal_fluid; abscess; abscess_chin; abscess_hepatic; abscess_l_foot; abscess_rectum; aspirate_back; bone_r_foot; bronch_wash; bronchial_washing; cervical; control_dna; drainage_r_jp; genital; peritoneal_fluid; scrotum; sputum; sputum_induced; stool; tissue_r_foot; tissue_r_toe; trach_aspirate; tracheal_aspirate; unknown; unspecified_human; urine; urine_bladder; urine_cath; urine_cvs; urine_il…	Abdominal; Abscess; Aspirate; BAL; Bone; Control; Genital; Genital_F; Genital_M; Misc. Known; Oral; Respiratory; Stool; Unknown; Urine; Wound	Abdominal; Bone; Control; Misc. Known; Respiratory; Skin; Stool; Unknown; Urinary Tract	Back; Foot; Genital; Genital (female); Genital (male); Groin; Leg; Lower; Rectal	44	9
	77_h06	WUSC-077_h06	1	Root:1.0;Bacteria:1.0;Firmicutes:1.0;Bacilli:1.0;Lactobacillales:1.0;Enterococcaceae:1.0;Enterococcus:1.0;	Enterococcus	control_dna	Control	Control	-	Control; -	CL0611	-	-	Y	abdominal_fluid; abscess; abscess_chin; abscess_hepatic; abscess_l_foot; abscess_rectum; aspirate_back; bone_r_foot; bronch_wash; bronchial_washing; cervical; control_dna; drainage_r_jp; genital; peritoneal_fluid; scrotum; sputum; sputum_induced; stool; tissue_r_foot; tissue_r_toe; trach_aspirate; tracheal_aspirate; unknown; unspecified_human; urine; urine_bladder; urine_cath; urine_cvs; urine_il…	Abdominal; Abscess; Aspirate; BAL; Bone; Control; Genital; Genital_F; Genital_M; Misc. Known; Oral; Respiratory; Stool; Unknown; Urine; Wound	Abdominal; Bone; Control; Misc. Known; Respiratory; Skin; Stool; Unknown; Urinary Tract	Back; Foot; Genital; Genital (female); Genital (male); Groin; Leg; Lower; Rectal	44	9
	76_h06	WUSC-076_h06	1	Root:1.0;Bacteria:1.0;Firmicutes:1.0;Bacilli:1.0;Lactobacillales:1.0;Enterococcaceae:1.0;Enterococcus:1.0;	Enterococcus	control_dna	Control	Control	-	Control; -	CL0611	-	-	Y	abdominal_fluid; abscess; abscess_chin; abscess_hepatic; abscess_l_foot; abscess_rectum; aspirate_back; bone_r_foot; bronch_wash; bronchial_washing; cervical; control_dna; drainage_r_jp; genital; peritoneal_fluid; scrotum; sputum; sputum_induced; stool; tissue_r_foot; tissue_r_toe; trach_aspirate; tracheal_aspirate; unknown; unspecified_human; urine; urine_bladder; urine_cath; urine_cvs; urine_il…	Abdominal; Abscess; Aspirate; BAL; Bone; Control; Genital; Genital_F; Genital_M; Misc. Known; Oral; Respiratory; Stool; Unknown; Urine; Wound	Abdominal; Bone; Control; Misc. Known; Respiratory; Skin; Stool; Unknown; Urinary Tract	Back; Foot; Genital; Genital (female); Genital (male); Groin; Leg; Lower; Rectal	44	9
	75_h06	WUSC-075_h06	1	Root:1.0;Bacteria:1.0;Firmicutes:1.0;Bacilli:1.0;Lactobacillales:1.0;Enterococcaceae:1.0;Enterococcus:1.0;	Enterococcus	control_dna	Control	Control	-	Control; -	CL0611	-	-	Y	abdominal_fluid; abscess; abscess_chin; abscess_hepatic; abscess_l_foot; abscess_rectum; aspirate_back; bone_r_foot; bronch_wash; bronchial_washing; cervical; control_dna; drainage_r_jp; genital; peritoneal_fluid; scrotum; sputum; sputum_induced; stool; tissue_r_foot; tissue_r_toe; trach_aspirate; tracheal_aspirate; unknown; unspecified_human; urine; urine_bladder; urine_cath; urine_cvs; urine_il…	Abdominal; Abscess; Aspirate; BAL; Bone; Control; Genital; Genital_F; Genital_M; Misc. Known; Oral; Respiratory; Stool; Unknown; Urine; Wound	Abdominal; Bone; Control; Misc. Known; Respiratory; Skin; Stool; Unknown; Urinary Tract	Back; Foot; Genital; Genital (female); Genital (male); Groin; Leg; Lower; Rectal	44	9
	74_h06	WUSC-074_h06	1	Root:1.0;Bacteria:1.0;Firmicutes:1.0;Bacilli:1.0;Lactobacillales:1.0;Enterococcaceae:1.0;Enterococcus:1.0;	Enterococcus	control_dna	Control	Control	-	Control; -	CL0611	-	-	Y	abdominal_fluid; abscess; abscess_chin; abscess_hepatic; abscess_l_foot; abscess_rectum; aspirate_back; bone_r_foot; bronch_wash; bronchial_washing; cervical; control_dna; drainage_r_jp; genital; peritoneal_fluid; scrotum; sputum; sputum_induced; stool; tissue_r_foot; tissue_r_toe; trach_aspirate; tracheal_aspirate; unknown; unspecified_human; urine; urine_bladder; urine_cath; urine_cvs; urine_il…	Abdominal; Abscess; Aspirate; BAL; Bone; Control; Genital; Genital_F; Genital_M; Misc. Known; Oral; Respiratory; Stool; Unknown; Urine; Wound	Abdominal; Bone; Control; Misc. Known; Respiratory; Skin; Stool; Unknown; Urinary Tract	Back; Foot; Genital; Genital (female); Genital (male); Groin; Leg; Lower; Rectal	44	9
	72_h06	WUSC-072_h06	1	Root:1.0;Bacteria:1.0;Firmicutes:1.0;Bacilli:1.0;Lactobacillales:1.0;Enterococcaceae:1.0;Enterococcus:1.0;	Enterococcus	control_dna	Control	Control	-	Control; -	CL0611	-	-	Y	abdominal_fluid; abscess; abscess_chin; abscess_hepatic; abscess_l_foot; abscess_rectum; aspirate_back; bone_r_foot; bronch_wash; bronchial_washing; cervical; control_dna; drainage_r_jp; genital; peritoneal_fluid; scrotum; sputum; sputum_induced; stool; tissue_r_foot; tissue_r_toe; trach_aspirate; tracheal_aspirate; unknown; unspecified_human; urine; urine_bladder; urine_cath; urine_cvs; urine_il…	Abdominal; Abscess; Aspirate; BAL; Bone; Control; Genital; Genital_F; Genital_M; Misc. Known; Oral; Respiratory; Stool; Unknown; Urine; Wound	Abdominal; Bone; Control; Misc. Known; Respiratory; Skin; Stool; Unknown; Urinary Tract	Back; Foot; Genital; Genital (female); Genital (male); Groin; Leg; Lower; Rectal	44	9
	71_h06	WUSC-071_h06	1	Root:1.0;Bacteria:1.0;Firmicutes:1.0;Bacilli:1.0;Lactobacillales:1.0;Enterococcaceae:1.0;Enterococcus:1.0;	Enterococcus	control_dna	Control	Control	-	Control; -	CL0611	-	-	Y	abdominal_fluid; abscess; abscess_chin; abscess_hepatic; abscess_l_foot; abscess_rectum; aspirate_back; bone_r_foot; bronch_wash; bronchial_washing; cervical; control_dna; drainage_r_jp; genital; peritoneal_fluid; scrotum; sputum; sputum_induced; stool; tissue_r_foot; tissue_r_toe; trach_aspirate; tracheal_aspirate; unknown; unspecified_human; urine; urine_bladder; urine_cath; urine_cvs; urine_il…	Abdominal; Abscess; Aspirate; BAL; Bone; Control; Genital; Genital_F; Genital_M; Misc. Known; Oral; Respiratory; Stool; Unknown; Urine; Wound	Abdominal; Bone; Control; Misc. Known; Respiratory; Skin; Stool; Unknown; Urinary Tract	Back; Foot; Genital; Genital (female); Genital (male); Groin; Leg; Lower; Rectal	44	9
	71_f08	WUSC-071_f08	1	Root:1.0;Bacteria:1.0;Firmicutes:1.0;Bacilli:1.0;Lactobacillales:1.0;Enterococcaceae:1.0;Enterococcus:1.0;	Enterococcus	water	Control	Control	-	Control; -	CL0611	-	-	Y	abdominal_fluid; abscess; abscess_chin; abscess_hepatic; abscess_l_foot; abscess_rectum; aspirate_back; bone_r_foot; bronch_wash; bronchial_washing; cervical; control_dna; drainage_r_jp; genital; peritoneal_fluid; scrotum; sputum; sputum_induced; stool; tissue_r_foot; tissue_r_toe; trach_aspirate; tracheal_aspirate; unknown; unspecified_human; urine; urine_bladder; urine_cath; urine_cvs; urine_il…	Abdominal; Abscess; Aspirate; BAL; Bone; Control; Genital; Genital_F; Genital_M; Misc. Known; Oral; Respiratory; Stool; Unknown; Urine; Wound	Abdominal; Bone; Control; Misc. Known; Respiratory; Skin; Stool; Unknown; Urinary Tract	Back; Foot; Genital; Genital (female); Genital (male); Groin; Leg; Lower; Rectal	44	9
	70_h06	WUSC-070_h06	1	Root:1.0;Bacteria:1.0;Firmicutes:1.0;Bacilli:1.0;Lactobacillales:1.0;Enterococcaceae:1.0;Enterococcus:1.0;	Enterococcus	control_dna	Control	Control	-	Control; -	CL0611	-	-	Y	abdominal_fluid; abscess; abscess_chin; abscess_hepatic; abscess_l_foot; abscess_rectum; aspirate_back; bone_r_foot; bronch_wash; bronchial_washing; cervical; control_dna; drainage_r_jp; genital; peritoneal_fluid; scrotum; sputum; sputum_induced; stool; tissue_r_foot; tissue_r_toe; trach_aspirate; tracheal_aspirate; unknown; unspecified_human; urine; urine_bladder; urine_cath; urine_cvs; urine_il…	Abdominal; Abscess; Aspirate; BAL; Bone; Control; Genital; Genital_F; Genital_M; Misc. Known; Oral; Respiratory; Stool; Unknown; Urine; Wound	Abdominal; Bone; Control; Misc. Known; Respiratory; Skin; Stool; Unknown; Urinary Tract	Back; Foot; Genital; Genital (female); Genital (male); Groin; Leg; Lower; Rectal	44	9
	69_h06	WUSC-069_h06	1	Root:1.0;Bacteria:1.0;Firmicutes:1.0;Bacilli:1.0;Lactobacillales:1.0;Enterococcaceae:1.0;Enterococcus:1.0;	Enterococcus	control_dna	Control	Control	-	Control; -	CL0611	-	-	Y	abdominal_fluid; abscess; abscess_chin; abscess_hepatic; abscess_l_foot; abscess_rectum; aspirate_back; bone_r_foot; bronch_wash; bronchial_washing; cervical; control_dna; drainage_r_jp; genital; peritoneal_fluid; scrotum; sputum; sputum_induced; stool; tissue_r_foot; tissue_r_toe; trach_aspirate; tracheal_aspirate; unknown; unspecified_human; urine; urine_bladder; urine_cath; urine_cvs; urine_il…	Abdominal; Abscess; Aspirate; BAL; Bone; Control; Genital; Genital_F; Genital_M; Misc. Known; Oral; Respiratory; Stool; Unknown; Urine; Wound	Abdominal; Bone; Control; Misc. Known; Respiratory; Skin; Stool; Unknown; Urinary Tract	Back; Foot; Genital; Genital (female); Genital (male); Groin; Leg; Lower; Rectal	44	9
	68_h06	WUSC-068_h06	1	Root:1.0;Bacteria:1.0;Firmicutes:1.0;Bacilli:1.0;Lactobacillales:1.0;Enterococcaceae:1.0;Enterococcus:1.0;	Enterococcus	control_dna	Control	Control	-	Control; -	CL0611	-	-	Y	abdominal_fluid; abscess; abscess_chin; abscess_hepatic; abscess_l_foot; abscess_rectum; aspirate_back; bone_r_foot; bronch_wash; bronchial_washing; cervical; control_dna; drainage_r_jp; genital; peritoneal_fluid; scrotum; sputum; sputum_induced; stool; tissue_r_foot; tissue_r_toe; trach_aspirate; tracheal_aspirate; unknown; unspecified_human; urine; urine_bladder; urine_cath; urine_cvs; urine_il…	Abdominal; Abscess; Aspirate; BAL; Bone; Control; Genital; Genital_F; Genital_M; Misc. Known; Oral; Respiratory; Stool; Unknown; Urine; Wound	Abdominal; Bone; Control; Misc. Known; Respiratory; Skin; Stool; Unknown; Urinary Tract	Back; Foot; Genital; Genital (female); Genital (male); Groin; Leg; Lower; Rectal	44	9
	67_h06	WUSC-067_h06	1	Root:1.0;Bacteria:1.0;Firmicutes:1.0;Bacilli:1.0;Lactobacillales:1.0;Enterococcaceae:1.0;Enterococcus:1.0;	Enterococcus	control_dna	Control	Control	-	Control; -	CL0611	-	-	Y	abdominal_fluid; abscess; abscess_chin; abscess_hepatic; abscess_l_foot; abscess_rectum; aspirate_back; bone_r_foot; bronch_wash; bronchial_washing; cervical; control_dna; drainage_r_jp; genital; peritoneal_fluid; scrotum; sputum; sputum_induced; stool; tissue_r_foot; tissue_r_toe; trach_aspirate; tracheal_aspirate; unknown; unspecified_human; urine; urine_bladder; urine_cath; urine_cvs; urine_il…	Abdominal; Abscess; Aspirate; BAL; Bone; Control; Genital; Genital_F; Genital_M; Misc. Known; Oral; Respiratory; Stool; Unknown; Urine; Wound	Abdominal; Bone; Control; Misc. Known; Respiratory; Skin; Stool; Unknown; Urinary Tract	Back; Foot; Genital; Genital (female); Genital (male); Groin; Leg; Lower; Rectal	44	9
	66_h06	WUSC-066_h06	1	Root:1.0;Bacteria:1.0;Firmicutes:1.0;Bacilli:1.0;Lactobacillales:1.0;Enterococcaceae:1.0;Enterococcus:1.0;	Enterococcus	control_dna	Control	Control	-	Control; -	CL0611	-	-	Y	abdominal_fluid; abscess; abscess_chin; abscess_hepatic; abscess_l_foot; abscess_rectum; aspirate_back; bone_r_foot; bronch_wash; bronchial_washing; cervical; control_dna; drainage_r_jp; genital; peritoneal_fluid; scrotum; sputum; sputum_induced; stool; tissue_r_foot; tissue_r_toe; trach_aspirate; tracheal_aspirate; unknown; unspecified_human; urine; urine_bladder; urine_cath; urine_cvs; urine_il…	Abdominal; Abscess; Aspirate; BAL; Bone; Control; Genital; Genital_F; Genital_M; Misc. Known; Oral; Respiratory; Stool; Unknown; Urine; Wound	Abdominal; Bone; Control; Misc. Known; Respiratory; Skin; Stool; Unknown; Urinary Tract	Back; Foot; Genital; Genital (female); Genital (male); Groin; Leg; Lower; Rectal	44	9
	65_h06	WUSC-065_h06	1	Root:1.0;Bacteria:1.0;Firmicutes:1.0;Bacilli:1.0;Lactobacillales:1.0;Enterococcaceae:1.0;Enterococcus:1.0;	Enterococcus	control_dna	Control	Control	-	Control; -	CL0611	-	-	Y	abdominal_fluid; abscess; abscess_chin; abscess_hepatic; abscess_l_foot; abscess_rectum; aspirate_back; bone_r_foot; bronch_wash; bronchial_washing; cervical; control_dna; drainage_r_jp; genital; peritoneal_fluid; scrotum; sputum; sputum_induced; stool; tissue_r_foot; tissue_r_toe; trach_aspirate; tracheal_aspirate; unknown; unspecified_human; urine; urine_bladder; urine_cath; urine_cvs; urine_il…	Abdominal; Abscess; Aspirate; BAL; Bone; Control; Genital; Genital_F; Genital_M; Misc. Known; Oral; Respiratory; Stool; Unknown; Urine; Wound	Abdominal; Bone; Control; Misc. Known; Respiratory; Skin; Stool; Unknown; Urinary Tract	Back; Foot; Genital; Genital (female); Genital (male); Groin; Leg; Lower; Rectal	44	9
	60_h06	WUSC-060_h06	1	Root:1.0;Bacteria:1.0;Firmicutes:1.0;Bacilli:1.0;Lactobacillales:1.0;Enterococcaceae:1.0;Enterococcus:1.0;	Enterococcus	control_dna	Control	Control	-	Control; -	CL0611	-	-	Y	abdominal_fluid; abscess; abscess_chin; abscess_hepatic; abscess_l_foot; abscess_rectum; aspirate_back; bone_r_foot; bronch_wash; bronchial_washing; cervical; control_dna; drainage_r_jp; genital; peritoneal_fluid; scrotum; sputum; sputum_induced; stool; tissue_r_foot; tissue_r_toe; trach_aspirate; tracheal_aspirate; unknown; unspecified_human; urine; urine_bladder; urine_cath; urine_cvs; urine_il…	Abdominal; Abscess; Aspirate; BAL; Bone; Control; Genital; Genital_F; Genital_M; Misc. Known; Oral; Respiratory; Stool; Unknown; Urine; Wound	Abdominal; Bone; Control; Misc. Known; Respiratory; Skin; Stool; Unknown; Urinary Tract	Back; Foot; Genital; Genital (female); Genital (male); Groin; Leg; Lower; Rectal	44	9
	59_h06	WUSC-059_h06	1	Root:1.0;Bacteria:1.0;Firmicutes:1.0;Bacilli:1.0;Lactobacillales:1.0;Enterococcaceae:1.0;Enterococcus:1.0;	Enterococcus	control_dna	Control	Control	-	Control; -	CL0611	-	-	Y	abdominal_fluid; abscess; abscess_chin; abscess_hepatic; abscess_l_foot; abscess_rectum; aspirate_back; bone_r_foot; bronch_wash; bronchial_washing; cervical; control_dna; drainage_r_jp; genital; peritoneal_fluid; scrotum; sputum; sputum_induced; stool; tissue_r_foot; tissue_r_toe; trach_aspirate; tracheal_aspirate; unknown; unspecified_human; urine; urine_bladder; urine_cath; urine_cvs; urine_il…	Abdominal; Abscess; Aspirate; BAL; Bone; Control; Genital; Genital_F; Genital_M; Misc. Known; Oral; Respiratory; Stool; Unknown; Urine; Wound	Abdominal; Bone; Control; Misc. Known; Respiratory; Skin; Stool; Unknown; Urinary Tract	Back; Foot; Genital; Genital (female); Genital (male); Groin; Leg; Lower; Rectal	44	9
	58_h06	WUSC-058_h06	1	Root:1.0;Bacteria:1.0;Firmicutes:1.0;Bacilli:1.0;Lactobacillales:1.0;Enterococcaceae:1.0;Enterococcus:1.0;	Enterococcus	control_dna	Control	Control	-	Control; -	CL0611	-	-	Y	abdominal_fluid; abscess; abscess_chin; abscess_hepatic; abscess_l_foot; abscess_rectum; aspirate_back; bone_r_foot; bronch_wash; bronchial_washing; cervical; control_dna; drainage_r_jp; genital; peritoneal_fluid; scrotum; sputum; sputum_induced; stool; tissue_r_foot; tissue_r_toe; trach_aspirate; tracheal_aspirate; unknown; unspecified_human; urine; urine_bladder; urine_cath; urine_cvs; urine_il…	Abdominal; Abscess; Aspirate; BAL; Bone; Control; Genital; Genital_F; Genital_M; Misc. Known; Oral; Respiratory; Stool; Unknown; Urine; Wound	Abdominal; Bone; Control; Misc. Known; Respiratory; Skin; Stool; Unknown; Urinary Tract	Back; Foot; Genital; Genital (female); Genital (male); Groin; Leg; Lower; Rectal	44	9
	57_h06	WUSC-057_h06	1	Root:1.0;Bacteria:1.0;Firmicutes:1.0;Bacilli:1.0;Lactobacillales:1.0;Enterococcaceae:1.0;Enterococcus:1.0;	Enterococcus	control_dna	Control	Control	-	Control; -	CL0611	-	-	Y	abdominal_fluid; abscess; abscess_chin; abscess_hepatic; abscess_l_foot; abscess_rectum; aspirate_back; bone_r_foot; bronch_wash; bronchial_washing; cervical; control_dna; drainage_r_jp; genital; peritoneal_fluid; scrotum; sputum; sputum_induced; stool; tissue_r_foot; tissue_r_toe; trach_aspirate; tracheal_aspirate; unknown; unspecified_human; urine; urine_bladder; urine_cath; urine_cvs; urine_il…	Abdominal; Abscess; Aspirate; BAL; Bone; Control; Genital; Genital_F; Genital_M; Misc. Known; Oral; Respiratory; Stool; Unknown; Urine; Wound	Abdominal; Bone; Control; Misc. Known; Respiratory; Skin; Stool; Unknown; Urinary Tract	Back; Foot; Genital; Genital (female); Genital (male); Groin; Leg; Lower; Rectal	44	9
	56_h06	WUSC-056_h06	1	Root:1.0;Bacteria:1.0;Firmicutes:1.0;Bacilli:1.0;Lactobacillales:1.0;Enterococcaceae:1.0;Enterococcus:1.0;	Enterococcus	control_dna	Control	Control	-	Control; -	CL0611	-	-	Y	abdominal_fluid; abscess; abscess_chin; abscess_hepatic; abscess_l_foot; abscess_rectum; aspirate_back; bone_r_foot; bronch_wash; bronchial_washing; cervical; control_dna; drainage_r_jp; genital; peritoneal_fluid; scrotum; sputum; sputum_induced; stool; tissue_r_foot; tissue_r_toe; trach_aspirate; tracheal_aspirate; unknown; unspecified_human; urine; urine_bladder; urine_cath; urine_cvs; urine_il…	Abdominal; Abscess; Aspirate; BAL; Bone; Control; Genital; Genital_F; Genital_M; Misc. Known; Oral; Respiratory; Stool; Unknown; Urine; Wound	Abdominal; Bone; Control; Misc. Known; Respiratory; Skin; Stool; Unknown; Urinary Tract	Back; Foot; Genital; Genital (female); Genital (male); Groin; Leg; Lower; Rectal	44	9
	55_h06	WUSC-055_h06	1	Root:1.0;Bacteria:1.0;Firmicutes:1.0;Bacilli:1.0;Lactobacillales:1.0;Enterococcaceae:1.0;Enterococcus:1.0;	Enterococcus	control_dna	Control	Control	-	Control; -	CL0611	-	-	Y	abdominal_fluid; abscess; abscess_chin; abscess_hepatic; abscess_l_foot; abscess_rectum; aspirate_back; bone_r_foot; bronch_wash; bronchial_washing; cervical; control_dna; drainage_r_jp; genital; peritoneal_fluid; scrotum; sputum; sputum_induced; stool; tissue_r_foot; tissue_r_toe; trach_aspirate; tracheal_aspirate; unknown; unspecified_human; urine; urine_bladder; urine_cath; urine_cvs; urine_il…	Abdominal; Abscess; Aspirate; BAL; Bone; Control; Genital; Genital_F; Genital_M; Misc. Known; Oral; Respiratory; Stool; Unknown; Urine; Wound	Abdominal; Bone; Control; Misc. Known; Respiratory; Skin; Stool; Unknown; Urinary Tract	Back; Foot; Genital; Genital (female); Genital (male); Groin; Leg; Lower; Rectal	44	9
	36_h06	WUSC-036_h06	1	Root:1.0;Bacteria:1.0;Firmicutes:1.0;Bacilli:1.0;Lactobacillales:1.0;Enterococcaceae:1.0;Enterococcus:1.0;	Enterococcus	control_dna	Control	Control	-	Control; -	CL0611	-	-	Y	abdominal_fluid; abscess; abscess_chin; abscess_hepatic; abscess_l_foot; abscess_rectum; aspirate_back; bone_r_foot; bronch_wash; bronchial_washing; cervical; control_dna; drainage_r_jp; genital; peritoneal_fluid; scrotum; sputum; sputum_induced; stool; tissue_r_foot; tissue_r_toe; trach_aspirate; tracheal_aspirate; unknown; unspecified_human; urine; urine_bladder; urine_cath; urine_cvs; urine_il…	Abdominal; Abscess; Aspirate; BAL; Bone; Control; Genital; Genital_F; Genital_M; Misc. Known; Oral; Respiratory; Stool; Unknown; Urine; Wound	Abdominal; Bone; Control; Misc. Known; Respiratory; Skin; Stool; Unknown; Urinary Tract	Back; Foot; Genital; Genital (female); Genital (male); Groin; Leg; Lower; Rectal	44	9
	34_h06	WUSC-034_h06	1	Root:1.0;Bacteria:1.0;Firmicutes:1.0;Bacilli:1.0;Lactobacillales:1.0;Enterococcaceae:1.0;Enterococcus:1.0;	Enterococcus	control_dna	Control	Control	-	Control; -	CL0611	-	-	Y	abdominal_fluid; abscess; abscess_chin; abscess_hepatic; abscess_l_foot; abscess_rectum; aspirate_back; bone_r_foot; bronch_wash; bronchial_washing; cervical; control_dna; drainage_r_jp; genital; peritoneal_fluid; scrotum; sputum; sputum_induced; stool; tissue_r_foot; tissue_r_toe; trach_aspirate; tracheal_aspirate; unknown; unspecified_human; urine; urine_bladder; urine_cath; urine_cvs; urine_il…	Abdominal; Abscess; Aspirate; BAL; Bone; Control; Genital; Genital_F; Genital_M; Misc. Known; Oral; Respiratory; Stool; Unknown; Urine; Wound	Abdominal; Bone; Control; Misc. Known; Respiratory; Skin; Stool; Unknown; Urinary Tract	Back; Foot; Genital; Genital (female); Genital (male); Groin; Leg; Lower; Rectal	44	9
	6_f08	WUSC-6_f08	1	Root:1.0;Bacteria:1.0;Firmicutes:1.0;Bacilli:1.0;Lactobacillales:1.0;Enterococcaceae:1.0;Enterococcus:1.0;	Enterococcus	water	Control	Control	-	Control; -	CL0611	-	-	Y	abdominal_fluid; abscess; abscess_chin; abscess_hepatic; abscess_l_foot; abscess_rectum; aspirate_back; bone_r_foot; bronch_wash; bronchial_washing; cervical; control_dna; drainage_r_jp; genital; peritoneal_fluid; scrotum; sputum; sputum_induced; stool; tissue_r_foot; tissue_r_toe; trach_aspirate; tracheal_aspirate; unknown; unspecified_human; urine; urine_bladder; urine_cath; urine_cvs; urine_il…	Abdominal; Abscess; Aspirate; BAL; Bone; Control; Genital; Genital_F; Genital_M; Misc. Known; Oral; Respiratory; Stool; Unknown; Urine; Wound	Abdominal; Bone; Control; Misc. Known; Respiratory; Skin; Stool; Unknown; Urinary Tract	Back; Foot; Genital; Genital (female); Genital (male); Groin; Leg; Lower; Rectal	44	9
	25_g10	WUSC-025_g10	1	Root:1.0;Bacteria:1.0;Proteobacteria:1.0;Gammaproteobacteria:1.0;Enterobacteriales:1.0;Enterobacteriaceae:1.0;Proteus:1.0;	Proteus	water	Control	Control	-	Control; -	CL0285	-	-	Y	abscess_axilla; abscess_fpelvic; abscess_l_thigh; abscess_r_buttock; bone_r_leg; peritoneal_fluid_jackson_pratt; sputum; sputum_induced; stool; tissue_l_hand; tissue_leg; tissue_sacral; tissue_stump; trach_aspirate; tracheal_aspirate; urine; urine_cath; urine_cvs; water; wound; wound_abdominal; wound_l_foot; wound_misc; wound_r_calf; wound_r_foot; wound_r_meatus; wound_r_thigh; wound_stump; wound…	Abdominal; Abscess; Bone; Control; Misc. Known; Oral; Respiratory; Stool; Tissue; Urine; Wound	Abdominal; Bone; Control; Misc. Known; Respiratory; Skin; Stool; Unknown; Urinary Tract	Axilla; Foot; Leg; Lower; Nose; Rectal	29	9
	65_f08	WUSC-065_f08	1	Root:1.0;Bacteria:1.0;Actinobacteria:1.0;Actinobacteria:1.0;Actinomycetales:1.0;Actinomycetaceae:1.0;Actinomyces:1.0;	Actinomyces	water	Control	Control	-	Control; -	CL0411	-	Y	-	bone_r_great_toe; water	Bone; Control	Bone; Control	-	2	2
	78_E06	WUSC-078_E06	1	Root:1.0;Bacteria:1.0;Proteobacteria:1.0;Gammaproteobacteria:1.0;Enterobacteriales:1.0;Enterobacteriaceae:1.0;Morganella:1.0;	Morganella	control_dna	Control	Control	-	Control; -	CL0525	-	-	Y	control_dna; tissue_r_hip; urine; wound_l_leg	Control; Tissue; Urine; Wound	Control; Joint; Skin; Urinary Tract	Hip; Leg	4	4
	77_E06	WUSC-077_E06	1	Root:1.0;Bacteria:1.0;Proteobacteria:1.0;Gammaproteobacteria:1.0;Enterobacteriales:1.0;Enterobacteriaceae:1.0;Morganella:1.0;	Morganella	control_dna	Control	Control	-	Control; -	CL0525	-	-	Y	control_dna; tissue_r_hip; urine; wound_l_leg	Control; Tissue; Urine; Wound	Control; Joint; Skin; Urinary Tract	Hip; Leg	4	4
	76_E06	WUSC-076_E06	1	Root:1.0;Bacteria:1.0;Proteobacteria:1.0;Gammaproteobacteria:1.0;Enterobacteriales:1.0;Enterobacteriaceae:1.0;Morganella:1.0;	Morganella	control_dna	Control	Control	-	Control; -	CL0525	-	-	Y	control_dna; tissue_r_hip; urine; wound_l_leg	Control; Tissue; Urine; Wound	Control; Joint; Skin; Urinary Tract	Hip; Leg	4	4
	75_E06	WUSC-075_E06	1	Root:1.0;Bacteria:1.0;Proteobacteria:1.0;Gammaproteobacteria:1.0;Enterobacteriales:1.0;Enterobacteriaceae:1.0;Morganella:1.0;	Morganella	control_dna	Control	Control	-	Control; -	CL0525	-	-	Y	control_dna; tissue_r_hip; urine; wound_l_leg	Control; Tissue; Urine; Wound	Control; Joint; Skin; Urinary Tract	Hip; Leg	4	4
	73_E06	WUSC-073_E06	1	Root:1.0;Bacteria:1.0;Proteobacteria:1.0;Gammaproteobacteria:1.0;Enterobacteriales:1.0;Enterobacteriaceae:1.0;Morganella:1.0;	Morganella	control_dna	Control	Control	-	Control; -	CL0525	-	-	Y	control_dna; tissue_r_hip; urine; wound_l_leg	Control; Tissue; Urine; Wound	Control; Joint; Skin; Urinary Tract	Hip; Leg	4	4
	72_E06	WUSC-072_E06	1	Root:1.0;Bacteria:1.0;Proteobacteria:1.0;Gammaproteobacteria:1.0;Enterobacteriales:1.0;Enterobacteriaceae:1.0;Morganella:1.0;	Morganella	control_dna	Control	Control	-	Control; -	CL0525	-	-	Y	control_dna; tissue_r_hip; urine; wound_l_leg	Control; Tissue; Urine; Wound	Control; Joint; Skin; Urinary Tract	Hip; Leg	4	4
	71_E06	WUSC-071_E06	1	Root:1.0;Bacteria:1.0;Proteobacteria:1.0;Gammaproteobacteria:1.0;Enterobacteriales:1.0;Enterobacteriaceae:1.0;Morganella:1.0;	Morganella	control_dna	Control	Control	-	Control; -	CL0525	-	-	Y	control_dna; tissue_r_hip; urine; wound_l_leg	Control; Tissue; Urine; Wound	Control; Joint; Skin; Urinary Tract	Hip; Leg	4	4
	70_E06	WUSC-070_E06	1	Root:1.0;Bacteria:1.0;Proteobacteria:1.0;Gammaproteobacteria:1.0;Enterobacteriales:1.0;Enterobacteriaceae:1.0;Morganella:1.0;	Morganella	control_dna	Control	Control	-	Control; -	CL0525	-	-	Y	control_dna; tissue_r_hip; urine; wound_l_leg	Control; Tissue; Urine; Wound	Control; Joint; Skin; Urinary Tract	Hip; Leg	4	4
	69_E06	WUSC-069_E06	1	Root:1.0;Bacteria:1.0;Proteobacteria:1.0;Gammaproteobacteria:1.0;Enterobacteriales:1.0;Enterobacteriaceae:1.0;Morganella:1.0;	Morganella	control_dna	Control	Control	-	Control; -	CL0525	-	-	Y	control_dna; tissue_r_hip; urine; wound_l_leg	Control; Tissue; Urine; Wound	Control; Joint; Skin; Urinary Tract	Hip; Leg	4	4
	68_E06	WUSC-068_E06	1	Root:1.0;Bacteria:1.0;Proteobacteria:1.0;Gammaproteobacteria:1.0;Enterobacteriales:1.0;Enterobacteriaceae:1.0;Morganella:1.0;	Morganella	control_dna	Control	Control	-	Control; -	CL0525	-	-	Y	control_dna; tissue_r_hip; urine; wound_l_leg	Control; Tissue; Urine; Wound	Control; Joint; Skin; Urinary Tract	Hip; Leg	4	4
	67_E06	WUSC-067_E06	1	Root:1.0;Bacteria:1.0;Proteobacteria:1.0;Gammaproteobacteria:1.0;Enterobacteriales:1.0;Enterobacteriaceae:1.0;Morganella:1.0;	Morganella	control_dna	Control	Control	-	Control; -	CL0525	-	-	Y	control_dna; tissue_r_hip; urine; wound_l_leg	Control; Tissue; Urine; Wound	Control; Joint; Skin; Urinary Tract	Hip; Leg	4	4
	66_E06	WUSC-066_E06	1	Root:1.0;Bacteria:1.0;Proteobacteria:1.0;Gammaproteobacteria:1.0;Enterobacteriales:1.0;Enterobacteriaceae:1.0;Morganella:1.0;	Morganella	control_dna	Control	Control	-	Control; -	CL0525	-	-	Y	control_dna; tissue_r_hip; urine; wound_l_leg	Control; Tissue; Urine; Wound	Control; Joint; Skin; Urinary Tract	Hip; Leg	4	4
	60_E06	WUSC-060_E06	1	Root:1.0;Bacteria:1.0;Proteobacteria:1.0;Gammaproteobacteria:1.0;Enterobacteriales:1.0;Enterobacteriaceae:1.0;Morganella:1.0;	Morganella	control_dna	Control	Control	-	Control; -	CL0525	-	-	Y	control_dna; tissue_r_hip; urine; wound_l_leg	Control; Tissue; Urine; Wound	Control; Joint; Skin; Urinary Tract	Hip; Leg	4	4
	58_E06	WUSC-058_E06	1	Root:1.0;Bacteria:1.0;Proteobacteria:1.0;Gammaproteobacteria:1.0;Enterobacteriales:1.0;Enterobacteriaceae:1.0;Morganella:1.0;	Morganella	control_dna	Control	Control	-	Control; -	CL0525	-	-	Y	control_dna; tissue_r_hip; urine; wound_l_leg	Control; Tissue; Urine; Wound	Control; Joint; Skin; Urinary Tract	Hip; Leg	4	4
	57_E06	WUSC-057_E06	1	Root:1.0;Bacteria:1.0;Proteobacteria:1.0;Gammaproteobacteria:1.0;Enterobacteriales:1.0;Enterobacteriaceae:1.0;Morganella:1.0;	Morganella	control_dna	Control	Control	-	Control; -	CL0525	-	-	Y	control_dna; tissue_r_hip; urine; wound_l_leg	Control; Tissue; Urine; Wound	Control; Joint; Skin; Urinary Tract	Hip; Leg	4	4
	56_E06	WUSC-056_E06	1	Root:1.0;Bacteria:1.0;Proteobacteria:1.0;Gammaproteobacteria:1.0;Enterobacteriales:1.0;Enterobacteriaceae:1.0;Morganella:1.0;	Morganella	control_dna	Control	Control	-	Control; -	CL0525	-	-	Y	control_dna; tissue_r_hip; urine; wound_l_leg	Control; Tissue; Urine; Wound	Control; Joint; Skin; Urinary Tract	Hip; Leg	4	4
	55_E06	WUSC-055_E06	1	Root:1.0;Bacteria:1.0;Proteobacteria:1.0;Gammaproteobacteria:1.0;Enterobacteriales:1.0;Enterobacteriaceae:1.0;Morganella:1.0;	Morganella	control_dna	Control	Control	-	Control; -	CL0525	-	-	Y	control_dna; tissue_r_hip; urine; wound_l_leg	Control; Tissue; Urine; Wound	Control; Joint; Skin; Urinary Tract	Hip; Leg	4	4
	36_E06	WUSC-036_E06	1	Root:1.0;Bacteria:1.0;Proteobacteria:1.0;Gammaproteobacteria:1.0;Enterobacteriales:1.0;Enterobacteriaceae:1.0;Morganella:1.0;	Morganella	control_dna	Control	Control	-	Control; -	CL0525	-	-	Y	control_dna; tissue_r_hip; urine; wound_l_leg	Control; Tissue; Urine; Wound	Control; Joint; Skin; Urinary Tract	Hip; Leg	4	4
	35_E06	WUSC-035_E06	1	Root:1.0;Bacteria:1.0;Proteobacteria:1.0;Gammaproteobacteria:1.0;Enterobacteriales:1.0;Enterobacteriaceae:1.0;Morganella:1.0;	Morganella	control_dna	Control	Control	-	Control; -	CL0525	-	-	Y	control_dna; tissue_r_hip; urine; wound_l_leg	Control; Tissue; Urine; Wound	Control; Joint; Skin; Urinary Tract	Hip; Leg	4	4
	34_E06	WUSC-034_E06	1	Root:1.0;Bacteria:1.0;Proteobacteria:1.0;Gammaproteobacteria:1.0;Enterobacteriales:1.0;Enterobacteriaceae:1.0;Morganella:1.0;	Morganella	control_dna	Control	Control	-	Control; -	CL0525	-	-	Y	control_dna; tissue_r_hip; urine; wound_l_leg	Control; Tissue; Urine; Wound	Control; Joint; Skin; Urinary Tract	Hip; Leg	4	4
	21_g09	WUSC-021_g09	1	Root:1.0;Bacteria:1.0;Firmicutes:1.0;Bacilli:1.0;Bacillales:1.0;Alicyclobacillaceae:1.0;Tumebacillus:1.0;	Tumebacillus	water	Control	Control	-	Control; -	CL0137	-	Y	-	water; wound_perianal	Control; Misc. Known	Control; Misc. Known	-	2	2
	62_E05	WUSC-062_E05	1	Root:1.0;Bacteria:1.0;Firmicutes:1.0;Bacilli:1.0;Bacillales:1.0;Staphylococcaceae:1.0;Staphylococcus:1.0;	Staphylococcus	s.aureus_control_culture	Control	Control	-	Control; -	CL0379	-	Y	-	s.aureus_control_culture; sputum; tissue_misc; trach_aspirate; urine; wound_buttocks; wound_l_finger; wound_scalp; wound_scrotum	Control; Oral; Respiratory; Tissue; Urine; Wound	Control; Respiratory; Skin; Unknown; Urinary Tract	Finger; Genital (male); Head; Lower; Rectal	9	5
	62_b02	WUSC-062_b02	1	Root:1.0;Bacteria:1.0;Firmicutes:1.0;Bacilli:1.0;Bacillales:1.0;Staphylococcaceae:1.0;Staphylococcus:1.0;	Staphylococcus	s.aureus_control_culture	Control	Control	-	Control; -	CL0379	-	Y	-	s.aureus_control_culture; sputum; tissue_misc; trach_aspirate; urine; wound_buttocks; wound_l_finger; wound_scalp; wound_scrotum	Control; Oral; Respiratory; Tissue; Urine; Wound	Control; Respiratory; Skin; Unknown; Urinary Tract	Finger; Genital (male); Head; Lower; Rectal	9	5
	58_E05	WUSC-058_E05	1	Root:1.0;Bacteria:1.0;Firmicutes:1.0;Bacilli:1.0;Bacillales:1.0;Staphylococcaceae:1.0;Staphylococcus:1.0;	Staphylococcus	s.aureus_control_culture	Control	Control	-	Control; -	CL0379	-	Y	-	s.aureus_control_culture; sputum; tissue_misc; trach_aspirate; urine; wound_buttocks; wound_l_finger; wound_scalp; wound_scrotum	Control; Oral; Respiratory; Tissue; Urine; Wound	Control; Respiratory; Skin; Unknown; Urinary Tract	Finger; Genital (male); Head; Lower; Rectal	9	5
	57_E05	WUSC-057_E05	1	Root:1.0;Bacteria:1.0;Firmicutes:1.0;Bacilli:1.0;Bacillales:1.0;Staphylococcaceae:1.0;Staphylococcus:1.0;	Staphylococcus	s.aureus_control_culture	Control	Control	-	Control; -	CL0379	-	Y	-	s.aureus_control_culture; sputum; tissue_misc; trach_aspirate; urine; wound_buttocks; wound_l_finger; wound_scalp; wound_scrotum	Control; Oral; Respiratory; Tissue; Urine; Wound	Control; Respiratory; Skin; Unknown; Urinary Tract	Finger; Genital (male); Head; Lower; Rectal	9	5
	55_E05	WUSC-055_E05	1	Root:1.0;Bacteria:1.0;Firmicutes:1.0;Bacilli:1.0;Bacillales:1.0;Staphylococcaceae:1.0;Staphylococcus:1.0;	Staphylococcus	s.aureus_control_culture	Control	Control	-	Control; -	CL0379	-	Y	-	s.aureus_control_culture; sputum; tissue_misc; trach_aspirate; urine; wound_buttocks; wound_l_finger; wound_scalp; wound_scrotum	Control; Oral; Respiratory; Tissue; Urine; Wound	Control; Respiratory; Skin; Unknown; Urinary Tract	Finger; Genital (male); Head; Lower; Rectal	9	5
	67_b04	WUSC-067_b04	1	Root:1.0;Bacteria:1.0;Firmicutes:1.0;Bacilli:1.0;Bacillales:1.0;Staphylococcaceae:1.0;Staphylococcus:1.0;	Staphylococcus	tissue_l_ear	Tissue	Ear	-	Ear; -	CL0509	-	Y	-	abdominal_fluid; abscess; abscess_abdominal; abscess_axilla; abscess_chest; abscess_chin; abscess_facial; abscess_l_breast; abscess_l_cheek; abscess_l_neck; abscess_misc; abscess_r; abscess_r_neck; airway_donor; aspirate_abdominal; aspirate_flank; aspirate_gallbladder; aspirate_r_kidney; aspirate_r_knee; bal; biopsy_misc; bone_l_femoral; bone_l_fourth_toe; bone_tibia; bronch_wash; bronchial_washi…	Abdominal; Abscess; Aspirate; BAL; Biopsy; Bone; Control; Cyst; Eye; Genital; Genital_F; Genital_M; Joint; Misc. Known; Nasal; Oral; Respiratory; Stool; Tissue; Ulcer; Urine; Wound	Abdominal; Blood; Bone; Control; Ear; Eye; Genital (Female); Joint; Misc. Known; Respiratory; Skin; Stool; Unknown; Urinary Tract	Arm; Axilla; Back; Breast; Face; Foot; Genital; Genital (female); Genital (male); Groin; Head; Hip; Knee; Leg; Lower; Nose; Pleural; Rectal; Shoulder; Sinus; Upper	104	14
	65_d11	WUSC-065_d11	1	Root:1.0;Bacteria:1.0;Firmicutes:1.0;Bacilli:1.0;Bacillales:1.0;Staphylococcaceae:1.0;Staphylococcus:1.0;	Staphylococcus	wound_r_ear	Wound	Ear	-	Ear; -	CL0509	-	Y	-	abdominal_fluid; abscess; abscess_abdominal; abscess_axilla; abscess_chest; abscess_chin; abscess_facial; abscess_l_breast; abscess_l_cheek; abscess_l_neck; abscess_misc; abscess_r; abscess_r_neck; airway_donor; aspirate_abdominal; aspirate_flank; aspirate_gallbladder; aspirate_r_kidney; aspirate_r_knee; bal; biopsy_misc; bone_l_femoral; bone_l_fourth_toe; bone_tibia; bronch_wash; bronchial_washi…	Abdominal; Abscess; Aspirate; BAL; Biopsy; Bone; Control; Cyst; Eye; Genital; Genital_F; Genital_M; Joint; Misc. Known; Nasal; Oral; Respiratory; Stool; Tissue; Ulcer; Urine; Wound	Abdominal; Blood; Bone; Control; Ear; Eye; Genital (Female); Joint; Misc. Known; Respiratory; Skin; Stool; Unknown; Urinary Tract	Arm; Axilla; Back; Breast; Face; Foot; Genital; Genital (female); Genital (male); Groin; Head; Hip; Knee; Leg; Lower; Nose; Pleural; Rectal; Shoulder; Sinus; Upper	104	14
	15_d10	WUSC-15_d10	1	Root:1.0;Bacteria:1.0;Firmicutes:1.0;Bacilli:1.0;Bacillales:1.0;Staphylococcaceae:1.0;Staphylococcus:1.0;	Staphylococcus	wound_ear	Wound	Ear	-	Ear; -	CL0509	-	Y	-	abdominal_fluid; abscess; abscess_abdominal; abscess_axilla; abscess_chest; abscess_chin; abscess_facial; abscess_l_breast; abscess_l_cheek; abscess_l_neck; abscess_misc; abscess_r; abscess_r_neck; airway_donor; aspirate_abdominal; aspirate_flank; aspirate_gallbladder; aspirate_r_kidney; aspirate_r_knee; bal; biopsy_misc; bone_l_femoral; bone_l_fourth_toe; bone_tibia; bronch_wash; bronchial_washi…	Abdominal; Abscess; Aspirate; BAL; Biopsy; Bone; Control; Cyst; Eye; Genital; Genital_F; Genital_M; Joint; Misc. Known; Nasal; Oral; Respiratory; Stool; Tissue; Ulcer; Urine; Wound	Abdominal; Blood; Bone; Control; Ear; Eye; Genital (Female); Joint; Misc. Known; Respiratory; Skin; Stool; Unknown; Urinary Tract	Arm; Axilla; Back; Breast; Face; Foot; Genital; Genital (female); Genital (male); Groin; Head; Hip; Knee; Leg; Lower; Nose; Pleural; Rectal; Shoulder; Sinus; Upper	104	14
	36_E01	WUSC-036_E01	1	Root:1.0;Bacteria:1.0;Firmicutes:1.0;Bacilli:1.0;Bacillales:1.0;Staphylococcaceae:1.0;Staphylococcus:1.0;	Staphylococcus	wound_ear	Wound	Ear	-	Ear; -	CL0069	-	Y	-	abscess; abscess_abdominal; abscess_axilla; abscess_back; abscess_chin; abscess_l_antecub; abscess_l_breast; abscess_l_buttock; abscess_l_buttocks; abscess_l_hand; abscess_l_hip; abscess_l_knee; abscess_l_leg; abscess_l_thigh; abscess_labia; abscess_r; abscess_r_arm; abscess_r_buttock; abscess_r_elbow; abscess_r_hand; abscess_r_leg; abscess_r_thigh; aspirate_back; aspirate_chest; aspirate_elbow; …	Abscess; Aspirate; Bacterial; BAL; Blood; Bone; Control; Cyst; Eye; Genital; Genital_F; Genital_M; Joint; Misc. Known; Oral; Respiratory; Stool; Tissue; Urine; Wound	Abdominal; Blood; Bone; Control; Ear; Eye; Joint; Misc. Known; Respiratory; Skin; Stool; Unknown; Urinary Tract	Arm; Axilla; Back; Breast; Face; Foot; Genital; Genital (female); Genital (male); Hand; Head; Hip; Knee; Leg; Lower; Mouth; Nose; Pleural; Rectal; Shoulder; Sinus; Upper	120	13
	15_d09	WUSC-015_d09	2	Root:1.0;Bacteria:1.0;Firmicutes:1.0;Bacilli:1.0;Bacillales:1.0;Staphylococcaceae:1.0;Staphylococcus:1.0;	Staphylococcus	wound_ear	Wound	Ear	-	Ear; -	CL0069	-	Y	-	abscess; abscess_abdominal; abscess_axilla; abscess_back; abscess_chin; abscess_l_antecub; abscess_l_breast; abscess_l_buttock; abscess_l_buttocks; abscess_l_hand; abscess_l_hip; abscess_l_knee; abscess_l_leg; abscess_l_thigh; abscess_labia; abscess_r; abscess_r_arm; abscess_r_buttock; abscess_r_elbow; abscess_r_hand; abscess_r_leg; abscess_r_thigh; aspirate_back; aspirate_chest; aspirate_elbow; …	Abscess; Aspirate; Bacterial; BAL; Blood; Bone; Control; Cyst; Eye; Genital; Genital_F; Genital_M; Joint; Misc. Known; Oral; Respiratory; Stool; Tissue; Urine; Wound	Abdominal; Blood; Bone; Control; Ear; Eye; Joint; Misc. Known; Respiratory; Skin; Stool; Unknown; Urinary Tract	Arm; Axilla; Back; Breast; Face; Foot; Genital; Genital (female); Genital (male); Hand; Head; Hip; Knee; Leg; Lower; Mouth; Nose; Pleural; Rectal; Shoulder; Sinus; Upper	120	13
	63_g02	WUSC-063_g02	2	Root:1.0;Bacteria:1.0;Actinobacteria:1.0;Actinobacteria:1.0;Actinomycetales:1.0;Corynebacteriaceae:1.0;Corynebacterium:1.0;	Corynebacterium	wound_r_ear	Wound	Ear	-	Ear; -	CL0023	-	-	Y	abscess; abscess_axilla; abscess_l_buttock; bone_r_foot; bronch_wash; control; genital; sputum; trach_aspirate; urine; urine_cvs; vaginal; vaginal/rectal; wound; wound_abdominal; wound_first_toe; wound_r_ear; wound_r_groin; wound_r_hip; wound_tracheal; wound_vulva	Abscess; BAL; Bone; Control; Genital; Genital_F; Misc. Known; Oral; Respiratory; Urine; Wound	Abdominal; Bone; Control; Ear; Genital (Female); Joint; Misc. Known; Respiratory; Skin; Unknown; Urinary Tract	Axilla; Genital; Genital (female); Groin; Hip; Lower; Rectal; Upper	21	11
	67_b05	WUSC-067_b05	1	Root:1.0;Bacteria:1.0;Actinobacteria:1.0;Actinobacteria:1.0;Actinomycetales:1.0;Corynebacteriaceae:1.0;Corynebacterium:1.0;	Corynebacterium	tissue_l_ear	Tissue	Ear	-	Ear; -	CL0103	-	Y	-	abscess; abscess_l_breast; abscess_misc; abscess_r_leg; cervical; genital; stool; throat; tissue_l_ear; trachael_aspirate; unspecified_human; urine; urine_cath; urine_cvs; vaginal; vaginal/rectal; wound; wound_abdominal; wound_l_foot; wound_l_leg; wound_labia; wound_mouth; wound_r_ear; wound_r_elbow; wound_r_foot; wound_r_groin; wound_sacral; wound_vulva	Abscess; Genital; Genital_F; Misc. Known; Oral; Respiratory; Stool; Tissue; Unknown; Urine; Wound	Abdominal; Ear; Genital (Female); Misc. Known; Respiratory; Skin; Stool; Unknown; Urinary Tract	Breast; Foot; Genital; Genital (female); Groin; Leg; Lower; Mouth; Rectal; Upper	28	9
	64_h12	WUSC-064_h12	1	Root:1.0;Bacteria:1.0;Actinobacteria:1.0;Actinobacteria:1.0;Actinomycetales:1.0;Corynebacteriaceae:1.0;Corynebacterium:1.0;	Corynebacterium	wound_r_ear	Wound	Ear	-	Ear; -	CL0103	-	Y	-	abscess; abscess_l_breast; abscess_misc; abscess_r_leg; cervical; genital; stool; throat; tissue_l_ear; trachael_aspirate; unspecified_human; urine; urine_cath; urine_cvs; vaginal; vaginal/rectal; wound; wound_abdominal; wound_l_foot; wound_l_leg; wound_labia; wound_mouth; wound_r_ear; wound_r_elbow; wound_r_foot; wound_r_groin; wound_sacral; wound_vulva	Abscess; Genital; Genital_F; Misc. Known; Oral; Respiratory; Stool; Tissue; Unknown; Urine; Wound	Abdominal; Ear; Genital (Female); Misc. Known; Respiratory; Skin; Stool; Unknown; Urinary Tract	Breast; Foot; Genital; Genital (female); Groin; Leg; Lower; Mouth; Rectal; Upper	28	9
	65_A04	WUSC-065_A04	1	Root:1.0;Bacteria:1.0;Actinobacteria:1.0;Actinobacteria:1.0;Actinomycetales:1.0;Actinomycetaceae:1.0;Trueperella:1.0;	Trueperella	wound_r_ear	Wound	Ear	-	Ear; -	CL0529	-	Y	-	urine; wound_abdominal; wound_r_ear; wound_r_foot	Urine; Wound	Abdominal; Ear; Skin; Urinary Tract	Foot	4	4
	67_b07	WUSC-067_b07	1	Root:1.0;Bacteria:1.0;Firmicutes:1.0;Negativicutes:1.0;Selenomonadales:1.0;Veillonellaceae:1.0;Negativicoccus:1.0;	Negativicoccus	tissue_l_ear	Tissue	Ear	-	Ear; -	CL0428	-	Y	-	tissue_l_ear	Tissue	Ear	-	1	1
	67_b09	WUSC-067_b09	1	Root:1.0;Bacteria:1.0;Firmicutes:1.0;Clostridia:1.0;Clostridiales:1.0;Clostridiales_Incertae_Sedis_XI:1.0;Finegoldia:1.0;	Finegoldia	tissue_l_ear	Tissue	Ear	-	Ear; -	CL0430	-	Y	-	tissue_l_ear	Tissue	Ear	-	1	1
	67_b08	WUSC-067_b08	1	Root:1.0;Bacteria:1.0;Firmicutes:1.0;Clostridia:1.0;Clostridiales:1.0;Clostridiales_Incertae_Sedis_XI:1.0;Peptoniphilus:1.0;	Peptoniphilus	tissue_l_ear	Tissue	Ear	-	Ear; -	CL0429	-	Y	-	tissue_l_ear; tissue_r_heel	Tissue	Ear; Skin	Foot	2	2
	64_C12	WUSC-064_C12	1	Root:1.0;Bacteria:1.0;Actinobacteria:1.0;Actinobacteria:1.0;Actinomycetales:1.0;Actinomycetaceae:1.0;Actinomyces:1.0;	Actinomyces	wound_r_ear	Wound	Ear	-	Ear; -	CL0531	-	-	Y	abscess_r_thigh; urine; urine_cvs; wound_r_ear; wound_scalp	Abscess; Urine; Wound	Ear; Skin; Urinary Tract	Head; Leg	5	3
	62_d04	WUSC-062_d04	1	Root:1.0;Bacteria:1.0;Firmicutes:1.0;Bacilli:1.0;Bacillales:1.0;Staphylococcaceae:1.0;Staphylococcus:1.0;	Staphylococcus	wound_orbital_apex	Wound	Eye	-	Eye; -	CL0509	-	Y	-	abdominal_fluid; abscess; abscess_abdominal; abscess_axilla; abscess_chest; abscess_chin; abscess_facial; abscess_l_breast; abscess_l_cheek; abscess_l_neck; abscess_misc; abscess_r; abscess_r_neck; airway_donor; aspirate_abdominal; aspirate_flank; aspirate_gallbladder; aspirate_r_kidney; aspirate_r_knee; bal; biopsy_misc; bone_l_femoral; bone_l_fourth_toe; bone_tibia; bronch_wash; bronchial_washi…	Abdominal; Abscess; Aspirate; BAL; Biopsy; Bone; Control; Cyst; Eye; Genital; Genital_F; Genital_M; Joint; Misc. Known; Nasal; Oral; Respiratory; Stool; Tissue; Ulcer; Urine; Wound	Abdominal; Blood; Bone; Control; Ear; Eye; Genital (Female); Joint; Misc. Known; Respiratory; Skin; Stool; Unknown; Urinary Tract	Arm; Axilla; Back; Breast; Face; Foot; Genital; Genital (female); Genital (male); Groin; Head; Hip; Knee; Leg; Lower; Nose; Pleural; Rectal; Shoulder; Sinus; Upper	104	14
	55_A10	WUSC-055_A10	1	Root:1.0;Bacteria:1.0;Firmicutes:1.0;Bacilli:1.0;Bacillales:1.0;Staphylococcaceae:1.0;Staphylococcus:1.0;	Staphylococcus	ocular_cornea	Eye	Eye	-	Eye; -	CL0509	-	Y	-	abdominal_fluid; abscess; abscess_abdominal; abscess_axilla; abscess_chest; abscess_chin; abscess_facial; abscess_l_breast; abscess_l_cheek; abscess_l_neck; abscess_misc; abscess_r; abscess_r_neck; airway_donor; aspirate_abdominal; aspirate_flank; aspirate_gallbladder; aspirate_r_kidney; aspirate_r_knee; bal; biopsy_misc; bone_l_femoral; bone_l_fourth_toe; bone_tibia; bronch_wash; bronchial_washi…	Abdominal; Abscess; Aspirate; BAL; Biopsy; Bone; Control; Cyst; Eye; Genital; Genital_F; Genital_M; Joint; Misc. Known; Nasal; Oral; Respiratory; Stool; Tissue; Ulcer; Urine; Wound	Abdominal; Blood; Bone; Control; Ear; Eye; Genital (Female); Joint; Misc. Known; Respiratory; Skin; Stool; Unknown; Urinary Tract	Arm; Axilla; Back; Breast; Face; Foot; Genital; Genital (female); Genital (male); Groin; Head; Hip; Knee; Leg; Lower; Nose; Pleural; Rectal; Shoulder; Sinus; Upper	104	14
	55_A09	WUSC-055_A09	1	Root:1.0;Bacteria:1.0;Firmicutes:1.0;Bacilli:1.0;Bacillales:1.0;Staphylococcaceae:1.0;Staphylococcus:1.0;	Staphylococcus	ocular_cornea	Eye	Eye	-	Eye; -	CL0509	-	Y	-	abdominal_fluid; abscess; abscess_abdominal; abscess_axilla; abscess_chest; abscess_chin; abscess_facial; abscess_l_breast; abscess_l_cheek; abscess_l_neck; abscess_misc; abscess_r; abscess_r_neck; airway_donor; aspirate_abdominal; aspirate_flank; aspirate_gallbladder; aspirate_r_kidney; aspirate_r_knee; bal; biopsy_misc; bone_l_femoral; bone_l_fourth_toe; bone_tibia; bronch_wash; bronchial_washi…	Abdominal; Abscess; Aspirate; BAL; Biopsy; Bone; Control; Cyst; Eye; Genital; Genital_F; Genital_M; Joint; Misc. Known; Nasal; Oral; Respiratory; Stool; Tissue; Ulcer; Urine; Wound	Abdominal; Blood; Bone; Control; Ear; Eye; Genital (Female); Joint; Misc. Known; Respiratory; Skin; Stool; Unknown; Urinary Tract	Arm; Axilla; Back; Breast; Face; Foot; Genital; Genital (female); Genital (male); Groin; Head; Hip; Knee; Leg; Lower; Nose; Pleural; Rectal; Shoulder; Sinus; Upper	104	14
	12_h01	WUSC-12_h01	2	Root:1.0;Bacteria:1.0;Firmicutes:1.0;Bacilli:1.0;Bacillales:1.0;Staphylococcaceae:1.0;Staphylococcus:1.0;	Staphylococcus	cornea_r	Eye	Eye	-	Eye; -	CL0509	-	Y	-	abdominal_fluid; abscess; abscess_abdominal; abscess_axilla; abscess_chest; abscess_chin; abscess_facial; abscess_l_breast; abscess_l_cheek; abscess_l_neck; abscess_misc; abscess_r; abscess_r_neck; airway_donor; aspirate_abdominal; aspirate_flank; aspirate_gallbladder; aspirate_r_kidney; aspirate_r_knee; bal; biopsy_misc; bone_l_femoral; bone_l_fourth_toe; bone_tibia; bronch_wash; bronchial_washi…	Abdominal; Abscess; Aspirate; BAL; Biopsy; Bone; Control; Cyst; Eye; Genital; Genital_F; Genital_M; Joint; Misc. Known; Nasal; Oral; Respiratory; Stool; Tissue; Ulcer; Urine; Wound	Abdominal; Blood; Bone; Control; Ear; Eye; Genital (Female); Joint; Misc. Known; Respiratory; Skin; Stool; Unknown; Urinary Tract	Arm; Axilla; Back; Breast; Face; Foot; Genital; Genital (female); Genital (male); Groin; Head; Hip; Knee; Leg; Lower; Nose; Pleural; Rectal; Shoulder; Sinus; Upper	104	14
	5_f04	WUSC-5_f04	2	Root:1.0;Bacteria:1.0;Firmicutes:1.0;Bacilli:1.0;Bacillales:1.0;Staphylococcaceae:1.0;Staphylococcus:1.0;	Staphylococcus	cornea_r	Eye	Eye	-	Eye; -	CL0509	-	Y	-	abdominal_fluid; abscess; abscess_abdominal; abscess_axilla; abscess_chest; abscess_chin; abscess_facial; abscess_l_breast; abscess_l_cheek; abscess_l_neck; abscess_misc; abscess_r; abscess_r_neck; airway_donor; aspirate_abdominal; aspirate_flank; aspirate_gallbladder; aspirate_r_kidney; aspirate_r_knee; bal; biopsy_misc; bone_l_femoral; bone_l_fourth_toe; bone_tibia; bronch_wash; bronchial_washi…	Abdominal; Abscess; Aspirate; BAL; Biopsy; Bone; Control; Cyst; Eye; Genital; Genital_F; Genital_M; Joint; Misc. Known; Nasal; Oral; Respiratory; Stool; Tissue; Ulcer; Urine; Wound	Abdominal; Blood; Bone; Control; Ear; Eye; Genital (Female); Joint; Misc. Known; Respiratory; Skin; Stool; Unknown; Urinary Tract	Arm; Axilla; Back; Breast; Face; Foot; Genital; Genital (female); Genital (male); Groin; Head; Hip; Knee; Leg; Lower; Nose; Pleural; Rectal; Shoulder; Sinus; Upper	104	14
	74_g05	WUSC-074_g05	1	Root:1.0;Bacteria:1.0;Firmicutes:1.0;Bacilli:1.0;Bacillales:1.0;Staphylococcaceae:1.0;Staphylococcus:1.0;	Staphylococcus	cornea	Eye	Eye	-	Eye; -	CL0069	-	Y	-	abscess; abscess_abdominal; abscess_axilla; abscess_back; abscess_chin; abscess_l_antecub; abscess_l_breast; abscess_l_buttock; abscess_l_buttocks; abscess_l_hand; abscess_l_hip; abscess_l_knee; abscess_l_leg; abscess_l_thigh; abscess_labia; abscess_r; abscess_r_arm; abscess_r_buttock; abscess_r_elbow; abscess_r_hand; abscess_r_leg; abscess_r_thigh; aspirate_back; aspirate_chest; aspirate_elbow; …	Abscess; Aspirate; Bacterial; BAL; Blood; Bone; Control; Cyst; Eye; Genital; Genital_F; Genital_M; Joint; Misc. Known; Oral; Respiratory; Stool; Tissue; Urine; Wound	Abdominal; Blood; Bone; Control; Ear; Eye; Joint; Misc. Known; Respiratory; Skin; Stool; Unknown; Urinary Tract	Arm; Axilla; Back; Breast; Face; Foot; Genital; Genital (female); Genital (male); Hand; Head; Hip; Knee; Leg; Lower; Mouth; Nose; Pleural; Rectal; Shoulder; Sinus; Upper	120	13
	74_g07	WUSC-074_g07	1	Root:1.0;Bacteria:1.0;Firmicutes:1.0;Bacilli:1.0;Bacillales:1.0;Staphylococcaceae:1.0;Staphylococcus:1.0;	Staphylococcus	cornea	Eye	Eye	-	Eye; -	CL0069	-	Y	-	abscess; abscess_abdominal; abscess_axilla; abscess_back; abscess_chin; abscess_l_antecub; abscess_l_breast; abscess_l_buttock; abscess_l_buttocks; abscess_l_hand; abscess_l_hip; abscess_l_knee; abscess_l_leg; abscess_l_thigh; abscess_labia; abscess_r; abscess_r_arm; abscess_r_buttock; abscess_r_elbow; abscess_r_hand; abscess_r_leg; abscess_r_thigh; aspirate_back; aspirate_chest; aspirate_elbow; …	Abscess; Aspirate; Bacterial; BAL; Blood; Bone; Control; Cyst; Eye; Genital; Genital_F; Genital_M; Joint; Misc. Known; Oral; Respiratory; Stool; Tissue; Urine; Wound	Abdominal; Blood; Bone; Control; Ear; Eye; Joint; Misc. Known; Respiratory; Skin; Stool; Unknown; Urinary Tract	Arm; Axilla; Back; Breast; Face; Foot; Genital; Genital (female); Genital (male); Hand; Head; Hip; Knee; Leg; Lower; Mouth; Nose; Pleural; Rectal; Shoulder; Sinus; Upper	120	13
	69_g10	WUSC-069_g10	1	Root:1.0;Bacteria:1.0;Actinobacteria:1.0;Actinobacteria:1.0;Actinomycetales:1.0;Propionibacteriaceae:1.0;Propionibacterium:1.0;	Propionibacterium	ocular_l_eye	Eye	Eye	-	Eye; -	CL0515	-	Y	-	abscess_facial; abscess_l_neck; abscess_r_leg; csf; joint_fluid_r_hip; ocular_l_eye; tissue_humerus; wound_head; wound_maxillary; wound_orbital_apex	Abscess; CSF; Eye; Joint; Tissue; Wound	Bone; Central nervous system; Eye; Joint; Respiratory; Skin	Face; Head; Hip; Leg; Sinus	10	6
	62_d02	WUSC-062_d02	1	Root:1.0;Bacteria:1.0;Actinobacteria:1.0;Actinobacteria:1.0;Actinomycetales:1.0;Propionibacteriaceae:1.0;Propionibacterium:1.0;	Propionibacterium	wound_orbital_apex	Wound	Eye	-	Eye; -	CL0515	-	Y	-	abscess_facial; abscess_l_neck; abscess_r_leg; csf; joint_fluid_r_hip; ocular_l_eye; tissue_humerus; wound_head; wound_maxillary; wound_orbital_apex	Abscess; CSF; Eye; Joint; Tissue; Wound	Bone; Central nervous system; Eye; Joint; Respiratory; Skin	Face; Head; Hip; Leg; Sinus	10	6
	58_d01	WUSC-058_d01	1	Root:1.0;Bacteria:1.0;Firmicutes:1.0;Bacilli:1.0;Bacillales:1.0;Staphylococcaceae:1.0;Staphylococcus:1.0;	Staphylococcus	cornea_r	Eye	Eye	-	Eye; -	CL0336	-	Y	-	cornea_r	Eye	Eye	-	1	1
	66_g04	WUSC-066_g04	1	Root:1.0;Bacteria:1.0;Firmicutes:1.0;Bacilli:1.0;Bacillales:1.0;Staphylococcaceae:1.0;Staphylococcus:1.0;	Staphylococcus	wound_vulva	Wound	Genital (Female)	-	Genital (Female); -	CL0509	-	Y	-	abdominal_fluid; abscess; abscess_abdominal; abscess_axilla; abscess_chest; abscess_chin; abscess_facial; abscess_l_breast; abscess_l_cheek; abscess_l_neck; abscess_misc; abscess_r; abscess_r_neck; airway_donor; aspirate_abdominal; aspirate_flank; aspirate_gallbladder; aspirate_r_kidney; aspirate_r_knee; bal; biopsy_misc; bone_l_femoral; bone_l_fourth_toe; bone_tibia; bronch_wash; bronchial_washi…	Abdominal; Abscess; Aspirate; BAL; Biopsy; Bone; Control; Cyst; Eye; Genital; Genital_F; Genital_M; Joint; Misc. Known; Nasal; Oral; Respiratory; Stool; Tissue; Ulcer; Urine; Wound	Abdominal; Blood; Bone; Control; Ear; Eye; Genital (Female); Joint; Misc. Known; Respiratory; Skin; Stool; Unknown; Urinary Tract	Arm; Axilla; Back; Breast; Face; Foot; Genital; Genital (female); Genital (male); Groin; Head; Hip; Knee; Leg; Lower; Nose; Pleural; Rectal; Shoulder; Sinus; Upper	104	14
	65_h12	WUSC-065_h12	1	Root:1.0;Bacteria:1.0;Firmicutes:1.0;Bacilli:1.0;Lactobacillales:1.0;Enterococcaceae:1.0;Enterococcus:1.0;	Enterococcus	wound_vulva	Wound	Genital (Female)	-	Genital (Female); -	CL0258	-	Y	-	abdominal_fluid; abscess_perianal; aspirate_pancreas; blood; bone_tibia; cervical; peritoneal_fluid; sputum; sputum_induced; stool; tissue_l_leg; tissue_r_knee; trach_aspirate; tracheal_aspirate; urine; urine_cath; urine_cvs; vaginal; vaginal/rectal; wound_vulva	Abdominal; Abscess; Blood; Bone; Genital_F; Misc. Known; Oral; Respiratory; Stool; Tissue; Urine; Wound	Abdominal; Blood; Bone; Genital (Female); Joint; Misc. Known; Respiratory; Skin; Stool; Urinary Tract	Genital (female); Knee; Leg; Lower; Rectal	20	10
	66_d12	WUSC-066_d12	2	Root:1.0;Bacteria:1.0;Actinobacteria:1.0;Actinobacteria:1.0;Actinomycetales:1.0;Corynebacteriaceae:1.0;Corynebacterium:1.0;	Corynebacterium	wound_vulva	Wound	Genital (Female)	-	Genital (Female); -	CL0023	-	-	Y	abscess; abscess_axilla; abscess_l_buttock; bone_r_foot; bronch_wash; control; genital; sputum; trach_aspirate; urine; urine_cvs; vaginal; vaginal/rectal; wound; wound_abdominal; wound_first_toe; wound_r_ear; wound_r_groin; wound_r_hip; wound_tracheal; wound_vulva	Abscess; BAL; Bone; Control; Genital; Genital_F; Misc. Known; Oral; Respiratory; Urine; Wound	Abdominal; Bone; Control; Ear; Genital (Female); Joint; Misc. Known; Respiratory; Skin; Unknown; Urinary Tract	Axilla; Genital; Genital (female); Groin; Hip; Lower; Rectal; Upper	21	11
	66_d11	WUSC-066_d11	1	Root:1.0;Bacteria:1.0;Actinobacteria:1.0;Actinobacteria:1.0;Actinomycetales:1.0;Corynebacteriaceae:1.0;Corynebacterium:1.0;	Corynebacterium	wound_vulva	Wound	Genital (Female)	-	Genital (Female); -	CL0103	-	Y	-	abscess; abscess_l_breast; abscess_misc; abscess_r_leg; cervical; genital; stool; throat; tissue_l_ear; trachael_aspirate; unspecified_human; urine; urine_cath; urine_cvs; vaginal; vaginal/rectal; wound; wound_abdominal; wound_l_foot; wound_l_leg; wound_labia; wound_mouth; wound_r_ear; wound_r_elbow; wound_r_foot; wound_r_groin; wound_sacral; wound_vulva	Abscess; Genital; Genital_F; Misc. Known; Oral; Respiratory; Stool; Tissue; Unknown; Urine; Wound	Abdominal; Ear; Genital (Female); Misc. Known; Respiratory; Skin; Stool; Unknown; Urinary Tract	Breast; Foot; Genital; Genital (female); Groin; Leg; Lower; Mouth; Rectal; Upper	28	9
	65_h09	WUSC-065_h09	1	Root:1.0;Bacteria:1.0;Actinobacteria:1.0;Actinobacteria:1.0;Actinomycetales:1.0;Corynebacteriaceae:1.0;Corynebacterium:1.0;	Corynebacterium	wound_vulva	Wound	Genital (Female)	-	Genital (Female); -	CL0103	-	Y	-	abscess; abscess_l_breast; abscess_misc; abscess_r_leg; cervical; genital; stool; throat; tissue_l_ear; trachael_aspirate; unspecified_human; urine; urine_cath; urine_cvs; vaginal; vaginal/rectal; wound; wound_abdominal; wound_l_foot; wound_l_leg; wound_labia; wound_mouth; wound_r_ear; wound_r_elbow; wound_r_foot; wound_r_groin; wound_sacral; wound_vulva	Abscess; Genital; Genital_F; Misc. Known; Oral; Respiratory; Stool; Tissue; Unknown; Urine; Wound	Abdominal; Ear; Genital (Female); Misc. Known; Respiratory; Skin; Stool; Unknown; Urinary Tract	Breast; Foot; Genital; Genital (female); Groin; Leg; Lower; Mouth; Rectal; Upper	28	9
	63_g05	WUSC-063_g05	1	Root:1.0;Bacteria:1.0;Actinobacteria:1.0;Actinobacteria:1.0;Actinomycetales:1.0;Corynebacteriaceae:1.0;Corynebacterium:1.0;	Corynebacterium	wound_labia	Wound	Genital (Female)	-	Genital (Female); -	CL0103	-	Y	-	abscess; abscess_l_breast; abscess_misc; abscess_r_leg; cervical; genital; stool; throat; tissue_l_ear; trachael_aspirate; unspecified_human; urine; urine_cath; urine_cvs; vaginal; vaginal/rectal; wound; wound_abdominal; wound_l_foot; wound_l_leg; wound_labia; wound_mouth; wound_r_ear; wound_r_elbow; wound_r_foot; wound_r_groin; wound_sacral; wound_vulva	Abscess; Genital; Genital_F; Misc. Known; Oral; Respiratory; Stool; Tissue; Unknown; Urine; Wound	Abdominal; Ear; Genital (Female); Misc. Known; Respiratory; Skin; Stool; Unknown; Urinary Tract	Breast; Foot; Genital; Genital (female); Groin; Leg; Lower; Mouth; Rectal; Upper	28	9
	58_A05	WUSC-058_A05	1	Root:1.0;Bacteria:1.0;Firmicutes:1.0;Bacilli:1.0;Lactobacillales:1.0;Streptococcaceae:1.0;Streptococcus:1.0;	Streptococcus	wound_uterus	Wound	Genital (Female)	-	Genital (Female); -	CL0514	-	Y	-	abscess_mouth; bal; bronch_wash; bronchial_washing; bw; nasal; sputum; sputum_induced; throat; tissies_l_great_toe; trach_aspirate; trachael_aspirate; tracheal_aspirate; urine; urine_cvs; vaginal/rectal; wound_mouth; wound_r_leg; wound_uterus	BAL; Blood; Genital_F; Misc. Known; Nasal; Oral; Respiratory; Tissue; Urine; Wound	Blood; Genital (Female); Misc. Known; Respiratory; Skin; Urinary Tract	Food; Genital (female); Leg; Lower; Mouth; Nose; Upper	19	6
	65_h10	WUSC-065_h10	1	Root:1.0;Bacteria:1.0;Firmicutes:1.0;Bacilli:1.0;Bacillales:1.0;Staphylococcaceae:1.0;Staphylococcus:1.0;	Staphylococcus	wound_vulva	Wound	Genital (Female)	-	Genital (Female); -	CL0464	-	Y	-	urine; urine_cvs; vaginal/rectal; wound_l_leg; wound_vulva	Genital_F; Urine; Wound	Genital (Female); Skin; Urinary Tract	Genital (female); Leg	5	3
	65_A05	WUSC-065_A05	1	Root:1.0;Bacteria:1.0;Actinobacteria:1.0;Actinobacteria:1.0;Actinomycetales:1.0;Corynebacteriaceae:1.0;Corynebacterium:1.0;	Corynebacterium	wound_labia	Wound	Genital (Female)	-	Genital (Female); -	CL0510	-	Y	-	genital; urine; urine_cvs; vaginal/rectal; wound_labia	Genital; Genital_F; Urine; Wound	Genital (Female); Skin; Urinary Tract	Genital; Genital (female)	5	3
	63_g07	WUSC-063_g07	1	Root:1.0;Bacteria:1.0;Actinobacteria:1.0;Actinobacteria:1.0;Actinomycetales:1.0;Brevibacteriaceae:1.0;Brevibacterium:1.0;	Brevibacterium	wound_labia	Wound	Genital (Female)	-	Genital (Female); -	CL0391	-	Y	-	urine; wound_labia	Urine; Wound	Genital (Female); Urinary Tract	-	2	2
	63_g04	WUSC-063_g04	1	Root:1.0;Bacteria:1.0;Actinobacteria:1.0;Actinobacteria:1.0;Actinomycetales:1.0;Brevibacteriaceae:1.0;Brevibacterium:1.0;	Brevibacterium	wound_labia	Wound	Genital (Female)	-	Genital (Female); -	CL0391	-	Y	-	urine; wound_labia	Urine; Wound	Genital (Female); Urinary Tract	-	2	2
	66_A01	WUSC-066_A01	2	Root:1.0;Bacteria:1.0;Proteobacteria:1.0;Betaproteobacteria:1.0;Burkholderiales:1.0;Alcaligenaceae:1.0;Oligella:1.0;	Oligella	wound_vulva	Wound	Genital (Female)	-	Genital (Female); -	CL0129	-	-	Y	urine; urine_cath; urine_cvs; wound_vulva	Urine; Wound	Genital (Female); Urinary Tract	-	4	2
	76_h12	WUSC-076_h12	1	Root:1.0;Bacteria:1.0;Firmicutes:1.0;Bacilli:1.0;Bacillales:1.0;Staphylococcaceae:1.0;Staphylococcus:1.0;	Staphylococcus	tissue_r_knee	Tissue	Joint	Knee	Joint; Knee	CL0509	-	Y	-	abdominal_fluid; abscess; abscess_abdominal; abscess_axilla; abscess_chest; abscess_chin; abscess_facial; abscess_l_breast; abscess_l_cheek; abscess_l_neck; abscess_misc; abscess_r; abscess_r_neck; airway_donor; aspirate_abdominal; aspirate_flank; aspirate_gallbladder; aspirate_r_kidney; aspirate_r_knee; bal; biopsy_misc; bone_l_femoral; bone_l_fourth_toe; bone_tibia; bronch_wash; bronchial_washi…	Abdominal; Abscess; Aspirate; BAL; Biopsy; Bone; Control; Cyst; Eye; Genital; Genital_F; Genital_M; Joint; Misc. Known; Nasal; Oral; Respiratory; Stool; Tissue; Ulcer; Urine; Wound	Abdominal; Blood; Bone; Control; Ear; Eye; Genital (Female); Joint; Misc. Known; Respiratory; Skin; Stool; Unknown; Urinary Tract	Arm; Axilla; Back; Breast; Face; Foot; Genital; Genital (female); Genital (male); Groin; Head; Hip; Knee; Leg; Lower; Nose; Pleural; Rectal; Shoulder; Sinus; Upper	104	14
	74_d07	WUSC-074_d07	1	Root:1.0;Bacteria:1.0;Firmicutes:1.0;Bacilli:1.0;Bacillales:1.0;Staphylococcaceae:1.0;Staphylococcus:1.0;	Staphylococcus	wound_l_knee	Wound	Joint	Knee	Joint; Knee	CL0509	-	Y	-	abdominal_fluid; abscess; abscess_abdominal; abscess_axilla; abscess_chest; abscess_chin; abscess_facial; abscess_l_breast; abscess_l_cheek; abscess_l_neck; abscess_misc; abscess_r; abscess_r_neck; airway_donor; aspirate_abdominal; aspirate_flank; aspirate_gallbladder; aspirate_r_kidney; aspirate_r_knee; bal; biopsy_misc; bone_l_femoral; bone_l_fourth_toe; bone_tibia; bronch_wash; bronchial_washi…	Abdominal; Abscess; Aspirate; BAL; Biopsy; Bone; Control; Cyst; Eye; Genital; Genital_F; Genital_M; Joint; Misc. Known; Nasal; Oral; Respiratory; Stool; Tissue; Ulcer; Urine; Wound	Abdominal; Blood; Bone; Control; Ear; Eye; Genital (Female); Joint; Misc. Known; Respiratory; Skin; Stool; Unknown; Urinary Tract	Arm; Axilla; Back; Breast; Face; Foot; Genital; Genital (female); Genital (male); Groin; Head; Hip; Knee; Leg; Lower; Nose; Pleural; Rectal; Shoulder; Sinus; Upper	104	14
	67_f07	WUSC-067_f07	1	Root:1.0;Bacteria:1.0;Firmicutes:1.0;Bacilli:1.0;Bacillales:1.0;Staphylococcaceae:1.0;Staphylococcus:1.0;	Staphylococcus	tissue_l_hip	Tissue	Joint	Hip	Joint; Hip	CL0509	-	Y	-	abdominal_fluid; abscess; abscess_abdominal; abscess_axilla; abscess_chest; abscess_chin; abscess_facial; abscess_l_breast; abscess_l_cheek; abscess_l_neck; abscess_misc; abscess_r; abscess_r_neck; airway_donor; aspirate_abdominal; aspirate_flank; aspirate_gallbladder; aspirate_r_kidney; aspirate_r_knee; bal; biopsy_misc; bone_l_femoral; bone_l_fourth_toe; bone_tibia; bronch_wash; bronchial_washi…	Abdominal; Abscess; Aspirate; BAL; Biopsy; Bone; Control; Cyst; Eye; Genital; Genital_F; Genital_M; Joint; Misc. Known; Nasal; Oral; Respiratory; Stool; Tissue; Ulcer; Urine; Wound	Abdominal; Blood; Bone; Control; Ear; Eye; Genital (Female); Joint; Misc. Known; Respiratory; Skin; Stool; Unknown; Urinary Tract	Arm; Axilla; Back; Breast; Face; Foot; Genital; Genital (female); Genital (male); Groin; Head; Hip; Knee; Leg; Lower; Nose; Pleural; Rectal; Shoulder; Sinus; Upper	104	14
	36_d05	WUSC-036_d05	1	Root:1.0;Bacteria:1.0;Firmicutes:1.0;Bacilli:1.0;Bacillales:1.0;Staphylococcaceae:1.0;Staphylococcus:1.0;	Staphylococcus	fluid_l_knee	Joint	Joint	Knee	Joint; Knee	CL0509	-	Y	-	abdominal_fluid; abscess; abscess_abdominal; abscess_axilla; abscess_chest; abscess_chin; abscess_facial; abscess_l_breast; abscess_l_cheek; abscess_l_neck; abscess_misc; abscess_r; abscess_r_neck; airway_donor; aspirate_abdominal; aspirate_flank; aspirate_gallbladder; aspirate_r_kidney; aspirate_r_knee; bal; biopsy_misc; bone_l_femoral; bone_l_fourth_toe; bone_tibia; bronch_wash; bronchial_washi…	Abdominal; Abscess; Aspirate; BAL; Biopsy; Bone; Control; Cyst; Eye; Genital; Genital_F; Genital_M; Joint; Misc. Known; Nasal; Oral; Respiratory; Stool; Tissue; Ulcer; Urine; Wound	Abdominal; Blood; Bone; Control; Ear; Eye; Genital (Female); Joint; Misc. Known; Respiratory; Skin; Stool; Unknown; Urinary Tract	Arm; Axilla; Back; Breast; Face; Foot; Genital; Genital (female); Genital (male); Groin; Head; Hip; Knee; Leg; Lower; Nose; Pleural; Rectal; Shoulder; Sinus; Upper	104	14
	36_A09	WUSC-036_A09	1	Root:1.0;Bacteria:1.0;Firmicutes:1.0;Bacilli:1.0;Bacillales:1.0;Staphylococcaceae:1.0;Staphylococcus:1.0;	Staphylococcus	wound_knee	Wound	Joint	Knee	Joint; Knee	CL0509	-	Y	-	abdominal_fluid; abscess; abscess_abdominal; abscess_axilla; abscess_chest; abscess_chin; abscess_facial; abscess_l_breast; abscess_l_cheek; abscess_l_neck; abscess_misc; abscess_r; abscess_r_neck; airway_donor; aspirate_abdominal; aspirate_flank; aspirate_gallbladder; aspirate_r_kidney; aspirate_r_knee; bal; biopsy_misc; bone_l_femoral; bone_l_fourth_toe; bone_tibia; bronch_wash; bronchial_washi…	Abdominal; Abscess; Aspirate; BAL; Biopsy; Bone; Control; Cyst; Eye; Genital; Genital_F; Genital_M; Joint; Misc. Known; Nasal; Oral; Respiratory; Stool; Tissue; Ulcer; Urine; Wound	Abdominal; Blood; Bone; Control; Ear; Eye; Genital (Female); Joint; Misc. Known; Respiratory; Skin; Stool; Unknown; Urinary Tract	Arm; Axilla; Back; Breast; Face; Foot; Genital; Genital (female); Genital (male); Groin; Head; Hip; Knee; Leg; Lower; Nose; Pleural; Rectal; Shoulder; Sinus; Upper	104	14
	34_A07	WUSC-034_A07	1	Root:1.0;Bacteria:1.0;Firmicutes:1.0;Bacilli:1.0;Bacillales:1.0;Staphylococcaceae:1.0;Staphylococcus:1.0;	Staphylococcus	joint_fluid	Joint	Joint	-	Joint; -	CL0509	-	Y	-	abdominal_fluid; abscess; abscess_abdominal; abscess_axilla; abscess_chest; abscess_chin; abscess_facial; abscess_l_breast; abscess_l_cheek; abscess_l_neck; abscess_misc; abscess_r; abscess_r_neck; airway_donor; aspirate_abdominal; aspirate_flank; aspirate_gallbladder; aspirate_r_kidney; aspirate_r_knee; bal; biopsy_misc; bone_l_femoral; bone_l_fourth_toe; bone_tibia; bronch_wash; bronchial_washi…	Abdominal; Abscess; Aspirate; BAL; Biopsy; Bone; Control; Cyst; Eye; Genital; Genital_F; Genital_M; Joint; Misc. Known; Nasal; Oral; Respiratory; Stool; Tissue; Ulcer; Urine; Wound	Abdominal; Blood; Bone; Control; Ear; Eye; Genital (Female); Joint; Misc. Known; Respiratory; Skin; Stool; Unknown; Urinary Tract	Arm; Axilla; Back; Breast; Face; Foot; Genital; Genital (female); Genital (male); Groin; Head; Hip; Knee; Leg; Lower; Nose; Pleural; Rectal; Shoulder; Sinus; Upper	104	14
	7_E11	WUSC-7_E11	1	Root:1.0;Bacteria:1.0;Actinobacteria:1.0;Actinobacteria:1.0;Bifidobacteriales:1.0;Bifidobacteriaceae:1.0;Gardnerella:1.0;	Gardnerella	joint_fluid	Joint	Joint	-	Joint; -	CL0509	-	Y	-	abdominal_fluid; abscess; abscess_abdominal; abscess_axilla; abscess_chest; abscess_chin; abscess_facial; abscess_l_breast; abscess_l_cheek; abscess_l_neck; abscess_misc; abscess_r; abscess_r_neck; airway_donor; aspirate_abdominal; aspirate_flank; aspirate_gallbladder; aspirate_r_kidney; aspirate_r_knee; bal; biopsy_misc; bone_l_femoral; bone_l_fourth_toe; bone_tibia; bronch_wash; bronchial_washi…	Abdominal; Abscess; Aspirate; BAL; Biopsy; Bone; Control; Cyst; Eye; Genital; Genital_F; Genital_M; Joint; Misc. Known; Nasal; Oral; Respiratory; Stool; Tissue; Ulcer; Urine; Wound	Abdominal; Blood; Bone; Control; Ear; Eye; Genital (Female); Joint; Misc. Known; Respiratory; Skin; Stool; Unknown; Urinary Tract	Arm; Axilla; Back; Breast; Face; Foot; Genital; Genital (female); Genital (male); Groin; Head; Hip; Knee; Leg; Lower; Nose; Pleural; Rectal; Shoulder; Sinus; Upper	104	14
	77_A05	WUSC-077_A05	1	Root:1.0;Bacteria:1.0;Firmicutes:1.0;Bacilli:1.0;Bacillales:1.0;Staphylococcaceae:1.0;Staphylococcus:1.0;	Staphylococcus	joint_fluid_l_knee	Joint	Joint	Knee	Joint; Knee	CL0069	-	Y	-	abscess; abscess_abdominal; abscess_axilla; abscess_back; abscess_chin; abscess_l_antecub; abscess_l_breast; abscess_l_buttock; abscess_l_buttocks; abscess_l_hand; abscess_l_hip; abscess_l_knee; abscess_l_leg; abscess_l_thigh; abscess_labia; abscess_r; abscess_r_arm; abscess_r_buttock; abscess_r_elbow; abscess_r_hand; abscess_r_leg; abscess_r_thigh; aspirate_back; aspirate_chest; aspirate_elbow; …	Abscess; Aspirate; Bacterial; BAL; Blood; Bone; Control; Cyst; Eye; Genital; Genital_F; Genital_M; Joint; Misc. Known; Oral; Respiratory; Stool; Tissue; Urine; Wound	Abdominal; Blood; Bone; Control; Ear; Eye; Joint; Misc. Known; Respiratory; Skin; Stool; Unknown; Urinary Tract	Arm; Axilla; Back; Breast; Face; Foot; Genital; Genital (female); Genital (male); Hand; Head; Hip; Knee; Leg; Lower; Mouth; Nose; Pleural; Rectal; Shoulder; Sinus; Upper	120	13
	74_d05	WUSC-074_d05	1	Root:1.0;Bacteria:1.0;Firmicutes:1.0;Bacilli:1.0;Bacillales:1.0;Staphylococcaceae:1.0;Staphylococcus:1.0;	Staphylococcus	tissue_l_hip	Tissue	Joint	Hip	Joint; Hip	CL0069	-	Y	-	abscess; abscess_abdominal; abscess_axilla; abscess_back; abscess_chin; abscess_l_antecub; abscess_l_breast; abscess_l_buttock; abscess_l_buttocks; abscess_l_hand; abscess_l_hip; abscess_l_knee; abscess_l_leg; abscess_l_thigh; abscess_labia; abscess_r; abscess_r_arm; abscess_r_buttock; abscess_r_elbow; abscess_r_hand; abscess_r_leg; abscess_r_thigh; aspirate_back; aspirate_chest; aspirate_elbow; …	Abscess; Aspirate; Bacterial; BAL; Blood; Bone; Control; Cyst; Eye; Genital; Genital_F; Genital_M; Joint; Misc. Known; Oral; Respiratory; Stool; Tissue; Urine; Wound	Abdominal; Blood; Bone; Control; Ear; Eye; Joint; Misc. Known; Respiratory; Skin; Stool; Unknown; Urinary Tract	Arm; Axilla; Back; Breast; Face; Foot; Genital; Genital (female); Genital (male); Hand; Head; Hip; Knee; Leg; Lower; Mouth; Nose; Pleural; Rectal; Shoulder; Sinus; Upper	120	13
	36_g04	WUSC-036_g04	1	Root:1.0;Bacteria:1.0;Firmicutes:1.0;Bacilli:1.0;Bacillales:1.0;Staphylococcaceae:1.0;Staphylococcus:1.0;	Staphylococcus	abscess_l_knee	Abscess	Joint	Knee	Joint; Knee	CL0069	-	Y	-	abscess; abscess_abdominal; abscess_axilla; abscess_back; abscess_chin; abscess_l_antecub; abscess_l_breast; abscess_l_buttock; abscess_l_buttocks; abscess_l_hand; abscess_l_hip; abscess_l_knee; abscess_l_leg; abscess_l_thigh; abscess_labia; abscess_r; abscess_r_arm; abscess_r_buttock; abscess_r_elbow; abscess_r_hand; abscess_r_leg; abscess_r_thigh; aspirate_back; aspirate_chest; aspirate_elbow; …	Abscess; Aspirate; Bacterial; BAL; Blood; Bone; Control; Cyst; Eye; Genital; Genital_F; Genital_M; Joint; Misc. Known; Oral; Respiratory; Stool; Tissue; Urine; Wound	Abdominal; Blood; Bone; Control; Ear; Eye; Joint; Misc. Known; Respiratory; Skin; Stool; Unknown; Urinary Tract	Arm; Axilla; Back; Breast; Face; Foot; Genital; Genital (female); Genital (male); Hand; Head; Hip; Knee; Leg; Lower; Mouth; Nose; Pleural; Rectal; Shoulder; Sinus; Upper	120	13
	36_A10	WUSC-036_A10	1	Root:1.0;Bacteria:1.0;Firmicutes:1.0;Bacilli:1.0;Bacillales:1.0;Staphylococcaceae:1.0;Staphylococcus:1.0;	Staphylococcus	wound_knee	Wound	Joint	Knee	Joint; Knee	CL0069	-	Y	-	abscess; abscess_abdominal; abscess_axilla; abscess_back; abscess_chin; abscess_l_antecub; abscess_l_breast; abscess_l_buttock; abscess_l_buttocks; abscess_l_hand; abscess_l_hip; abscess_l_knee; abscess_l_leg; abscess_l_thigh; abscess_labia; abscess_r; abscess_r_arm; abscess_r_buttock; abscess_r_elbow; abscess_r_hand; abscess_r_leg; abscess_r_thigh; aspirate_back; aspirate_chest; aspirate_elbow; …	Abscess; Aspirate; Bacterial; BAL; Blood; Bone; Control; Cyst; Eye; Genital; Genital_F; Genital_M; Joint; Misc. Known; Oral; Respiratory; Stool; Tissue; Urine; Wound	Abdominal; Blood; Bone; Control; Ear; Eye; Joint; Misc. Known; Respiratory; Skin; Stool; Unknown; Urinary Tract	Arm; Axilla; Back; Breast; Face; Foot; Genital; Genital (female); Genital (male); Hand; Head; Hip; Knee; Leg; Lower; Mouth; Nose; Pleural; Rectal; Shoulder; Sinus; Upper	120	13
	71_b07	WUSC-071_b07	1	Root:1.0;Bacteria:1.0;Firmicutes:1.0;Bacilli:1.0;Bacillales:1.0;Staphylococcaceae:1.0;Staphylococcus:1.0;	Staphylococcus	abscess_l_hip	Abscess	Joint	Hip	Joint; Hip	CL0069	-	Y	-	abscess; abscess_abdominal; abscess_axilla; abscess_back; abscess_chin; abscess_l_antecub; abscess_l_breast; abscess_l_buttock; abscess_l_buttocks; abscess_l_hand; abscess_l_hip; abscess_l_knee; abscess_l_leg; abscess_l_thigh; abscess_labia; abscess_r; abscess_r_arm; abscess_r_buttock; abscess_r_elbow; abscess_r_hand; abscess_r_leg; abscess_r_thigh; aspirate_back; aspirate_chest; aspirate_elbow; …	Abscess; Aspirate; Bacterial; BAL; Blood; Bone; Control; Cyst; Eye; Genital; Genital_F; Genital_M; Joint; Misc. Known; Oral; Respiratory; Stool; Tissue; Urine; Wound	Abdominal; Blood; Bone; Control; Ear; Eye; Joint; Misc. Known; Respiratory; Skin; Stool; Unknown; Urinary Tract	Arm; Axilla; Back; Breast; Face; Foot; Genital; Genital (female); Genital (male); Hand; Head; Hip; Knee; Leg; Lower; Mouth; Nose; Pleural; Rectal; Shoulder; Sinus; Upper	120	13
	36_h05	WUSC-036_h05	1	Root:1.0;Bacteria:1.0;Firmicutes:1.0;Bacilli:1.0;Bacillales:1.0;Staphylococcaceae:1.0;Staphylococcus:1.0;	Staphylococcus	wound_knee	Wound	Joint	Knee	Joint; Knee	CL0069	-	Y	-	abscess; abscess_abdominal; abscess_axilla; abscess_back; abscess_chin; abscess_l_antecub; abscess_l_breast; abscess_l_buttock; abscess_l_buttocks; abscess_l_hand; abscess_l_hip; abscess_l_knee; abscess_l_leg; abscess_l_thigh; abscess_labia; abscess_r; abscess_r_arm; abscess_r_buttock; abscess_r_elbow; abscess_r_hand; abscess_r_leg; abscess_r_thigh; aspirate_back; aspirate_chest; aspirate_elbow; …	Abscess; Aspirate; Bacterial; BAL; Blood; Bone; Control; Cyst; Eye; Genital; Genital_F; Genital_M; Joint; Misc. Known; Oral; Respiratory; Stool; Tissue; Urine; Wound	Abdominal; Blood; Bone; Control; Ear; Eye; Joint; Misc. Known; Respiratory; Skin; Stool; Unknown; Urinary Tract	Arm; Axilla; Back; Breast; Face; Foot; Genital; Genital (female); Genital (male); Hand; Head; Hip; Knee; Leg; Lower; Mouth; Nose; Pleural; Rectal; Shoulder; Sinus; Upper	120	13
	15_d12	WUSC-15_d12	1	Root:1.0;Bacteria:1.0;Firmicutes:1.0;Bacilli:1.0;Bacillales:1.0;Staphylococcaceae:1.0;Staphylococcus:1.0;	Staphylococcus	synovial_fluid_r_knee	Joint	Joint	Knee	Joint; Knee	CL0069	-	Y	-	abscess; abscess_abdominal; abscess_axilla; abscess_back; abscess_chin; abscess_l_antecub; abscess_l_breast; abscess_l_buttock; abscess_l_buttocks; abscess_l_hand; abscess_l_hip; abscess_l_knee; abscess_l_leg; abscess_l_thigh; abscess_labia; abscess_r; abscess_r_arm; abscess_r_buttock; abscess_r_elbow; abscess_r_hand; abscess_r_leg; abscess_r_thigh; aspirate_back; aspirate_chest; aspirate_elbow; …	Abscess; Aspirate; Bacterial; BAL; Blood; Bone; Control; Cyst; Eye; Genital; Genital_F; Genital_M; Joint; Misc. Known; Oral; Respiratory; Stool; Tissue; Urine; Wound	Abdominal; Blood; Bone; Control; Ear; Eye; Joint; Misc. Known; Respiratory; Skin; Stool; Unknown; Urinary Tract	Arm; Axilla; Back; Breast; Face; Foot; Genital; Genital (female); Genital (male); Hand; Head; Hip; Knee; Leg; Lower; Mouth; Nose; Pleural; Rectal; Shoulder; Sinus; Upper	120	13
	25_E02	WUSC-025_E02	1	Root:1.0;Bacteria:1.0;Firmicutes:1.0;Bacilli:1.0;Bacillales:1.0;Staphylococcaceae:1.0;Staphylococcus:1.0;	Staphylococcus	abscess_l_hip	Abscess	Joint	Hip	Joint; Hip	CL0069	-	Y	-	abscess; abscess_abdominal; abscess_axilla; abscess_back; abscess_chin; abscess_l_antecub; abscess_l_breast; abscess_l_buttock; abscess_l_buttocks; abscess_l_hand; abscess_l_hip; abscess_l_knee; abscess_l_leg; abscess_l_thigh; abscess_labia; abscess_r; abscess_r_arm; abscess_r_buttock; abscess_r_elbow; abscess_r_hand; abscess_r_leg; abscess_r_thigh; aspirate_back; aspirate_chest; aspirate_elbow; …	Abscess; Aspirate; Bacterial; BAL; Blood; Bone; Control; Cyst; Eye; Genital; Genital_F; Genital_M; Joint; Misc. Known; Oral; Respiratory; Stool; Tissue; Urine; Wound	Abdominal; Blood; Bone; Control; Ear; Eye; Joint; Misc. Known; Respiratory; Skin; Stool; Unknown; Urinary Tract	Arm; Axilla; Back; Breast; Face; Foot; Genital; Genital (female); Genital (male); Hand; Head; Hip; Knee; Leg; Lower; Mouth; Nose; Pleural; Rectal; Shoulder; Sinus; Upper	120	13
	77_A01	WUSC-077_A01	1	Root:1.0;Bacteria:1.0;Firmicutes:1.0;Bacilli:1.0;Lactobacillales:1.0;Enterococcaceae:1.0;Enterococcus:1.0;	Enterococcus	tissue_r_knee	Tissue	Joint	Knee	Joint; Knee	CL0258	-	Y	-	abdominal_fluid; abscess_perianal; aspirate_pancreas; blood; bone_tibia; cervical; peritoneal_fluid; sputum; sputum_induced; stool; tissue_l_leg; tissue_r_knee; trach_aspirate; tracheal_aspirate; urine; urine_cath; urine_cvs; vaginal; vaginal/rectal; wound_vulva	Abdominal; Abscess; Blood; Bone; Genital_F; Misc. Known; Oral; Respiratory; Stool; Tissue; Urine; Wound	Abdominal; Blood; Bone; Genital (Female); Joint; Misc. Known; Respiratory; Skin; Stool; Urinary Tract	Genital (female); Knee; Leg; Lower; Rectal	20	10
	12_d02	WUSC-12_d02	2	Root:1.0;Bacteria:1.0;Proteobacteria:1.0;Gammaproteobacteria:1.0;Pseudomonadales:1.0;Pseudomonadaceae:1.0;Pseudomonas:1.0;	Pseudomonas	tissue_r_hip	Tissue	Joint	Hip	Joint; Hip	CL0098	-	Y	-	abdominal_fluid; abscess_l_buttock; aspirate_l_nare; aspirate_pancreas; bal; bile; biopsy_l_arm; bronch_wash; bronchial_washing; bw; bw_cf; drainage_l_ear; drainage_r_ear; ocular_swab; sputum; sputum_cf; sputum_induced; stool; tissue_r_elbow; tissue_r_hip; trach_aspirate; trachael_aspirate; tracheal_aspirate; urine; urine_cath; urine_cvs; urine_kidney; wound_abdominal; wound_neck; wound_r_buttock…	Abdominal; Abscess; Aspirate; BAL; Bile; Blood; Misc. Known; Oral; Respiratory; Stool; Tissue; Urine; Wound	Abdominal; Blood; Joint; Misc. Known; Respiratory; Skin; Stool; Urinary Tract	Foot; Genital (male); Groin; Head; Hip; Leg; Lower; Nose; Rectal	37	8
	29_h12	WUSC-029_h12	2	Root:1.0;Bacteria:1.0;Actinobacteria:1.0;Actinobacteria:1.0;Actinomycetales:1.0;Corynebacteriaceae:1.0;Corynebacterium:1.0;	Corynebacterium	wound_r_hip	Wound	Joint	Hip	Joint; Hip	CL0023	-	-	Y	abscess; abscess_axilla; abscess_l_buttock; bone_r_foot; bronch_wash; control; genital; sputum; trach_aspirate; urine; urine_cvs; vaginal; vaginal/rectal; wound; wound_abdominal; wound_first_toe; wound_r_ear; wound_r_groin; wound_r_hip; wound_tracheal; wound_vulva	Abscess; BAL; Bone; Control; Genital; Genital_F; Misc. Known; Oral; Respiratory; Urine; Wound	Abdominal; Bone; Control; Ear; Genital (Female); Joint; Misc. Known; Respiratory; Skin; Unknown; Urinary Tract	Axilla; Genital; Genital (female); Groin; Hip; Lower; Rectal; Upper	21	11
	76_h10	WUSC-076_h10	1	Root:1.0;Bacteria:1.0;Firmicutes:1.0;Bacilli:1.0;Lactobacillales:1.0;Streptococcaceae:1.0;Streptococcus:1.0;	Streptococcus	aspirate_l_hip	Aspirate	Joint	Hip	Joint; Hip	CL0523	-	Y	-	abdominal_fluid; abscess_abdominal; abscess_axilla; abscess_l_foot; abscess_pelvic; abscess_urethral; aspirate_l_hip; bone_5th_toe; bone_head; bone_l_fifth_toe; bone_l_fourth_toe; cervical; genital; stool; tissue_l_great_toe; tissue_r_great_toe; trach_aspirate; urine; urine_cvs; vaginal; vaginal/rectal; wound_abdominal; wound_first_toe; wound_l_fourth_toe; wound_r_foot	Abdominal; Abscess; Aspirate; Bone; Genital; Genital_F; Misc. Known; Respiratory; Stool; Tissue; Urine; Wound	Abdominal; Bone; Joint; Misc. Known; Respiratory; Skin; Stool; Urinary Tract	Axilla; Foot; Genital; Genital (female); Hip; Lower	25	8
	76_h09	WUSC-076_h09	1	Root:1.0;Bacteria:1.0;Firmicutes:1.0;Bacilli:1.0;Lactobacillales:1.0;Streptococcaceae:1.0;Streptococcus:1.0;	Streptococcus	aspirate_l_hip	Aspirate	Joint	Hip	Joint; Hip	CL0523	-	Y	-	abdominal_fluid; abscess_abdominal; abscess_axilla; abscess_l_foot; abscess_pelvic; abscess_urethral; aspirate_l_hip; bone_5th_toe; bone_head; bone_l_fifth_toe; bone_l_fourth_toe; cervical; genital; stool; tissue_l_great_toe; tissue_r_great_toe; trach_aspirate; urine; urine_cvs; vaginal; vaginal/rectal; wound_abdominal; wound_first_toe; wound_l_fourth_toe; wound_r_foot	Abdominal; Abscess; Aspirate; Bone; Genital; Genital_F; Misc. Known; Respiratory; Stool; Tissue; Urine; Wound	Abdominal; Bone; Joint; Misc. Known; Respiratory; Skin; Stool; Urinary Tract	Axilla; Foot; Genital; Genital (female); Hip; Lower	25	8
	36_g07	WUSC-036_g07	2	Root:1.0;Bacteria:1.0;Proteobacteria:1.0;Gammaproteobacteria:1.0;Enterobacteriales:1.0;Enterobacteriaceae:1.0;Enterobacter:0.89;	Enterobacter	abscess_l_knee	Abscess	Joint	Knee	Joint; Knee	CL0044	-	-	Y	abscess_l_knee; aspirate_head; bal; csf; trach_aspirate; urine; wound_addominal	Abscess; BAL; CSF; Misc. Known; Respiratory; Urine; Wound	Abdominal; Central nervous system; Joint; Misc. Known; Respiratory; Urinary Tract	Knee; Lower	7	6
	71_h05	WUSC-071_h05	1	Root:1.0;Bacteria:1.0;Proteobacteria:1.0;Gammaproteobacteria:1.0;Pasteurellales:1.0;Pasteurellaceae:1.0;Haemophilus:1.0;	Haemophilus	abscess_l_hip	Abscess	Joint	Hip	Joint; Hip	CL0138	-	Y	-	abscess_flank; abscess_l_hip; bronch_wash; sputum; trach_aspirate; tracheal_aspirate; wound_l	Abscess; BAL; Misc. Known; Oral; Respiratory	Abdominal; Joint; Misc. Known; Respiratory	Hip; Lower	7	4
	75_A12	WUSC-075_A12	1	Root:1.0;Bacteria:1.0;Actinobacteria:1.0;Actinobacteria:1.0;Actinomycetales:1.0;Propionibacteriaceae:1.0;Propionibacterium:1.0;	Propionibacterium	joint_fluid_r_hip	Joint	Joint	Hip	Joint; Hip	CL0515	-	Y	-	abscess_facial; abscess_l_neck; abscess_r_leg; csf; joint_fluid_r_hip; ocular_l_eye; tissue_humerus; wound_head; wound_maxillary; wound_orbital_apex	Abscess; CSF; Eye; Joint; Tissue; Wound	Bone; Central nervous system; Eye; Joint; Respiratory; Skin	Face; Head; Hip; Leg; Sinus	10	6
	12_d01	WUSC-12_d01	2	Root:1.0;Bacteria:1.0;Proteobacteria:1.0;Gammaproteobacteria:1.0;Enterobacteriales:1.0;Enterobacteriaceae:1.0;Morganella:1.0;	Morganella	tissue_r_hip	Tissue	Joint	Hip	Joint; Hip	CL0525	-	-	Y	control_dna; tissue_r_hip; urine; wound_l_leg	Control; Tissue; Urine; Wound	Control; Joint; Skin; Urinary Tract	Hip; Leg	4	4
	7_E10	WUSC-7_E10	1	Root:1.0;Bacteria:1.0;Firmicutes:1.0;Bacilli:1.0;Bacillales:1.0;Staphylococcaceae:1.0;Staphylococcus:1.0;	Staphylococcus	joint_fluid	Joint	Joint	-	Joint; -	CL0459	-	Y	-	joint_fluid	Joint	Joint	-	1	1
	22_h12	WUSC-022_h12	1	Root:1.0;Bacteria:1.0;Proteobacteria:1.0;Gammaproteobacteria:1.0;Enterobacteriales:1.0;Enterobacteriaceae:1.0;Enterobacter:0.94;	Enterobacter	tissue_l_hip	Tissue	Joint	Hip	Joint; Hip	CL0612	-	-	Y	fluid_abdominal; sputum; tissue_l_hip; tissue_r_fifth_toe; trach_aspirate; wound_r_leg	Misc. Known; Oral; Respiratory; Tissue; Wound	Joint; Misc. Known; Respiratory; Skin	Foot; Hip; Leg; Lower	6	4
	74_d09	WUSC-074_d09	1	Root:1.0;Bacteria:1.0;Actinobacteria:1.0;Actinobacteria:1.0;Actinomycetales:1.0;Micrococcaceae:1.0;Micrococcus:1.0;	Micrococcus	synovial_fluid	Joint	Joint	-	Joint; -	CL0211	-	-	Y	bronchial_washing; stool; synovial_fluid; urine; urine_cvs	BAL; Joint; Stool; Urine	Joint; Respiratory; Stool; Urinary Tract	Lower	5	4
	67_h05	WUSC-067_h05	1	Root:1.0;Bacteria:1.0;Proteobacteria:1.0;Betaproteobacteria:1.0;Burkholderiales:1.0;Comamonadaceae:1.0;Variovorax:1.0;	Variovorax	lymph_node	Lymph_node	Lymph Node	-	Lymph Node; -	CL0434	-	Y	-	lymph_node	Lymph_node	Lymph Node	-	1	1
	55_d02	WUSC-055_d02	1	Root:1.0;Bacteria:1.0;Firmicutes:1.0;Bacilli:1.0;Bacillales:1.0;Staphylococcaceae:1.0;Staphylococcus:1.0;	Staphylococcus	misc_infected_mesh	Infected_mesh	Medical Hardware	-	Medical Hardware; -	CL0378	-	Y	-	abscess_abdominal; abscess_groin; abscess_r_leg; bone_l_fourth_toe; cervical; genital; misc_infected_mesh; stool; tisssue_r; trachael_aspirate; urine; urine_cvs; vagina/rectal; vaginal/rectal; water; wound_l_leg; wound_misc; wound_sacral; wound_scalp	Abscess; Bone; Control; Genital; Genital_F; Infected_mesh; Respiratory; Stool; Tissue; Urine; Wound	Abdominal; Bone; Control; Medical Hardware; Respiratory; Skin; Stool; Unknown; Urinary Tract	Genital; Genital (female); Groin; Head; Leg; Lower; Rectal	19	9
	4_C02	WUSC-4_C02	1	Root:1.0;Bacteria:1.0;Firmicutes:1.0;Bacilli:1.0;Bacillales:1.0;Staphylococcaceae:1.0;Staphylococcus:1.0;	Staphylococcus	tissue_liver	Misc. Known	Misc. Known	-	Misc. Known; -	CL0509	-	Y	-	abdominal_fluid; abscess; abscess_abdominal; abscess_axilla; abscess_chest; abscess_chin; abscess_facial; abscess_l_breast; abscess_l_cheek; abscess_l_neck; abscess_misc; abscess_r; abscess_r_neck; airway_donor; aspirate_abdominal; aspirate_flank; aspirate_gallbladder; aspirate_r_kidney; aspirate_r_knee; bal; biopsy_misc; bone_l_femoral; bone_l_fourth_toe; bone_tibia; bronch_wash; bronchial_washi…	Abdominal; Abscess; Aspirate; BAL; Biopsy; Bone; Control; Cyst; Eye; Genital; Genital_F; Genital_M; Joint; Misc. Known; Nasal; Oral; Respiratory; Stool; Tissue; Ulcer; Urine; Wound	Abdominal; Blood; Bone; Control; Ear; Eye; Genital (Female); Joint; Misc. Known; Respiratory; Skin; Stool; Unknown; Urinary Tract	Arm; Axilla; Back; Breast; Face; Foot; Genital; Genital (female); Genital (male); Groin; Head; Hip; Knee; Leg; Lower; Nose; Pleural; Rectal; Shoulder; Sinus; Upper	104	14
	4_d07	WUSC-4_d07	1	Root:1.0;Bacteria:1.0;Proteobacteria:1.0;Gammaproteobacteria:1.0;Enterobacteriales:1.0;Enterobacteriaceae:1.0;Escherichia/Shigella:1.0;	Escherichia/Shigella	abscess_chest	Misc. Known	Misc. Known	-	Misc. Known; -	CL0509	-	Y	-	abdominal_fluid; abscess; abscess_abdominal; abscess_axilla; abscess_chest; abscess_chin; abscess_facial; abscess_l_breast; abscess_l_cheek; abscess_l_neck; abscess_misc; abscess_r; abscess_r_neck; airway_donor; aspirate_abdominal; aspirate_flank; aspirate_gallbladder; aspirate_r_kidney; aspirate_r_knee; bal; biopsy_misc; bone_l_femoral; bone_l_fourth_toe; bone_tibia; bronch_wash; bronchial_washi…	Abdominal; Abscess; Aspirate; BAL; Biopsy; Bone; Control; Cyst; Eye; Genital; Genital_F; Genital_M; Joint; Misc. Known; Nasal; Oral; Respiratory; Stool; Tissue; Ulcer; Urine; Wound	Abdominal; Blood; Bone; Control; Ear; Eye; Genital (Female); Joint; Misc. Known; Respiratory; Skin; Stool; Unknown; Urinary Tract	Arm; Axilla; Back; Breast; Face; Foot; Genital; Genital (female); Genital (male); Groin; Head; Hip; Knee; Leg; Lower; Nose; Pleural; Rectal; Shoulder; Sinus; Upper	104	14
	16_h08	WUSC-16_h08	1	Root:1.0;Bacteria:1.0;Firmicutes:1.0;Bacilli:1.0;Bacillales:1.0;Staphylococcaceae:1.0;Staphylococcus:1.0;	Staphylococcus	wound_r_elbow	Misc. Known	Misc. Known	-	Misc. Known; -	CL0509	-	Y	-	abdominal_fluid; abscess; abscess_abdominal; abscess_axilla; abscess_chest; abscess_chin; abscess_facial; abscess_l_breast; abscess_l_cheek; abscess_l_neck; abscess_misc; abscess_r; abscess_r_neck; airway_donor; aspirate_abdominal; aspirate_flank; aspirate_gallbladder; aspirate_r_kidney; aspirate_r_knee; bal; biopsy_misc; bone_l_femoral; bone_l_fourth_toe; bone_tibia; bronch_wash; bronchial_washi…	Abdominal; Abscess; Aspirate; BAL; Biopsy; Bone; Control; Cyst; Eye; Genital; Genital_F; Genital_M; Joint; Misc. Known; Nasal; Oral; Respiratory; Stool; Tissue; Ulcer; Urine; Wound	Abdominal; Blood; Bone; Control; Ear; Eye; Genital (Female); Joint; Misc. Known; Respiratory; Skin; Stool; Unknown; Urinary Tract	Arm; Axilla; Back; Breast; Face; Foot; Genital; Genital (female); Genital (male); Groin; Head; Hip; Knee; Leg; Lower; Nose; Pleural; Rectal; Shoulder; Sinus; Upper	104	14
	17_d02	WUSC-017_d02	1	Root:1.0;Bacteria:1.0;Firmicutes:1.0;Bacilli:1.0;Bacillales:1.0;Staphylococcaceae:1.0;Staphylococcus:1.0;	Staphylococcus	lesion_l_eye	Misc. Known	Misc. Known	-	Misc. Known; -	CL0509	-	Y	-	abdominal_fluid; abscess; abscess_abdominal; abscess_axilla; abscess_chest; abscess_chin; abscess_facial; abscess_l_breast; abscess_l_cheek; abscess_l_neck; abscess_misc; abscess_r; abscess_r_neck; airway_donor; aspirate_abdominal; aspirate_flank; aspirate_gallbladder; aspirate_r_kidney; aspirate_r_knee; bal; biopsy_misc; bone_l_femoral; bone_l_fourth_toe; bone_tibia; bronch_wash; bronchial_washi…	Abdominal; Abscess; Aspirate; BAL; Biopsy; Bone; Control; Cyst; Eye; Genital; Genital_F; Genital_M; Joint; Misc. Known; Nasal; Oral; Respiratory; Stool; Tissue; Ulcer; Urine; Wound	Abdominal; Blood; Bone; Control; Ear; Eye; Genital (Female); Joint; Misc. Known; Respiratory; Skin; Stool; Unknown; Urinary Tract	Arm; Axilla; Back; Breast; Face; Foot; Genital; Genital (female); Genital (male); Groin; Head; Hip; Knee; Leg; Lower; Nose; Pleural; Rectal; Shoulder; Sinus; Upper	104	14
	25_E04	WUSC-025_E04	1	Root:1.0;Bacteria:1.0;Firmicutes:1.0;Bacilli:1.0;Bacillales:1.0;Staphylococcaceae:1.0;Staphylococcus:1.0;	Staphylococcus	drainage_pancreas	Misc. Known	Misc. Known	-	Misc. Known; -	CL0509	-	Y	-	abdominal_fluid; abscess; abscess_abdominal; abscess_axilla; abscess_chest; abscess_chin; abscess_facial; abscess_l_breast; abscess_l_cheek; abscess_l_neck; abscess_misc; abscess_r; abscess_r_neck; airway_donor; aspirate_abdominal; aspirate_flank; aspirate_gallbladder; aspirate_r_kidney; aspirate_r_knee; bal; biopsy_misc; bone_l_femoral; bone_l_fourth_toe; bone_tibia; bronch_wash; bronchial_washi…	Abdominal; Abscess; Aspirate; BAL; Biopsy; Bone; Control; Cyst; Eye; Genital; Genital_F; Genital_M; Joint; Misc. Known; Nasal; Oral; Respiratory; Stool; Tissue; Ulcer; Urine; Wound	Abdominal; Blood; Bone; Control; Ear; Eye; Genital (Female); Joint; Misc. Known; Respiratory; Skin; Stool; Unknown; Urinary Tract	Arm; Axilla; Back; Breast; Face; Foot; Genital; Genital (female); Genital (male); Groin; Head; Hip; Knee; Leg; Lower; Nose; Pleural; Rectal; Shoulder; Sinus; Upper	104	14
	27_d05	WUSC-027_d05	1	Root:1.0;Bacteria:1.0;Firmicutes:1.0;Bacilli:1.0;Bacillales:1.0;Staphylococcaceae:1.0;Staphylococcus:1.0;	Staphylococcus	tissue_r_toe	Misc. Known	Misc. Known	-	Misc. Known; -	CL0509	-	Y	-	abdominal_fluid; abscess; abscess_abdominal; abscess_axilla; abscess_chest; abscess_chin; abscess_facial; abscess_l_breast; abscess_l_cheek; abscess_l_neck; abscess_misc; abscess_r; abscess_r_neck; airway_donor; aspirate_abdominal; aspirate_flank; aspirate_gallbladder; aspirate_r_kidney; aspirate_r_knee; bal; biopsy_misc; bone_l_femoral; bone_l_fourth_toe; bone_tibia; bronch_wash; bronchial_washi…	Abdominal; Abscess; Aspirate; BAL; Biopsy; Bone; Control; Cyst; Eye; Genital; Genital_F; Genital_M; Joint; Misc. Known; Nasal; Oral; Respiratory; Stool; Tissue; Ulcer; Urine; Wound	Abdominal; Blood; Bone; Control; Ear; Eye; Genital (Female); Joint; Misc. Known; Respiratory; Skin; Stool; Unknown; Urinary Tract	Arm; Axilla; Back; Breast; Face; Foot; Genital; Genital (female); Genital (male); Groin; Head; Hip; Knee; Leg; Lower; Nose; Pleural; Rectal; Shoulder; Sinus; Upper	104	14
	28_A02	WUSC-028_A02	1	Root:1.0;Bacteria:1.0;Firmicutes:1.0;Bacilli:1.0;Bacillales:1.0;Staphylococcaceae:1.0;Staphylococcus:1.0;	Staphylococcus	bone_l_femoral	Misc. Known	Misc. Known	-	Misc. Known; -	CL0509	-	Y	-	abdominal_fluid; abscess; abscess_abdominal; abscess_axilla; abscess_chest; abscess_chin; abscess_facial; abscess_l_breast; abscess_l_cheek; abscess_l_neck; abscess_misc; abscess_r; abscess_r_neck; airway_donor; aspirate_abdominal; aspirate_flank; aspirate_gallbladder; aspirate_r_kidney; aspirate_r_knee; bal; biopsy_misc; bone_l_femoral; bone_l_fourth_toe; bone_tibia; bronch_wash; bronchial_washi…	Abdominal; Abscess; Aspirate; BAL; Biopsy; Bone; Control; Cyst; Eye; Genital; Genital_F; Genital_M; Joint; Misc. Known; Nasal; Oral; Respiratory; Stool; Tissue; Ulcer; Urine; Wound	Abdominal; Blood; Bone; Control; Ear; Eye; Genital (Female); Joint; Misc. Known; Respiratory; Skin; Stool; Unknown; Urinary Tract	Arm; Axilla; Back; Breast; Face; Foot; Genital; Genital (female); Genital (male); Groin; Head; Hip; Knee; Leg; Lower; Nose; Pleural; Rectal; Shoulder; Sinus; Upper	104	14
	28_A10	WUSC-028_A10	1	Root:1.0;Bacteria:1.0;Firmicutes:1.0;Bacilli:1.0;Bacillales:1.0;Staphylococcaceae:1.0;Staphylococcus:1.0;	Staphylococcus	aspirate_r_knee	Misc. Known	Misc. Known	-	Misc. Known; -	CL0509	-	Y	-	abdominal_fluid; abscess; abscess_abdominal; abscess_axilla; abscess_chest; abscess_chin; abscess_facial; abscess_l_breast; abscess_l_cheek; abscess_l_neck; abscess_misc; abscess_r; abscess_r_neck; airway_donor; aspirate_abdominal; aspirate_flank; aspirate_gallbladder; aspirate_r_kidney; aspirate_r_knee; bal; biopsy_misc; bone_l_femoral; bone_l_fourth_toe; bone_tibia; bronch_wash; bronchial_washi…	Abdominal; Abscess; Aspirate; BAL; Biopsy; Bone; Control; Cyst; Eye; Genital; Genital_F; Genital_M; Joint; Misc. Known; Nasal; Oral; Respiratory; Stool; Tissue; Ulcer; Urine; Wound	Abdominal; Blood; Bone; Control; Ear; Eye; Genital (Female); Joint; Misc. Known; Respiratory; Skin; Stool; Unknown; Urinary Tract	Arm; Axilla; Back; Breast; Face; Foot; Genital; Genital (female); Genital (male); Groin; Head; Hip; Knee; Leg; Lower; Nose; Pleural; Rectal; Shoulder; Sinus; Upper	104	14
	29_A11	WUSC-029_A11	1	Root:1.0;Bacteria:1.0;Firmicutes:1.0;Bacilli:1.0;Bacillales:1.0;Staphylococcaceae:1.0;Staphylococcus:1.0;	Staphylococcus	ocular_l_cornea	Misc. Known	Misc. Known	-	Misc. Known; -	CL0509	-	Y	-	abdominal_fluid; abscess; abscess_abdominal; abscess_axilla; abscess_chest; abscess_chin; abscess_facial; abscess_l_breast; abscess_l_cheek; abscess_l_neck; abscess_misc; abscess_r; abscess_r_neck; airway_donor; aspirate_abdominal; aspirate_flank; aspirate_gallbladder; aspirate_r_kidney; aspirate_r_knee; bal; biopsy_misc; bone_l_femoral; bone_l_fourth_toe; bone_tibia; bronch_wash; bronchial_washi…	Abdominal; Abscess; Aspirate; BAL; Biopsy; Bone; Control; Cyst; Eye; Genital; Genital_F; Genital_M; Joint; Misc. Known; Nasal; Oral; Respiratory; Stool; Tissue; Ulcer; Urine; Wound	Abdominal; Blood; Bone; Control; Ear; Eye; Genital (Female); Joint; Misc. Known; Respiratory; Skin; Stool; Unknown; Urinary Tract	Arm; Axilla; Back; Breast; Face; Foot; Genital; Genital (female); Genital (male); Groin; Head; Hip; Knee; Leg; Lower; Nose; Pleural; Rectal; Shoulder; Sinus; Upper	104	14
	30_A12	WUSC-030_A12	1	Root:1.0;Bacteria:1.0;Firmicutes:1.0;Bacilli:1.0;Bacillales:1.0;Staphylococcaceae:1.0;Staphylococcus:1.0;	Staphylococcus	tissue_face	Misc. Known	Misc. Known	-	Misc. Known; -	CL0509	-	Y	-	abdominal_fluid; abscess; abscess_abdominal; abscess_axilla; abscess_chest; abscess_chin; abscess_facial; abscess_l_breast; abscess_l_cheek; abscess_l_neck; abscess_misc; abscess_r; abscess_r_neck; airway_donor; aspirate_abdominal; aspirate_flank; aspirate_gallbladder; aspirate_r_kidney; aspirate_r_knee; bal; biopsy_misc; bone_l_femoral; bone_l_fourth_toe; bone_tibia; bronch_wash; bronchial_washi…	Abdominal; Abscess; Aspirate; BAL; Biopsy; Bone; Control; Cyst; Eye; Genital; Genital_F; Genital_M; Joint; Misc. Known; Nasal; Oral; Respiratory; Stool; Tissue; Ulcer; Urine; Wound	Abdominal; Blood; Bone; Control; Ear; Eye; Genital (Female); Joint; Misc. Known; Respiratory; Skin; Stool; Unknown; Urinary Tract	Arm; Axilla; Back; Breast; Face; Foot; Genital; Genital (female); Genital (male); Groin; Head; Hip; Knee; Leg; Lower; Nose; Pleural; Rectal; Shoulder; Sinus; Upper	104	14
	30_d01	WUSC-030_d01	1	Root:1.0;Bacteria:1.0;Firmicutes:1.0;Bacilli:1.0;Bacillales:1.0;Staphylococcaceae:1.0;Staphylococcus:1.0;	Staphylococcus	peritoneal_dialysis_fluid	Misc. Known	Misc. Known	-	Misc. Known; -	CL0509	-	Y	-	abdominal_fluid; abscess; abscess_abdominal; abscess_axilla; abscess_chest; abscess_chin; abscess_facial; abscess_l_breast; abscess_l_cheek; abscess_l_neck; abscess_misc; abscess_r; abscess_r_neck; airway_donor; aspirate_abdominal; aspirate_flank; aspirate_gallbladder; aspirate_r_kidney; aspirate_r_knee; bal; biopsy_misc; bone_l_femoral; bone_l_fourth_toe; bone_tibia; bronch_wash; bronchial_washi…	Abdominal; Abscess; Aspirate; BAL; Biopsy; Bone; Control; Cyst; Eye; Genital; Genital_F; Genital_M; Joint; Misc. Known; Nasal; Oral; Respiratory; Stool; Tissue; Ulcer; Urine; Wound	Abdominal; Blood; Bone; Control; Ear; Eye; Genital (Female); Joint; Misc. Known; Respiratory; Skin; Stool; Unknown; Urinary Tract	Arm; Axilla; Back; Breast; Face; Foot; Genital; Genital (female); Genital (male); Groin; Head; Hip; Knee; Leg; Lower; Nose; Pleural; Rectal; Shoulder; Sinus; Upper	104	14
	31_E07	WUSC-031_E07	1	Root:1.0;Bacteria:1.0;Firmicutes:1.0;Bacilli:1.0;Bacillales:1.0;Staphylococcaceae:1.0;Staphylococcus:1.0;	Staphylococcus	eye_l	Misc. Known	Misc. Known	-	Misc. Known; -	CL0509	-	Y	-	abdominal_fluid; abscess; abscess_abdominal; abscess_axilla; abscess_chest; abscess_chin; abscess_facial; abscess_l_breast; abscess_l_cheek; abscess_l_neck; abscess_misc; abscess_r; abscess_r_neck; airway_donor; aspirate_abdominal; aspirate_flank; aspirate_gallbladder; aspirate_r_kidney; aspirate_r_knee; bal; biopsy_misc; bone_l_femoral; bone_l_fourth_toe; bone_tibia; bronch_wash; bronchial_washi…	Abdominal; Abscess; Aspirate; BAL; Biopsy; Bone; Control; Cyst; Eye; Genital; Genital_F; Genital_M; Joint; Misc. Known; Nasal; Oral; Respiratory; Stool; Tissue; Ulcer; Urine; Wound	Abdominal; Blood; Bone; Control; Ear; Eye; Genital (Female); Joint; Misc. Known; Respiratory; Skin; Stool; Unknown; Urinary Tract	Arm; Axilla; Back; Breast; Face; Foot; Genital; Genital (female); Genital (male); Groin; Head; Hip; Knee; Leg; Lower; Nose; Pleural; Rectal; Shoulder; Sinus; Upper	104	14
	5_f02	WUSC-5_f02	1	Root:1.0;Bacteria:1.0;Firmicutes:1.0;Bacilli:1.0;Bacillales:1.0;Staphylococcaceae:1.0;Staphylococcus:1.0;	Staphylococcus	wound_l	Misc. Known	Misc. Known	-	Misc. Known; -	CL0509	-	Y	-	abdominal_fluid; abscess; abscess_abdominal; abscess_axilla; abscess_chest; abscess_chin; abscess_facial; abscess_l_breast; abscess_l_cheek; abscess_l_neck; abscess_misc; abscess_r; abscess_r_neck; airway_donor; aspirate_abdominal; aspirate_flank; aspirate_gallbladder; aspirate_r_kidney; aspirate_r_knee; bal; biopsy_misc; bone_l_femoral; bone_l_fourth_toe; bone_tibia; bronch_wash; bronchial_washi…	Abdominal; Abscess; Aspirate; BAL; Biopsy; Bone; Control; Cyst; Eye; Genital; Genital_F; Genital_M; Joint; Misc. Known; Nasal; Oral; Respiratory; Stool; Tissue; Ulcer; Urine; Wound	Abdominal; Blood; Bone; Control; Ear; Eye; Genital (Female); Joint; Misc. Known; Respiratory; Skin; Stool; Unknown; Urinary Tract	Arm; Axilla; Back; Breast; Face; Foot; Genital; Genital (female); Genital (male); Groin; Head; Hip; Knee; Leg; Lower; Nose; Pleural; Rectal; Shoulder; Sinus; Upper	104	14
	13_g10	WUSC-13_g10	2	Root:1.0;Bacteria:1.0;Firmicutes:1.0;Bacilli:1.0;Bacillales:1.0;Staphylococcaceae:1.0;Staphylococcus:1.0;	Staphylococcus	drainage_temporal	Misc. Known	Misc. Known	-	Misc. Known; -	CL0509	-	Y	-	abdominal_fluid; abscess; abscess_abdominal; abscess_axilla; abscess_chest; abscess_chin; abscess_facial; abscess_l_breast; abscess_l_cheek; abscess_l_neck; abscess_misc; abscess_r; abscess_r_neck; airway_donor; aspirate_abdominal; aspirate_flank; aspirate_gallbladder; aspirate_r_kidney; aspirate_r_knee; bal; biopsy_misc; bone_l_femoral; bone_l_fourth_toe; bone_tibia; bronch_wash; bronchial_washi…	Abdominal; Abscess; Aspirate; BAL; Biopsy; Bone; Control; Cyst; Eye; Genital; Genital_F; Genital_M; Joint; Misc. Known; Nasal; Oral; Respiratory; Stool; Tissue; Ulcer; Urine; Wound	Abdominal; Blood; Bone; Control; Ear; Eye; Genital (Female); Joint; Misc. Known; Respiratory; Skin; Stool; Unknown; Urinary Tract	Arm; Axilla; Back; Breast; Face; Foot; Genital; Genital (female); Genital (male); Groin; Head; Hip; Knee; Leg; Lower; Nose; Pleural; Rectal; Shoulder; Sinus; Upper	104	14
	10_A04	WUSC-10_A04	2	Root:1.0;Bacteria:1.0;Firmicutes:1.0;Bacilli:1.0;Bacillales:1.0;Staphylococcaceae:1.0;Staphylococcus:1.0;	Staphylococcus	abscess_chin	Misc. Known	Misc. Known	-	Misc. Known; -	CL0509	-	Y	-	abdominal_fluid; abscess; abscess_abdominal; abscess_axilla; abscess_chest; abscess_chin; abscess_facial; abscess_l_breast; abscess_l_cheek; abscess_l_neck; abscess_misc; abscess_r; abscess_r_neck; airway_donor; aspirate_abdominal; aspirate_flank; aspirate_gallbladder; aspirate_r_kidney; aspirate_r_knee; bal; biopsy_misc; bone_l_femoral; bone_l_fourth_toe; bone_tibia; bronch_wash; bronchial_washi…	Abdominal; Abscess; Aspirate; BAL; Biopsy; Bone; Control; Cyst; Eye; Genital; Genital_F; Genital_M; Joint; Misc. Known; Nasal; Oral; Respiratory; Stool; Tissue; Ulcer; Urine; Wound	Abdominal; Blood; Bone; Control; Ear; Eye; Genital (Female); Joint; Misc. Known; Respiratory; Skin; Stool; Unknown; Urinary Tract	Arm; Axilla; Back; Breast; Face; Foot; Genital; Genital (female); Genital (male); Groin; Head; Hip; Knee; Leg; Lower; Nose; Pleural; Rectal; Shoulder; Sinus; Upper	104	14
	4_A12	WUSC-4_A12	1	Root:1.0;Bacteria:1.0;Firmicutes:1.0;Bacilli:1.0;Bacillales:1.0;Staphylococcaceae:1.0;Staphylococcus:1.0;	Staphylococcus	tissue_pelvic	Misc. Known	Misc. Known	-	Misc. Known; -	CL0069	-	Y	-	abscess; abscess_abdominal; abscess_axilla; abscess_back; abscess_chin; abscess_l_antecub; abscess_l_breast; abscess_l_buttock; abscess_l_buttocks; abscess_l_hand; abscess_l_hip; abscess_l_knee; abscess_l_leg; abscess_l_thigh; abscess_labia; abscess_r; abscess_r_arm; abscess_r_buttock; abscess_r_elbow; abscess_r_hand; abscess_r_leg; abscess_r_thigh; aspirate_back; aspirate_chest; aspirate_elbow; …	Abscess; Aspirate; Bacterial; BAL; Blood; Bone; Control; Cyst; Eye; Genital; Genital_F; Genital_M; Joint; Misc. Known; Oral; Respiratory; Stool; Tissue; Urine; Wound	Abdominal; Blood; Bone; Control; Ear; Eye; Joint; Misc. Known; Respiratory; Skin; Stool; Unknown; Urinary Tract	Arm; Axilla; Back; Breast; Face; Foot; Genital; Genital (female); Genital (male); Hand; Head; Hip; Knee; Leg; Lower; Mouth; Nose; Pleural; Rectal; Shoulder; Sinus; Upper	120	13
	4_C03	WUSC-004_C03	1	Root:1.0;Bacteria:1.0;Firmicutes:1.0;Bacilli:1.0;Bacillales:1.0;Staphylococcaceae:1.0;Staphylococcus:1.0;	Staphylococcus	tissue_liver	Misc. Known	Misc. Known	-	Misc. Known; -	CL0069	-	Y	-	abscess; abscess_abdominal; abscess_axilla; abscess_back; abscess_chin; abscess_l_antecub; abscess_l_breast; abscess_l_buttock; abscess_l_buttocks; abscess_l_hand; abscess_l_hip; abscess_l_knee; abscess_l_leg; abscess_l_thigh; abscess_labia; abscess_r; abscess_r_arm; abscess_r_buttock; abscess_r_elbow; abscess_r_hand; abscess_r_leg; abscess_r_thigh; aspirate_back; aspirate_chest; aspirate_elbow; …	Abscess; Aspirate; Bacterial; BAL; Blood; Bone; Control; Cyst; Eye; Genital; Genital_F; Genital_M; Joint; Misc. Known; Oral; Respiratory; Stool; Tissue; Urine; Wound	Abdominal; Blood; Bone; Control; Ear; Eye; Joint; Misc. Known; Respiratory; Skin; Stool; Unknown; Urinary Tract	Arm; Axilla; Back; Breast; Face; Foot; Genital; Genital (female); Genital (male); Hand; Head; Hip; Knee; Leg; Lower; Mouth; Nose; Pleural; Rectal; Shoulder; Sinus; Upper	120	13
	15_d11	WUSC-15_d11	1	Root:1.0;Bacteria:1.0;Firmicutes:1.0;Bacilli:1.0;Bacillales:1.0;Staphylococcaceae:1.0;Staphylococcus:1.0;	Staphylococcus	tissue_l_buttocks	Misc. Known	Misc. Known	-	Misc. Known; -	CL0069	-	Y	-	abscess; abscess_abdominal; abscess_axilla; abscess_back; abscess_chin; abscess_l_antecub; abscess_l_breast; abscess_l_buttock; abscess_l_buttocks; abscess_l_hand; abscess_l_hip; abscess_l_knee; abscess_l_leg; abscess_l_thigh; abscess_labia; abscess_r; abscess_r_arm; abscess_r_buttock; abscess_r_elbow; abscess_r_hand; abscess_r_leg; abscess_r_thigh; aspirate_back; aspirate_chest; aspirate_elbow; …	Abscess; Aspirate; Bacterial; BAL; Blood; Bone; Control; Cyst; Eye; Genital; Genital_F; Genital_M; Joint; Misc. Known; Oral; Respiratory; Stool; Tissue; Urine; Wound	Abdominal; Blood; Bone; Control; Ear; Eye; Joint; Misc. Known; Respiratory; Skin; Stool; Unknown; Urinary Tract	Arm; Axilla; Back; Breast; Face; Foot; Genital; Genital (female); Genital (male); Hand; Head; Hip; Knee; Leg; Lower; Mouth; Nose; Pleural; Rectal; Shoulder; Sinus; Upper	120	13
	16_C03	WUSC-16_C03	1	Root:1.0;Bacteria:1.0;Firmicutes:1.0;Bacilli:1.0;Bacillales:1.0;Staphylococcaceae:1.0;Staphylococcus:1.0;	Staphylococcus	wound_r_elbow	Misc. Known	Misc. Known	-	Misc. Known; -	CL0069	-	Y	-	abscess; abscess_abdominal; abscess_axilla; abscess_back; abscess_chin; abscess_l_antecub; abscess_l_breast; abscess_l_buttock; abscess_l_buttocks; abscess_l_hand; abscess_l_hip; abscess_l_knee; abscess_l_leg; abscess_l_thigh; abscess_labia; abscess_r; abscess_r_arm; abscess_r_buttock; abscess_r_elbow; abscess_r_hand; abscess_r_leg; abscess_r_thigh; aspirate_back; aspirate_chest; aspirate_elbow; …	Abscess; Aspirate; Bacterial; BAL; Blood; Bone; Control; Cyst; Eye; Genital; Genital_F; Genital_M; Joint; Misc. Known; Oral; Respiratory; Stool; Tissue; Urine; Wound	Abdominal; Blood; Bone; Control; Ear; Eye; Joint; Misc. Known; Respiratory; Skin; Stool; Unknown; Urinary Tract	Arm; Axilla; Back; Breast; Face; Foot; Genital; Genital (female); Genital (male); Hand; Head; Hip; Knee; Leg; Lower; Mouth; Nose; Pleural; Rectal; Shoulder; Sinus; Upper	120	13
	16_f07	WUSC-16_f07	1	Root:1.0;Bacteria:1.0;Firmicutes:1.0;Bacilli:1.0;Bacillales:1.0;Staphylococcaceae:1.0;Staphylococcus:1.0;	Staphylococcus	wound_leg	Misc. Known	Misc. Known	-	Misc. Known; -	CL0069	-	Y	-	abscess; abscess_abdominal; abscess_axilla; abscess_back; abscess_chin; abscess_l_antecub; abscess_l_breast; abscess_l_buttock; abscess_l_buttocks; abscess_l_hand; abscess_l_hip; abscess_l_knee; abscess_l_leg; abscess_l_thigh; abscess_labia; abscess_r; abscess_r_arm; abscess_r_buttock; abscess_r_elbow; abscess_r_hand; abscess_r_leg; abscess_r_thigh; aspirate_back; aspirate_chest; aspirate_elbow; …	Abscess; Aspirate; Bacterial; BAL; Blood; Bone; Control; Cyst; Eye; Genital; Genital_F; Genital_M; Joint; Misc. Known; Oral; Respiratory; Stool; Tissue; Urine; Wound	Abdominal; Blood; Bone; Control; Ear; Eye; Joint; Misc. Known; Respiratory; Skin; Stool; Unknown; Urinary Tract	Arm; Axilla; Back; Breast; Face; Foot; Genital; Genital (female); Genital (male); Hand; Head; Hip; Knee; Leg; Lower; Mouth; Nose; Pleural; Rectal; Shoulder; Sinus; Upper	120	13
	17_E01	WUSC-017_E01	1	Root:1.0;Bacteria:1.0;Firmicutes:1.0;Bacilli:1.0;Bacillales:1.0;Staphylococcaceae:1.0;Staphylococcus:1.0;	Staphylococcus	aspirate_pancreas	Misc. Known	Misc. Known	-	Misc. Known; -	CL0069	-	Y	-	abscess; abscess_abdominal; abscess_axilla; abscess_back; abscess_chin; abscess_l_antecub; abscess_l_breast; abscess_l_buttock; abscess_l_buttocks; abscess_l_hand; abscess_l_hip; abscess_l_knee; abscess_l_leg; abscess_l_thigh; abscess_labia; abscess_r; abscess_r_arm; abscess_r_buttock; abscess_r_elbow; abscess_r_hand; abscess_r_leg; abscess_r_thigh; aspirate_back; aspirate_chest; aspirate_elbow; …	Abscess; Aspirate; Bacterial; BAL; Blood; Bone; Control; Cyst; Eye; Genital; Genital_F; Genital_M; Joint; Misc. Known; Oral; Respiratory; Stool; Tissue; Urine; Wound	Abdominal; Blood; Bone; Control; Ear; Eye; Joint; Misc. Known; Respiratory; Skin; Stool; Unknown; Urinary Tract	Arm; Axilla; Back; Breast; Face; Foot; Genital; Genital (female); Genital (male); Hand; Head; Hip; Knee; Leg; Lower; Mouth; Nose; Pleural; Rectal; Shoulder; Sinus; Upper	120	13
	18_b11	WUSC-018_b11	1	Root:1.0;Bacteria:1.0;Firmicutes:1.0;Bacilli:1.0;Bacillales:1.0;Staphylococcaceae:1.0;Staphylococcus:1.0;	Staphylococcus	tissue_l_graft	Misc. Known	Misc. Known	-	Misc. Known; -	CL0069	-	Y	-	abscess; abscess_abdominal; abscess_axilla; abscess_back; abscess_chin; abscess_l_antecub; abscess_l_breast; abscess_l_buttock; abscess_l_buttocks; abscess_l_hand; abscess_l_hip; abscess_l_knee; abscess_l_leg; abscess_l_thigh; abscess_labia; abscess_r; abscess_r_arm; abscess_r_buttock; abscess_r_elbow; abscess_r_hand; abscess_r_leg; abscess_r_thigh; aspirate_back; aspirate_chest; aspirate_elbow; …	Abscess; Aspirate; Bacterial; BAL; Blood; Bone; Control; Cyst; Eye; Genital; Genital_F; Genital_M; Joint; Misc. Known; Oral; Respiratory; Stool; Tissue; Urine; Wound	Abdominal; Blood; Bone; Control; Ear; Eye; Joint; Misc. Known; Respiratory; Skin; Stool; Unknown; Urinary Tract	Arm; Axilla; Back; Breast; Face; Foot; Genital; Genital (female); Genital (male); Hand; Head; Hip; Knee; Leg; Lower; Mouth; Nose; Pleural; Rectal; Shoulder; Sinus; Upper	120	13
[truncated: 2,912 more rows]
