# Supplementary material for: Improving Characterization of Understudied Human Microbiomes Using Targeted Phylogenetics
Source: mSystems. 2020 Feb 25;5(1):e00096-20. doi: 10.1128/mSystems.00096-20 (PMC7043343; doi:10.1128/mSystems.00096-20)
Supplement: TABLE S2 [file mSystems.00096-20-st002.xlsx]

## Sheet: S2
								Cluster novelty			Isolate Source Information					Cluster Identifier (Unique # assigned to every cluster)					Genome completeness (BUSCO, 124 core prokaryote genes)														Annotation Data - NCBI Refseq, NCBI Prokaryotic Genome Annotation Pipeline (PGAP), Best-Placed Reference Protein Set; GeneMarks-2+, Version 4.8
			NCBI Genbank accession information															RDP Classification		Genome Coverage					Assembly Information																	Parsed RDP classifications
	HMPREF	HMSC ID	BioProject	BioSample	Accession	Full NCBI URL	Clickable NCBI Link	Novel	Novel by phylogeny	Not novel	Isolation Source	Category	Burnham--Primary Category (Control and Misc added)	Burnham--Subcategory (if any)	Burnham combined category			RDP Genus	Full RDP Classification		Complete-ness (%)	Single copy core genes	Duplicated core genes	Frag-mented core genes	Number of Contigs	Tota Genome Length (bp)	Mean Contig Length (bp)	Median Ctg Length (bp)	Maximum Contig Length (bp)	L50 Contigs	N50 Contigs	L90 Contigs	N90 Contigs	GC content (%)	Date annotated	Genes (Total)	Genes (Coding)	Genes (RNA)	tRNAs	ncRNAs		Kingdom		Phylum		Class		Order
								20	571	74
	HMPREF2543	HMSC062E08	PRJNA296150	SAMN04498494	LTQC00000000	https://www.ncbi.nlm.nih.gov/nuccore/NZ_LTQC00000000	LINK	-	Y	-	vaginal/rectal	Genital_F	Skin	Genital (female)	Skin; Genital (female)	CL0378		Staphylococcus sp. HMSC062E08	Root:1.0;Bacteria:1.0;Firmicutes:1.0;Bacilli:1.0;Bacillales:1.0;Staphylococcaceae:1.0;Staphylococcus:1.0;	99x	100	124	0	0	87	2563742	29468	19647	142890	60219	15	20424	43	33.7	2019-07-07 19:08:19	2473	2389	45	38	4		Bacteria	1	Firmicutes	1	Bacilli	1	Bacillales	1
	HMPREF2552	HMSC062E10	PRJNA296159	SAMN04495805	LTKJ00000000	https://www.ncbi.nlm.nih.gov/nuccore/NZ_LTKJ00000000	LINK	-	Y	-	vaginal/rectal	Genital_F	Skin	Genital (female)	Skin; Genital (female)	CL0378		Staphylococcus sp. HMSC062E10	Root:1.0;Bacteria:1.0;Firmicutes:1.0;Bacilli:1.0;Bacillales:1.0;Staphylococcaceae:1.0;Staphylococcus:1.0;	99x	100	124	0	0	99	2562440	25883	19647	132075	48680	17	20424	48	33.7	2019-07-07 14:04:10	2469	2391	38	32	4		Bacteria	1	Firmicutes	1	Bacilli	1	Bacillales	1
	HMPREF2995	HMSC062D02	PRJNA300149	SAMN04480416	LTTX00000000	https://www.ncbi.nlm.nih.gov/nuccore/NZ_LTTX00000000	LINK	-	Y	-	wound_orbital_apex	Wound	Eye	-	Eye; -	CL0515		Propionibacterium sp. HMSC062D02	Root:1.0;Bacteria:1.0;Actinobacteria:1.0;Actinobacteria:1.0;Actinomycetales:1.0;Propionibacteriaceae:1.0;Propionibacterium:1.0;	99x	98.4	120	1	1	18	2539165	141065	77594	647021	337458	3	93477	8	60.1	2019-07-07 18:05:39	2544	2376	55	46	3		Bacteria	1	Actinobacteria	1	Actinobacteria	1	Actinomycetales	1
	HMPREF3051	HMSC064B11	PRJNA300194	SAMN04480459	LTSL00000000	https://www.ncbi.nlm.nih.gov/nuccore/NZ_LTSL00000000	LINK	-	Y	-	blood_central_line	Blood	Blood	-	Blood; -	CL0394		Fusobacterium sp. HMSC064B11	Root:1.0;Bacteria:1.0;Fusobacteria:1.0;Fusobacteria:1.0;Fusobacteriales:1.0;Fusobacteriaceae:1.0;Fusobacterium:1.0;	99x	97.6	119	1	1	178	2395728	13459	3551	147288	45510	16	8882	62	26.8	2019-08-19 20:08:07	2386	2213	34	28	3		Bacteria	1	Fusobacteria	1	Fusobacteria	1	Fusobacteriales	1
	HMPREF2890	HMSC065F10	PRJNA300044	SAMN04480057	LTXH00000000	https://www.ncbi.nlm.nih.gov/nuccore/NZ_LTXH00000000	LINK	-	Y	-	bone_misc	Bone	Bone	-	Bone; -	CL0409		Porphyromonas sp. HMSC065F10	Root:1.0;Bacteria:1.0;Bacteroidetes:1.0;Bacteroidia:1.0;Bacteroidales:1.0;Porphyromonadaceae:1.0;Porphyromonas:1.0;	99x	92.7	113	0	2	211	2112364	10011	3772	125360	23382	27	6463	85	55.6	2019-08-25 10:13:31	1746	1632	51	45	3		Bacteria	1	Bacteroidetes	1	Bacteroidia	1	Bacteroidales	1
	HMPREF2811	HMSC072A10	PRJNA299965	SAMN04477626	LTFS00000000	https://www.ncbi.nlm.nih.gov/nuccore/NZ_LTFS00000000	LINK	-	Y	-	vaginal/rectal	Genital_F	Skin	Genital (female)	Skin; Genital (female)	CL0521		Globicatella sp. HMSC072A10	Root:1.0;Bacteria:1.0;Firmicutes:1.0;Bacilli:1.0;Lactobacillales:1.0;Aerococcaceae:1.0;Globicatella:1.0;	98x	96	118	0	1	273	2461756	9017	4181	83512	19091	37	6137	118	35.2	2019-07-07 15:42:54	2191	2082	31	25	4		Bacteria	1	Firmicutes	1	Bacilli	1	Lactobacillales	1
	HMPREF3079	HMSC19C09	PRJNA269816	SAMN03436191	LWPB00000000	https://www.ncbi.nlm.nih.gov/nuccore/NZ_LWPB00000000	LINK	-	-	Y	dubberke	Clostridium_for_Dubberke	Clostridium_for_Dubberke	-	Clostridium_for_Dubberke ; -	CL0122		Clostridium sp. HMSC19C09	Root:1.0 ;Bacteria:1.0 ;Firmicutes:1.0 ;Clostridia:1.0 ;Clostridiales:1.0 ;Peptostreptococcaceae:1.0 ;Clostridium_XI:1.0 ;	97x	100	121	2	1	130	4059633	31228	15171	206847	72256	19	18751	61	28.4	2019-10-26 04:25:40	3757	3622	21	13	4		Bacteria	1	Firmicutes	1	Clostridia	1	Clostridiales	1
	HMPREF2740	HMSC078A03	PRJNA296521	SAMN04498671	LTOD00000000	https://www.ncbi.nlm.nih.gov/nuccore/NZ_LTOD00000000	LINK	-	Y	-	vaginal/rectal	Genital_F	Skin	Genital (female)	Skin; Genital (female)	CL0465		Staphylococcus sp. HMSC078A03	Root:1.0;Bacteria:1.0;Firmicutes:1.0;Bacilli:1.0;Bacillales:1.0;Staphylococcaceae:1.0;Staphylococcus:1.0;	96x	100	124	0	0	86	2380064	27675	14002	247658	66510	12	17094	39	32.7	2019-07-07 19:39:18	2381	2278	44	36	4		Bacteria	1	Firmicutes	1	Bacilli	1	Bacillales	1
	HMPREF3021	HMSC070A02	PRJNA300174	SAMN04498699	LTNK00000000	https://www.ncbi.nlm.nih.gov/nuccore/NZ_LTNK00000000	LINK	-	Y	-	vaginal/rectal	Genital_F	Skin	Genital (female)	Skin; Genital (female)	CL0464		Staphylococcus sp. HMSC070A02	Root:1.0;Bacteria:1.0;Firmicutes:1.0;Bacilli:1.0;Bacillales:1.0;Staphylococcaceae:1.0;Staphylococcus:1.0;	96x	100	124	0	0	127	2671111	21032	2192	204436	69774	10	20640	35	35.9	2019-07-15 09:13:07	2601	2461	39	32	4		Bacteria	1	Firmicutes	1	Bacilli	1	Bacillales	1
	HMPREF3121	HMSC11E11	PRJNA269858	SAMN03287012	LTZP00000000	https://www.ncbi.nlm.nih.gov/nuccore/NZ_LTZP00000000	LINK	-	-	Y	urine	Urine	Urinary Tract	-	Urinary Tract ; -	CL0032		Corynebacterium sp. HMSC11E11	Root:1.0 ;Bacteria:1.0 ;Actinobacteria:1.0 ;Actinobacteria:1.0 ;Actinomycetales:1.0 ;Corynebacteriaceae:1.0 ;Corynebacterium:1.0 ;	96x	100	122	0	2	117	2750663	23510	11809	126923	49911	20	12170	57	69	2019-07-07 13:52:53	2419	2299	51	45	3		Bacteria	1	Actinobacteria	1	Actinobacteria	1	Actinomycetales	1
	HMPREF3173	HMSC08G10	PRJNA269910	SAMN03434393	LWMZ00000000	https://www.ncbi.nlm.nih.gov/nuccore/NZ_LWMZ00000000	LINK	-	Y	-	abscess_axilla	Abscess	Skin	Axilla	Skin; Axilla	CL0509		Pseudomonas sp. HMSC08G10	Root:1.0;Bacteria:1.0;Proteobacteria:1.0;Gammaproteobacteria:1.0;Pseudomonadales:1.0;Pseudomonadaceae:1.0;Pseudomonas:1.0;	96x	99.2	122	0	1	102	5190849	50891	34658	267966	104760	18	34352	52	62.5	2019-06-13 07:28:35	4826	4639	69	61	4		Bacteria	1	Proteobacteria	1	Gammaproteobacteria	1	Pseudomonadales	1
	HMPREF3001	HMSC066C04	PRJNA300154	SAMN04480421	LTTS00000000	https://www.ncbi.nlm.nih.gov/nuccore/NZ_LTTS00000000	LINK	-	Y	-	tissues_great_toe	Tissue	Skin	Foot	Skin; Foot	CL0309		Enterococcus sp. HMSC066C04	Root:1.0;Bacteria:1.0;Firmicutes:1.0;Bacilli:1.0;Lactobacillales:1.0;Enterococcaceae:1.0;Enterococcus:1.0;	95x	100	123	0	1	165	4189871	25393	4561	206915	82751	16	19737	52	39.2	2019-07-07 18:43:24	4171	3940	52	46	4		Bacteria	1	Firmicutes	1	Bacilli	1	Lactobacillales	1
	HMPREF2805	HMSC034E03	PRJNA299959	SAMN04477621	LTFY00000000	https://www.ncbi.nlm.nih.gov/nuccore/NZ_LTFY00000000	LINK	-	Y	-	urine	Urine	Urinary Tract	-	Urinary Tract; -	CL0488		Streptococcus sp. HMSC034E03	Root:1.0;Bacteria:1.0;Firmicutes:1.0;Bacilli:1.0;Lactobacillales:1.0;Streptococcaceae:1.0;Streptococcus:1.0;	95x	100	122	0	2	170	2104210	12378	2099	101017	37703	19	11090	56	39.4	2019-08-25 10:13:37	2139	1936	42	33	3		Bacteria	1	Firmicutes	1	Bacilli	1	Lactobacillales	1
	HMPREF3006	HMSC055A10	PRJNA300159	SAMN04480426	LWQE00000000	https://www.ncbi.nlm.nih.gov/nuccore/NZ_LWQE00000000	LINK	-	Y	-	ocular_cornea	Eye	Eye	-	Eye; -	CL0509		Staphylococcus sp. HMSC055A10	Root:1.0;Bacteria:1.0;Firmicutes:1.0;Bacilli:1.0;Bacillales:1.0;Staphylococcaceae:1.0;Staphylococcus:1.0;	94x	100	124	0	0	118	2733937	23169	7053	258328	69222	14	18513	44	31.8	2019-07-15 08:32:13	2794	2636	45	38	4		Bacteria	1	Firmicutes	1	Bacilli	1	Bacillales	1
	HMPREF3137	HMSC15D03	PRJNA269874	SAMN03604112	LTZT00000000	https://www.ncbi.nlm.nih.gov/nuccore/NZ_LTZT00000000	LINK	-	Y	-	bw	Blood	Blood	-	Blood ; -	CL0092		Achromobacter sp. HMSC15D03	Root:1.0 ;Bacteria:1.0 ;Proteobacteria:1.0 ;Betaproteobacteria:1.0 ;Burkholderiales:1.0 ;Alcaligenaceae:1.0 ;Achromobacter:1.0 ;	94x	99.2	118	2	3	475	6625538	13949	8577	100713	28205	75	7400	259	67.5	2020-01-12 22:43:59	6258	5894	60	51	4		Bacteria	1	Proteobacteria	1	Betaproteobacteria	1	Burkholderiales	1
	HMPREF3126	HMSC13B08	PRJNA269863	SAMN03431277	LUAG00000000	https://www.ncbi.nlm.nih.gov/nuccore/NZ_LUAG00000000	LINK	-	-	Y	urine	Urine	Urinary Tract	-	Urinary Tract ; -	CL0614		Salmonella sp. HMSC13B08	Root:1.0 ;Bacteria:1.0 ;Proteobacteria:1.0 ;Gammaproteobacteria:1.0 ;Enterobacteriales:1.0 ;Enterobacteriaceae:1.0 ;Salmonella:0.49 ;	94x	98.4	121	1	0	134	4812160	35912	26358	206425	68397	23	24138	70	53.8	2019-10-26 05:34:40	4618	4435	81	69	7		Bacteria	1	Proteobacteria	1	Gammaproteobacteria	1	Enterobacteriales	1
	HMPREF2969	HMSC056D05	PRJNA300123	SAMN04480394	LTUW00000000	https://www.ncbi.nlm.nih.gov/nuccore/NZ_LTUW00000000	LINK	-	Y	-	trach_aspirate	Respiratory	Respiratory	Lower	Respiratory; Lower	CL0507		Lactobacillus sp. HMSC056D05	Root:1.0;Bacteria:1.0;Firmicutes:1.0;Bacilli:1.0;Lactobacillales:1.0;Lactobacillaceae:1.0;Lactobacillus:1.0;	93x	99.2	121	2	0	192	3094078	16115	9420	122111	32748	26	11097	88	46.7	2019-07-07 18:03:10	3187	2916	62	54	3		Bacteria	1	Firmicutes	1	Bacilli	1	Lactobacillales	1
	HMPREF2539	HMSC064A12	PRJNA296146	SAMN04495795	LTKO00000000	https://www.ncbi.nlm.nih.gov/nuccore/NZ_LTKO00000000	LINK	-	Y	-	sputum	Oral	Respiratory	Lower	Respiratory; Lower	CL0309		Enterococcus sp. HMSC064A12	Root:1.0;Bacteria:1.0;Firmicutes:1.0;Bacilli:1.0;Lactobacillales:1.0;Enterococcaceae:1.0;Enterococcus:1.0;	92x	100	123	0	1	180	4327633	24042	11433	136199	54428	27	16934	78	39.1	2019-07-07 14:55:12	4303	4158	52	46	4		Bacteria	1	Firmicutes	1	Bacilli	1	Lactobacillales	1
	HMPREF2591	HMSC034B11	PRJNA296198	SAMN04498597	LTSA00000000	https://www.ncbi.nlm.nih.gov/nuccore/NZ_LTSA00000000	LINK	-	Y	-	stool	Stool	Stool	-	Stool; -	CL0258		Enterococcus sp. HMSC034B11	Root:1.0;Bacteria:1.0;Firmicutes:1.0;Bacilli:1.0;Lactobacillales:1.0;Enterococcaceae:1.0;Enterococcus:1.0;	92x	100	121	1	2	371	2804311	7559	2146	60685	21903	42	4348	144	37.7	2019-07-07 18:42:47	2979	2731	46	38	4		Bacteria	1	Firmicutes	1	Bacilli	1	Lactobacillales	1
	HMPREF2793	HMSC063H10	PRJNA299947	SAMN04477604	LTGJ00000000	https://www.ncbi.nlm.nih.gov/nuccore/NZ_LTGJ00000000	LINK	-	Y	-	stool	Stool	Stool	-	Stool; -	CL0258		Enterococcus sp. HMSC063H10	Root:1.0;Bacteria:1.0;Firmicutes:1.0;Bacilli:1.0;Lactobacillales:1.0;Enterococcaceae:1.0;Enterococcus:1.0;	92x	100	121	1	2	202	2854187	14130	4840	96523	34694	27	10848	80	37.8	2019-07-07 15:41:59	2999	2758	50	43	4		Bacteria	1	Firmicutes	1	Bacilli	1	Lactobacillales	1
	HMPREF2871	HMSC067G12	PRJNA300025	SAMN04480039	LTXX00000000	https://www.ncbi.nlm.nih.gov/nuccore/NZ_LTXX00000000	LINK	-	Y	-	bronchial_washing	BAL	Respiratory	Lower	Respiratory; Lower	CL0386		Neisseria sp. HMSC067G12	Root:1.0;Bacteria:1.0;Proteobacteria:1.0;Betaproteobacteria:1.0;Neisseriales:1.0;Neisseriaceae:1.0;Neisseria:1.0;	91x	100	124	0	0	82	2301283	28064	1529	273891	109413	7	24176	20	49.1	2019-07-07 16:30:58	2317	2161	57	50	4		Bacteria	1	Proteobacteria	1	Betaproteobacteria	1	Neisseriales	1
	HMPREF3004	HMSC065H03	PRJNA300157	SAMN04480424	LTTP00000000	https://www.ncbi.nlm.nih.gov/nuccore/NZ_LTTP00000000	LINK	-	Y	-	sputum_induced	Oral	Respiratory	Lower	Respiratory; Lower	CL0258		Enterococcus sp. HMSC065H03	Root:1.0;Bacteria:1.0;Firmicutes:1.0;Bacilli:1.0;Lactobacillales:1.0;Enterococcaceae:1.0;Enterococcus:1.0;	91x	100	121	1	2	288	2857340	9921	3512	90303	25660	35	5359	123	37.8	2019-07-07 17:52:44	2998	2780	46	39	4		Bacteria	1	Firmicutes	1	Bacilli	1	Lactobacillales	1
	HMPREF2588	HMSC069D04	PRJNA296195	SAMN04498594	LTPC00000000	https://www.ncbi.nlm.nih.gov/nuccore/NZ_LTPC00000000	LINK	-	Y	-	vaginal/rectal	Genital_F	Skin	Genital (female)	Skin; Genital (female)	CL0465		Staphylococcus sp. HMSC069D04	Root:1.0;Bacteria:1.0;Firmicutes:1.0;Bacilli:1.0;Bacillales:1.0;Staphylococcaceae:1.0;Staphylococcus:1.0;	91x	100	123	0	1	111	2427309	21868	7857	179903	51353	13	16490	45	32.7	2019-07-07 19:07:57	2453	2324	41	32	4		Bacteria	1	Firmicutes	1	Bacilli	1	Bacillales	1
	HMPREF2863	HMSC067E09	PRJNA300017	SAMN04480031	LTYF00000000	https://www.ncbi.nlm.nih.gov/nuccore/NZ_LTYF00000000	LINK	-	Y	-	urine	Urine	Urinary Tract	-	Urinary Tract; -	CL0433		Micrococcus sp. HMSC067E09	Root:1.0;Bacteria:1.0;Actinobacteria:1.0;Actinobacteria:1.0;Actinomycetales:1.0;Micrococcaceae:1.0;Micrococcus:1.0;	91x	100	123	0	1	76	2584209	34003	21734	169737	68072	12	22438	37	71.4	2019-07-07 17:50:56	2291	2150	55	49	3		Bacteria	1	Actinobacteria	1	Actinobacteria	1	Actinomycetales	1
	HMPREF2769	HMSC058D07	PRJNA299923	SAMN04477607	LTHB00000000	https://www.ncbi.nlm.nih.gov/nuccore/NZ_LTHB00000000	LINK	-	Y	-	abscess_perianal	Abscess	Skin	Rectal	Skin; Rectal	CL0258		Enterococcus sp. HMSC058D07	Root:1.0;Bacteria:1.0;Firmicutes:1.0;Bacilli:1.0;Lactobacillales:1.0;Enterococcaceae:1.0;Enterococcus:1.0;	90x	100	121	1	2	323	2783235	8617	2988	69539	22460	39	4487	131	37.8	2019-07-07 15:31:11	2931	2712	55	48	4		Bacteria	1	Firmicutes	1	Bacilli	1	Lactobacillales	1
	HMPREF2881	HMSC057A08	PRJNA300035	SAMN04480048	LWQJ00000000	https://www.ncbi.nlm.nih.gov/nuccore/NZ_LWQJ00000000	LINK	-	Y	-	wound_r_hand	Wound	Skin	Hand	Skin; Hand	CL0439		Staphylococcus sp. HMSC057A08	Root:1.0;Bacteria:1.0;Firmicutes:1.0;Bacilli:1.0;Bacillales:1.0;Staphylococcaceae:1.0;Staphylococcus:1.0;	90x	100	124	0	0	73	2285004	31301	2811	459036	159088	4	27913	19	31.3	2019-07-07 16:30:21	2308	2204	48	42	4		Bacteria	1	Firmicutes	1	Bacilli	1	Bacillales	1
	HMPREF2937	HMSC061G12	PRJNA300091	SAMN04498685	LTNL00000000	https://www.ncbi.nlm.nih.gov/nuccore/NZ_LTNL00000000	LINK	-	Y	-	vaginal/rectal	Genital_F	Skin	Genital (female)	Skin; Genital (female)	CL0464		Staphylococcus sp. HMSC061G12	Root:1.0;Bacteria:1.0;Firmicutes:1.0;Bacilli:1.0;Bacillales:1.0;Staphylococcaceae:1.0;Staphylococcus:1.0;	90x	100	123	0	1	237	2704094	11410	967	138842	53091	17	11062	52	35.7	2019-07-15 09:14:17	2659	2499	51	35	4		Bacteria	1	Firmicutes	1	Bacilli	1	Bacillales	1
	HMPREF3005	HMSC067F10	PRJNA300158	SAMN04480425	LTTO00000000	https://www.ncbi.nlm.nih.gov/nuccore/NZ_LTTO00000000	LINK	-	Y	-	sputum	Oral	Respiratory	Lower	Respiratory; Lower	CL0457		Staphylococcus sp. HMSC067F10	Root:1.0;Bacteria:1.0;Firmicutes:1.0;Bacilli:1.0;Bacillales:1.0;Staphylococcaceae:1.0;Staphylococcus:1.0;	89x	100	124	0	0	89	2684326	30161	16339	155231	73308	14	29579	37	32.7	2019-07-15 08:26:07	2690	2572	25	19	4		Bacteria	1	Firmicutes	1	Bacilli	1	Bacillales	1
	HMPREF2792	HMSC068H04	PRJNA299946	SAMN04477603	LTGK00000000	https://www.ncbi.nlm.nih.gov/nuccore/NZ_LTGK00000000	LINK	Y	-	-	vaginal/rectal	Genital_F	Skin	Genital (female)	Skin; Genital (female)	CL0444		Turicella sp. HMSC068H04	Root:1.0;Bacteria:1.0;Actinobacteria:1.0;Actinobacteria:1.0;Actinomycetales:1.0;Corynebacteriaceae:0.55;Turicella:0.55;	89x	100	122	1	1	86	2676140	31118	2008	206091	108671	9	29017	26	60.9	2019-12-24 23:21:30	2551	2413	58	52	3		Bacteria	1	Actinobacteria	1	Actinobacteria	1	Actinomycetales	1
	HMPREF2742	HMSC072H05	PRJNA296523	SAMN04477564	LTHV00000000	https://www.ncbi.nlm.nih.gov/nuccore/NZ_LTHV00000000	LINK	-	Y	-	urine	Urine	Urinary Tract	-	Urinary Tract; -	CL0309		Enterococcus sp. HMSC072H05	Root:1.0;Bacteria:1.0;Firmicutes:1.0;Bacilli:1.0;Lactobacillales:1.0;Enterococcaceae:1.0;Enterococcus:1.0;	89x	100	123	0	1	183	4455491	24347	11072	127347	64209	25	17277	75	39	2019-07-07 16:14:33	4432	4296	48	40	4		Bacteria	1	Firmicutes	1	Bacilli	1	Lactobacillales	1
	HMPREF3089	HMSC22F09	PRJNA269826	SAMN03436209	LWNN00000000	https://www.ncbi.nlm.nih.gov/nuccore/NZ_LWNN00000000	LINK	-	-	Y	wound_l	Misc. Known	Misc. Known	-	Misc. Known ; -	CL0059		Klebsiella sp. HMSC22F09	Root:1.0 ;Bacteria:1.0 ;Proteobacteria:1.0 ;Gammaproteobacteria:1.0 ;Enterobacteriales:1.0 ;Enterobacteriaceae:1.0 ;Klebsiella:1.0 ;	89x	97.6	121	0	0	97	5589509	57624	37040	271967	106014	16	37040	49	57.2	2019-07-07 15:33:14	5468	5275	79	65	8		Bacteria	1	Proteobacteria	1	Gammaproteobacteria	1	Enterobacteriales	1
	HMPREF2589	HMSC035F01	PRJNA296196	SAMN04498596	LTRP00000000	https://www.ncbi.nlm.nih.gov/nuccore/NZ_LTRP00000000	LINK	-	Y	-	trach_aspirate	Respiratory	Respiratory	Lower	Respiratory; Lower	CL0379		Staphylococcus sp. HMSC035F01	Root:1.0;Bacteria:1.0;Firmicutes:1.0;Bacilli:1.0;Bacillales:1.0;Staphylococcaceae:1.0;Staphylococcus:1.0;	88x	100	124	0	0	98	2790400	28473	9003	164055	94493	11	20391	36	32.7	2019-07-07 18:30:33	2880	2761	30	24	4		Bacteria	1	Firmicutes	1	Bacilli	1	Bacillales	1
	HMPREF2618	HMSC035F11	PRJNA296225	SAMN04498608	LTRN00000000	https://www.ncbi.nlm.nih.gov/nuccore/NZ_LTRN00000000	LINK	-	Y	-	trach_aspirate	Respiratory	Respiratory	Lower	Respiratory; Lower	CL0379		Staphylococcus sp. HMSC035F11	Root:1.0;Bacteria:1.0;Firmicutes:1.0;Bacilli:1.0;Bacillales:1.0;Staphylococcaceae:1.0;Staphylococcus:1.0;	88x	100	124	0	0	134	2848118	21255	4407	159672	66538	14	19460	44	32.7	2019-07-07 18:40:22	2937	2807	21	15	4		Bacteria	1	Firmicutes	1	Bacilli	1	Bacillales	1
	HMPREF2814	HMSC062D04	PRJNA299968	SAMN04477668	LTFP00000000	https://www.ncbi.nlm.nih.gov/nuccore/NZ_LTFP00000000	LINK	-	Y	-	wound_orbital_apex	Wound	Eye	-	Eye; -	CL0509		Staphylococcus sp. HMSC062D04	Root:1.0;Bacteria:1.0;Firmicutes:1.0;Bacilli:1.0;Bacillales:1.0;Staphylococcaceae:1.0;Staphylococcus:1.0;	87x	98.4	118	0	4	288	2394545	8314	3418	71876	21096	38	5538	121	32	2019-07-07 15:38:00	2475	2220	38	25	4		Bacteria	1	Firmicutes	1	Bacilli	1	Bacillales	1
	HMPREF2755	HMSC072H01	PRJNA299909	SAMN04477572	LTHN00000000	https://www.ncbi.nlm.nih.gov/nuccore/NZ_LTHN00000000	LINK	-	Y	-	cervical	Genital_F	Abdominal	-	Abdominal; -	CL0509		Staphylococcus sp. HMSC072H01	Root:1.0;Bacteria:1.0;Firmicutes:1.0;Bacilli:1.0;Bacillales:1.0;Staphylococcaceae:1.0;Staphylococcus:1.0;	86x	100	124	0	0	93	2470533	26565	8501	264682	75360	11	20811	34	31.9	2019-07-07 15:08:55	2438	2313	44	37	4		Bacteria	1	Firmicutes	1	Bacilli	1	Bacillales	1
	HMPREF2961	HMSC076E04	PRJNA300115	SAMN04480387	LTVD00000000	https://www.ncbi.nlm.nih.gov/nuccore/NZ_LTVD00000000	LINK	-	Y	-	vaginal/rectal	Genital_F	Skin	Genital (female)	Skin; Genital (female)	CL0258		Enterococcus sp. HMSC076E04	Root:1.0;Bacteria:1.0;Firmicutes:1.0;Bacilli:1.0;Lactobacillales:1.0;Enterococcaceae:1.0;Enterococcus:1.0;	85x	100	121	1	2	128	2872993	22445	11991	135461	52237	19	15533	56	38.1	2019-07-07 17:30:56	2946	2715	59	53	4		Bacteria	1	Firmicutes	1	Bacilli	1	Lactobacillales	1
	HMPREF3096	HMSC25G12	PRJNA269833	SAMN03436218	LWNL00000000	https://www.ncbi.nlm.nih.gov/nuccore/NZ_LWNL00000000	LINK	-	-	Y	urine	Urine	Urinary Tract	-	Urinary Tract ; -	CL0059		Klebsiella sp. HMSC25G12	Root:1.0 ;Bacteria:1.0 ;Proteobacteria:1.0 ;Gammaproteobacteria:1.0 ;Enterobacteriales:1.0 ;Enterobacteriaceae:1.0 ;Klebsiella:1.0 ;	84x	98.4	122	0	0	210	5915678	28170	7195	237080	81229	23	21777	74	57.2	2019-07-07 15:44:46	5928	5639	74	60	9		Bacteria	1	Proteobacteria	1	Gammaproteobacteria	1	Enterobacteriales	1
	HMPREF2584	HMSC069E09	PRJNA296191	SAMN04498592	LTPA00000000	https://www.ncbi.nlm.nih.gov/nuccore/NZ_LTPA00000000	LINK	-	Y	-	vaginal/rectal	Genital_F	Skin	Genital (female)	Skin; Genital (female)	CL0378		Staphylococcus sp. HMSC069E09	Root:1.0;Bacteria:1.0;Firmicutes:1.0;Bacilli:1.0;Bacillales:1.0;Staphylococcaceae:1.0;Staphylococcus:1.0;	83x	100	124	0	0	100	2617838	26178	15311	167210	57588	17	20011	46	33.6	2019-07-07 19:25:04	2544	2434	46	39	4		Bacteria	1	Firmicutes	1	Bacilli	1	Bacillales	1
	HMPREF2730	HMSC034F02	PRJNA296338	SAMN04498664	LTRW00000000	https://www.ncbi.nlm.nih.gov/nuccore/NZ_LTRW00000000	LINK	-	Y	-	urine	Urine	Urinary Tract	-	Urinary Tract; -	CL0214		Streptococcus sp. HMSC034F02	Root:1.0;Bacteria:1.0;Firmicutes:1.0;Bacilli:1.0;Lactobacillales:1.0;Streptococcaceae:1.0;Streptococcus:1.0;	82x	100	122	1	1	103	2100496	20393	2337	255022	69278	8	19252	31	38.6	2019-07-15 09:00:55	2131	1897	39	33	3		Bacteria	1	Firmicutes	1	Bacilli	1	Lactobacillales	1
	HMPREF3291	HMSC76G11	PRJNA274562	SAMN04498895	LTNF00000000	https://www.ncbi.nlm.nih.gov/nuccore/NZ_LTNF00000000	LINK	-	Y	-	biopsy_lumbar	Biopsy	Bone	-	Bone; -	CL0505		Bacillus sp. HMSC76G11	Root:1.0;Bacteria:1.0;Firmicutes:1.0;Bacilli:1.0;Bacillales:1.0;Bacillaceae_1:1.0;Bacillus:1.0;	79x	100	123	1	0	228	5028140	22053	14698	194696	43289	37	14411	118	40.5	2019-06-13 13:44:20	5015	4815	54	46	5		Bacteria	1	Firmicutes	1	Bacilli	1	Bacillales	1
	HMPREF3053	HMSC064E07	PRJNA300196	SAMN04480461	LTSJ00000000	https://www.ncbi.nlm.nih.gov/nuccore/NZ_LTSJ00000000	LINK	-	Y	-	cervical	Genital_F	Abdominal	-	Abdominal; -	CL0103		Corynebacterium sp. HMSC064E07	Root:1.0;Bacteria:1.0;Actinobacteria:1.0;Actinobacteria:1.0;Actinomycetales:1.0;Corynebacteriaceae:1.0;Corynebacterium:1.0;	77x	100	124	0	0	47	2449817	52124	20229	227972	139004	7	38069	20	59	2019-07-07 18:22:13	2177	2087	58	52	3		Bacteria	1	Actinobacteria	1	Actinobacteria	1	Actinomycetales	1
	HMPREF2857	HMSC076C10	PRJNA300011	SAMN04477667	LTEE00000000	https://www.ncbi.nlm.nih.gov/nuccore/NZ_LTEE00000000	LINK	-	Y	-	genital	Genital	Skin	Genital	Skin; Genital	CL0103		Corynebacterium sp. HMSC076C10	Root:1.0;Bacteria:1.0;Actinobacteria:1.0;Actinobacteria:1.0;Actinomycetales:1.0;Corynebacteriaceae:1.0;Corynebacterium:1.0;	77x	100	124	0	0	87	2472772	28423	8145	195282	95350	9	19802	31	58.8	2019-07-07 16:38:05	2192	2079	63	51	3		Bacteria	1	Actinobacteria	1	Actinobacteria	1	Actinomycetales	1
	HMPREF2846	HMSC056G08	PRJNA300000	SAMN04477671	LTEM00000000	https://www.ncbi.nlm.nih.gov/nuccore/NZ_LTEM00000000	LINK	-	Y	-	urine	Urine	Urinary Tract	-	Urinary Tract; -	CL0464		Staphylococcus sp. HMSC056G08	Root:1.0;Bacteria:1.0;Firmicutes:1.0;Bacilli:1.0;Bacillales:1.0;Staphylococcaceae:1.0;Staphylococcus:1.0;	77x	100	124	0	0	169	2842814	16821	3208	241189	85665	13	10694	52	35.6	2019-07-07 16:10:16	2785	2633	44	38	4		Bacteria	1	Firmicutes	1	Bacilli	1	Bacillales	1
	HMPREF2921	HMSC065H12	PRJNA300075	SAMN04480348	LTWK00000000	https://www.ncbi.nlm.nih.gov/nuccore/NZ_LTWK00000000	LINK	-	Y	-	wound_vulva	Wound	Genital (Female)	-	Genital (Female); -	CL0258		Enterococcus sp. HMSC065H12	Root:1.0;Bacteria:1.0;Firmicutes:1.0;Bacilli:1.0;Lactobacillales:1.0;Enterococcaceae:1.0;Enterococcus:1.0;	75x	100	121	1	2	311	2946397	9474	3439	90310	23002	41	5494	128	37.8	2019-07-07 17:13:26	3131	2886	54	46	4		Bacteria	1	Firmicutes	1	Bacilli	1	Lactobacillales	1
	HMPREF2699	HMSC062C03	PRJNA296306	SAMN04498695	LTQE00000000	https://www.ncbi.nlm.nih.gov/nuccore/NZ_LTQE00000000	LINK	-	Y	-	vaginal/rectal	Genital_F	Skin	Genital (female)	Skin; Genital (female)	CL0465		Staphylococcus sp. HMSC062C03	Root:1.0;Bacteria:1.0;Firmicutes:1.0;Bacilli:1.0;Bacillales:1.0;Staphylococcaceae:1.0;Staphylococcus:1.0;	74x	100	123	0	1	96	2411801	25123	8645	248221	73537	10	15607	38	32.7	2019-07-07 18:57:32	2416	2290	44	36	4		Bacteria	1	Firmicutes	1	Bacilli	1	Bacillales	1
	HMPREF2945	HMSC076H12	PRJNA300099	SAMN04480371	LTVQ00000000	https://www.ncbi.nlm.nih.gov/nuccore/NZ_LTVQ00000000	LINK	-	Y	-	tissue_r_knee	Tissue	Joint	Knee	Joint; Knee	CL0509		Staphylococcus sp. HMSC076H12	Root:1.0;Bacteria:1.0;Firmicutes:1.0;Bacilli:1.0;Bacillales:1.0;Staphylococcaceae:1.0;Staphylococcus:1.0;	72x	100	124	0	0	87	2376991	27322	14534	198389	67149	13	18371	39	31.9	2019-07-07 16:56:10	2336	2233	27	21	4		Bacteria	1	Firmicutes	1	Bacilli	1	Bacillales	1
	HMPREF2590	HMSC036E02	PRJNA296197	SAMN04498598	LTRI00000000	https://www.ncbi.nlm.nih.gov/nuccore/NZ_LTRI00000000	LINK	Y	-	-	wound_l_index_finger	Wound	Skin	Finger	Skin; Finger	CL0001		Bacillus sp. HMSC036E02	Root:1.0;Bacteria:1.0;Firmicutes:1.0;Bacilli:1.0;Bacillales:1.0;Bacillaceae_1:1.0;Bacillus:1.0;	71x	100	118	5	1	190	5605118	29501	9640	222212	79415	23	21044	73	34.9	2019-07-07 20:15:29	5768	5439	36	26	5		Bacteria	1	Firmicutes	1	Bacilli	1	Bacillales	1
	HMPREF3114	HMSC10F07	PRJNA269851	SAMN03287021	LUAA00000000	https://www.ncbi.nlm.nih.gov/nuccore/NZ_LUAA00000000	LINK	-	-	Y	stool	Stool	Stool	-	Stool ; -	CL0015		Stenotrophomonas sp. HMSC10F07	Root:1.0 ;Bacteria:1.0 ;Proteobacteria:1.0 ;Gammaproteobacteria:1.0 ;Xanthomonadales:1.0 ;Xanthomonadaceae:1.0 ;Stenotrophomonas:1.0 ;	71x	100	124	0	0	216	4489830	20786	14590	140939	32349	40	12277	125	66.5	2019-07-07 16:05:02	4177	4012	67	59	4		Bacteria	1	Proteobacteria	1	Gammaproteobacteria	1	Xanthomonadales	1
	HMPREF2838	HMSC066G01	PRJNA299992	SAMN04477650	LTET00000000	https://www.ncbi.nlm.nih.gov/nuccore/NZ_LTET00000000	LINK	-	Y	-	bronchial_washing	BAL	Respiratory	Lower	Respiratory; Lower	CL0507		Lactobacillus sp. HMSC066G01	Root:1.0;Bacteria:1.0;Firmicutes:1.0;Bacilli:1.0;Lactobacillales:1.0;Lactobacillaceae:1.0;Lactobacillus:1.0;	70x	99.2	122	1	0	204	2975267	14585	8548	107160	29376	33	9591	98	46.6	2019-07-07 16:27:03	3076	2831	59	52	3		Bacteria	1	Firmicutes	1	Bacilli	1	Lactobacillales	1
	HMPREF2540	HMSC055A11	PRJNA296147	SAMN04495801	LTKN00000000	https://www.ncbi.nlm.nih.gov/nuccore/NZ_LTKN00000000	LINK	Y	-	-	stool	Stool	Stool	-	Stool; -	CL0199		Enterobacter sp. HMSC055A11	Root:1.0;Bacteria:1.0;Proteobacteria:1.0;Gammaproteobacteria:1.0;Enterobacteriales:1.0;Enterobacteriaceae:1.0;Enterobacter:0.46;	69x	98.4	122	0	0	199	5762747	28959	13870	174607	69852	27	21965	82	55.1	2019-06-13 07:00:57	5515	5284	75	58	7		Bacteria	1	Proteobacteria	1	Gammaproteobacteria	1	Enterobacteriales	1
	HMPREF2815	HMSC068A09	PRJNA299969	SAMN04477629	LTFO00000000	https://www.ncbi.nlm.nih.gov/nuccore/NZ_LTFO00000000	LINK	-	Y	-	wound_abdominal	Wound	Abdominal	-	Abdominal; -	CL0436		Bacteroides sp. HMSC068A09	Root:1.0;Bacteria:1.0;Bacteroidetes:1.0;Bacteroidia:1.0;Bacteroidales:1.0;Bacteroidaceae:1.0;Bacteroides:1.0;	66x	100	119	3	2	254	6029108	23737	3407	259861	74263	24	21411	82	42.3	2019-07-07 18:12:58	4873	4577	66	62	2		Bacteria	1	Bacteroidetes	1	Bacteroidia	1	Bacteroidales	1
	HMPREF2716	HMSC076A11	PRJNA296323	SAMN04477551	LTIF00000000	https://www.ncbi.nlm.nih.gov/nuccore/NZ_LTIF00000000	LINK	-	Y	-	tracheal_aspirate	Respiratory	Respiratory	Lower	Respiratory; Lower	CL0098		Pseudomonas sp. HMSC076A11	Root:1.0;Bacteria:1.0;Proteobacteria:1.0;Gammaproteobacteria:1.0;Pseudomonadales:1.0;Pseudomonadaceae:1.0;Pseudomonas:1.0;	66x	100	121	1	2	186	5994247	32227	24508	155463	53542	35	22848	98	66.4	2019-07-07 19:37:42	5855	5604	62	54	4		Bacteria	1	Proteobacteria	1	Gammaproteobacteria	1	Pseudomonadales	1
	HMPREF2719	HMSC060G02	PRJNA296326	SAMN04498661	LTQN00000000	https://www.ncbi.nlm.nih.gov/nuccore/NZ_LTQN00000000	LINK	-	Y	-	sputum	Oral	Respiratory	Lower	Respiratory; Lower	CL0098		Pseudomonas sp. HMSC060G02	Root:1.0;Bacteria:1.0;Proteobacteria:1.0;Gammaproteobacteria:1.0;Pseudomonadales:1.0;Pseudomonadaceae:1.0;Pseudomonas:1.0;	64x	100	123	1	0	208	6240162	30001	10059	229658	92014	25	22155	78	66.5	2019-06-15 02:34:33	6022	5811	59	52	4		Bacteria	1	Proteobacteria	1	Gammaproteobacteria	1	Pseudomonadales	1
	HMPREF2997	HMSC057C08	PRJNA300151	SAMN04480418	LTTV00000000	https://www.ncbi.nlm.nih.gov/nuccore/NZ_LTTV00000000	LINK	-	Y	-	wound_l_leg	Wound	Skin	Leg	Skin; Leg	CL0464		Staphylococcus sp. HMSC057C08	Root:1.0;Bacteria:1.0;Firmicutes:1.0;Bacilli:1.0;Bacillales:1.0;Staphylococcaceae:1.0;Staphylococcus:1.0;	64x	100	124	0	0	136	2722440	20018	1898	212062	85038	11	19799	35	35.8	2019-07-15 09:17:07	2641	2511	39	32	4		Bacteria	1	Firmicutes	1	Bacilli	1	Bacillales	1
	HMPREF2583	HMSC061A10	PRJNA296190	SAMN04498589	LTQM00000000	https://www.ncbi.nlm.nih.gov/nuccore/NZ_LTQM00000000	LINK	-	Y	-	trach_aspirate	Respiratory	Respiratory	Lower	Respiratory; Lower	CL0098		Pseudomonas sp. HMSC061A10	Root:1.0;Bacteria:1.0;Proteobacteria:1.0;Gammaproteobacteria:1.0;Pseudomonadales:1.0;Pseudomonadaceae:1.0;Pseudomonas:1.0;	63x	100	122	1	1	176	6260740	35572	15975	296733	91392	22	25093	73	66.6	2019-06-15 02:17:51	6032	5825	57	50	4		Bacteria	1	Proteobacteria	1	Gammaproteobacteria	1	Pseudomonadales	1
	HMPREF2611	HMSC071F02	PRJNA296218	SAMN04498605	LTOT00000000	https://www.ncbi.nlm.nih.gov/nuccore/NZ_LTOT00000000	LINK	-	Y	-	tracheal_aspirate	Respiratory	Respiratory	Lower	Respiratory; Lower	CL0098		Pseudomonas sp. HMSC071F02	Root:1.0;Bacteria:1.0;Proteobacteria:1.0;Gammaproteobacteria:1.0;Pseudomonadales:1.0;Pseudomonadaceae:1.0;Pseudomonas:1.0;	63x	100	123	1	0	265	6288597	23731	11669	168786	53204	38	15054	116	66.5	2019-06-15 02:29:00	6148	5894	57	50	4		Bacteria	1	Proteobacteria	1	Gammaproteobacteria	1	Pseudomonadales	1
	HMPREF2687	HMSC059F05	PRJNA296294	SAMN04498646	LTQU00000000	https://www.ncbi.nlm.nih.gov/nuccore/NZ_LTQU00000000	LINK	-	Y	-	trach_aspirate	Respiratory	Respiratory	Lower	Respiratory; Lower	CL0098		Pseudomonas sp. HMSC059F05	Root:1.0;Bacteria:1.0;Proteobacteria:1.0;Gammaproteobacteria:1.0;Pseudomonadales:1.0;Pseudomonadaceae:1.0;Pseudomonas:1.0;	63x	100	122	1	1	147	6263910	42612	14709	448450	121417	16	35887	53	66.6	2019-06-15 02:32:22	6012	5830	61	54	4		Bacteria	1	Proteobacteria	1	Gammaproteobacteria	1	Pseudomonadales	1
	HMPREF2746	HMSC075A08	PRJNA299900	SAMN04477565	LWQQ00000000	https://www.ncbi.nlm.nih.gov/nuccore/NZ_LWQQ00000000	LINK	-	Y	-	wound_r_thigh	Wound	Skin	Leg	Skin; Leg	CL0098		Pseudomonas sp. HMSC075A08	Root:1.0;Bacteria:1.0;Proteobacteria:1.0;Gammaproteobacteria:1.0;Pseudomonadales:1.0;Pseudomonadaceae:1.0;Pseudomonas:1.0;	63x	100	123	1	0	179	6343143	35437	14920	368652	80919	23	30222	71	66.4	2019-06-13 09:27:00	6135	5922	60	53	4		Bacteria	1	Proteobacteria	1	Gammaproteobacteria	1	Pseudomonadales	1
	HMPREF2947	HMSC069G05	PRJNA300101	SAMN04480374	LTVO00000000	https://www.ncbi.nlm.nih.gov/nuccore/NZ_LTVO00000000	LINK	-	Y	-	wound_r_groin	Wound	Skin	Groin	Skin; Groin	CL0098		Pseudomonas sp. HMSC069G05	Root:1.0;Bacteria:1.0;Proteobacteria:1.0;Gammaproteobacteria:1.0;Pseudomonadales:1.0;Pseudomonadaceae:1.0;Pseudomonas:1.0;	63x	100	123	1	0	140	6323740	45170	13438	433949	131771	16	39006	50	66.4	2019-06-13 08:58:00	6124	5922	64	56	4		Bacteria	1	Proteobacteria	1	Gammaproteobacteria	1	Pseudomonadales	1
	HMPREF2615	HMSC070B12	PRJNA296222	SAMN04498606	LTOY00000000	https://www.ncbi.nlm.nih.gov/nuccore/NZ_LTOY00000000	LINK	-	Y	-	sputum	Oral	Respiratory	Lower	Respiratory; Lower	CL0098		Pseudomonas sp. HMSC070B12	Root:1.0;Bacteria:1.0;Proteobacteria:1.0;Gammaproteobacteria:1.0;Pseudomonadales:1.0;Pseudomonadaceae:1.0;Pseudomonas:1.0;	62x	100	123	1	0	168	6373332	37937	13100	295896	110460	20	30895	63	66.4	2019-06-15 02:35:57	6174	5943	60	53	4		Bacteria	1	Proteobacteria	1	Gammaproteobacteria	1	Pseudomonadales	1
	HMPREF2659	HMSC058B07	PRJNA296266	SAMN04498634	LTQY00000000	https://www.ncbi.nlm.nih.gov/nuccore/NZ_LTQY00000000	LINK	-	Y	-	sputum	Oral	Respiratory	Lower	Respiratory; Lower	CL0098		Pseudomonas sp. HMSC058B07	Root:1.0;Bacteria:1.0;Proteobacteria:1.0;Gammaproteobacteria:1.0;Pseudomonadales:1.0;Pseudomonadaceae:1.0;Pseudomonas:1.0;	62x	100	123	1	0	190	6434687	33867	10744	361910	99322	23	30407	70	66.4	2019-06-15 02:40:56	6202	5974	58	51	4		Bacteria	1	Proteobacteria	1	Gammaproteobacteria	1	Pseudomonadales	1
	HMPREF3141	HMSC16B01	PRJNA269878	SAMN03604110	LWNF00000000	https://www.ncbi.nlm.nih.gov/nuccore/NZ_LWNF00000000	LINK	-	Y	-	bal	BAL	Respiratory	Lower	Respiratory ; Lower	CL0098		Pseudomonas sp. HMSC16B01	Root:1.0 ;Bacteria:1.0 ;Proteobacteria:1.0 ;Gammaproteobacteria:1.0 ;Pseudomonadales:1.0 ;Pseudomonadaceae:1.0 ;Pseudomonas:1.0 ;	62x	100	124	0	0	263	6849827	26045	15486	153168	56948	42	17282	123	66.1	2019-06-13 09:26:40	6618	6296	66	59	4		Bacteria	1	Proteobacteria	1	Gammaproteobacteria	1	Pseudomonadales	1
	HMPREF2684	HMSC058A10	PRJNA296291	SAMN04477555	LTIT00000000	https://www.ncbi.nlm.nih.gov/nuccore/NZ_LTIT00000000	LINK	-	Y	-	wound_r_foot	Wound	Skin	Foot	Skin; Foot	CL0098		Pseudomonas sp. HMSC058A10	Root:1.0;Bacteria:1.0;Proteobacteria:1.0;Gammaproteobacteria:1.0;Pseudomonadales:1.0;Pseudomonadaceae:1.0;Pseudomonas:1.0;	62x	100	123	1	0	168	6370620	37920	13492	232170	92181	22	35717	65	66.4	2019-06-13 09:05:56	6118	5903	59	53	4		Bacteria	1	Proteobacteria	1	Gammaproteobacteria	1	Pseudomonadales	1
	HMPREF2830	HMSC066B03	PRJNA299984	SAMN04477643	LTFB00000000	https://www.ncbi.nlm.nih.gov/nuccore/NZ_LTFB00000000	LINK	-	Y	-	wound_neck	Wound	Skin	Head	Skin; Head	CL0098		Pseudomonas sp. HMSC066B03	Root:1.0;Bacteria:1.0;Proteobacteria:1.0;Gammaproteobacteria:1.0;Pseudomonadales:1.0;Pseudomonadaceae:1.0;Pseudomonas:1.0;	62x	100	122	1	1	166	6405903	38590	5427	346352	109629	19	35358	58	66.4	2019-06-13 09:16:41	6179	5961	58	50	4		Bacteria	1	Proteobacteria	1	Gammaproteobacteria	1	Pseudomonadales	1
	HMPREF2939	HMSC056C09	PRJNA300093	SAMN04480366	LTVV00000000	https://www.ncbi.nlm.nih.gov/nuccore/NZ_LTVV00000000	LINK	-	Y	-	sputum	Oral	Respiratory	Lower	Respiratory; Lower	CL0324		Achromobacter sp. HMSC056C09	Root:1.0;Bacteria:1.0;Proteobacteria:1.0;Betaproteobacteria:1.0;Burkholderiales:1.0;Alcaligenaceae:1.0;Achromobacter:1.0;	62x	99.2	119	2	2	226	6418828	28402	19160	185335	54391	37	19434	112	67.8	2020-01-12 22:25:34	5990	5788	63	55	4		Bacteria	1	Proteobacteria	1	Betaproteobacteria	1	Burkholderiales	1
	HMPREF2725	HMSC064G05	PRJNA296333	SAMN04477558	LTIA00000000	https://www.ncbi.nlm.nih.gov/nuccore/NZ_LTIA00000000	LINK	-	Y	-	abscess_l_buttock	Abscess	Skin	Rectal	Skin; Rectal	CL0098		Pseudomonas sp. HMSC064G05	Root:1.0;Bacteria:1.0;Proteobacteria:1.0;Gammaproteobacteria:1.0;Pseudomonadales:1.0;Pseudomonadaceae:1.0;Pseudomonas:1.0;	61x	100	123	1	0	270	6452249	23897	4838	245405	57554	33	21639	99	66.3	2019-06-13 09:12:22	6291	6029	79	57	5		Bacteria	1	Proteobacteria	1	Gammaproteobacteria	1	Pseudomonadales	1
	HMPREF3056	HMSC056F09	PRJNA300199	SAMN04480463	LTSH00000000	https://www.ncbi.nlm.nih.gov/nuccore/NZ_LTSH00000000	LINK	-	Y	-	urine	Urine	Urinary Tract	-	Urinary Tract; -	CL0328		Corynebacterium sp. HMSC056F09	Root:1.0;Bacteria:1.0;Actinobacteria:1.0;Actinobacteria:1.0;Actinomycetales:1.0;Corynebacteriaceae:1.0;Corynebacterium:1.0;	61x	100	122	1	1	134	2755330	20562	1070	205308	74152	12	19978	38	61.1	2019-07-07 18:57:56	2629	2466	60	51	3		Bacteria	1	Actinobacteria	1	Actinobacteria	1	Actinomycetales	1
	HMPREF2535	HMSC060F12	PRJNA296142	SAMN04498492	LTQP00000000	https://www.ncbi.nlm.nih.gov/nuccore/NZ_LTQP00000000	LINK	-	Y	-	bronchial_washing	BAL	Respiratory	Lower	Respiratory; Lower	CL0098		Pseudomonas sp. HMSC060F12	Root:1.0;Bacteria:1.0;Proteobacteria:1.0;Gammaproteobacteria:1.0;Pseudomonadales:1.0;Pseudomonadaceae:1.0;Pseudomonas:1.0;	60x	100	123	1	0	222	6636711	29895	2139	301592	106209	18	28422	60	66.3	2019-06-15 02:26:36	6477	6235	57	50	4		Bacteria	1	Proteobacteria	1	Gammaproteobacteria	1	Pseudomonadales	1
	HMPREF2744	HMSC060G01	PRJNA296525	SAMN04498673	LTQO00000000	https://www.ncbi.nlm.nih.gov/nuccore/NZ_LTQO00000000	LINK	-	Y	-	bal	BAL	Respiratory	Lower	Respiratory; Lower	CL0098		Pseudomonas sp. HMSC060G01	Root:1.0;Bacteria:1.0;Proteobacteria:1.0;Gammaproteobacteria:1.0;Pseudomonadales:1.0;Pseudomonadaceae:1.0;Pseudomonas:1.0;	60x	100	123	1	0	216	6636121	30723	2511	333452	106607	21	34414	66	66.3	2019-06-15 03:27:08	6489	6242	64	57	4		Bacteria	1	Proteobacteria	1	Gammaproteobacteria	1	Pseudomonadales	1
	HMPREF3015	HMSC073E02	PRJNA300168	SAMN04480435	LTTH00000000	https://www.ncbi.nlm.nih.gov/nuccore/NZ_LTTH00000000	LINK	-	Y	-	abscess_peri-rectal	Abscess	Skin	Rectal	Skin; Rectal	CL0484		Bacteroides sp. HMSC073E02	Root:1.0;Bacteria:1.0;Bacteroidetes:1.0;Bacteroidia:1.0;Bacteroidales:1.0;Bacteroidaceae:1.0;Bacteroides:1.0;	60x	100	118	4	2	204	6614129	32422	13076	285664	82558	27	23525	83	42.2	2019-06-13 08:03:54	5377	5068	63	57	2		Bacteria	1	Bacteroidetes	1	Bacteroidia	1	Bacteroidales	1
	HMPREF2581	HMSC057H01	PRJNA296188	SAMN04498587	LTQZ00000000	https://www.ncbi.nlm.nih.gov/nuccore/NZ_LTQZ00000000	LINK	-	Y	-	bal	BAL	Respiratory	Lower	Respiratory; Lower	CL0098		Pseudomonas sp. HMSC057H01	Root:1.0;Bacteria:1.0;Proteobacteria:1.0;Gammaproteobacteria:1.0;Pseudomonadales:1.0;Pseudomonadaceae:1.0;Pseudomonas:1.0;	59x	100	123	1	0	282	6672803	23662	5347	270828	63147	30	19554	100	66.2	2019-06-15 02:24:59	6533	6256	62	54	4		Bacteria	1	Proteobacteria	1	Gammaproteobacteria	1	Pseudomonadales	1
	HMPREF3110	HMSC10C03	PRJNA269847	SAMN03287008	LTZX00000000	https://www.ncbi.nlm.nih.gov/nuccore/NZ_LTZX00000000	LINK	-	Y	-	urine	Urine	Urinary Tract	-	Urinary Tract; -	-		Staphylococcus sp. HMSC10C03	Root:1.0;Bacteria:1.0;Firmicutes:1.0;Bacilli:1.0;Bacillales:1.0;Staphylococcaceae:1.0;Staphylococcus:1.0;	59x	100	124	0	0	116	2729352	23529	9684	185382	61126	15	11770	48	35.7	2019-08-25 10:15:10	2649	2516	40	34	4		Bacteria	1	Firmicutes	1	Bacilli	1	Bacillales	1
	HMPREF2986	HMSC073F05	PRJNA300140	SAMN04480407	LTUG00000000	https://www.ncbi.nlm.nih.gov/nuccore/NZ_LTUG00000000	LINK	-	Y	-	abdominal_fluid	Abdominal	Abdominal	-	Abdominal; -	CL0098		Pseudomonas sp. HMSC073F05	Root:1.0;Bacteria:1.0;Proteobacteria:1.0;Gammaproteobacteria:1.0;Pseudomonadales:1.0;Pseudomonadaceae:1.0;Pseudomonas:1.0;	58x	100	122	1	1	218	6341230	29088	13092	253320	83819	27	22081	86	66.5	2019-06-13 09:10:36	6146	5915	60	51	4		Bacteria	1	Proteobacteria	1	Gammaproteobacteria	1	Pseudomonadales	1
	HMPREF2886	HMSC066A08	PRJNA300040	SAMN04480056	LTXL00000000	https://www.ncbi.nlm.nih.gov/nuccore/NZ_LTXL00000000	LINK	-	Y	-	stool	Stool	Stool	-	Stool; -	CL0098		Pseudomonas sp. HMSC066A08	Root:1.0;Bacteria:1.0;Proteobacteria:1.0;Gammaproteobacteria:1.0;Pseudomonadales:1.0;Pseudomonadaceae:1.0;Pseudomonas:1.0;	58x	100	122	2	0	316	6833541	21625	793	244369	92618	27	24729	81	66	2019-06-13 11:46:53	6807	6395	78	55	4		Bacteria	1	Proteobacteria	1	Gammaproteobacteria	1	Pseudomonadales	1
	HMPREF3289	HMSC75E02	PRJNA274560	SAMN04498893	LTNB00000000	https://www.ncbi.nlm.nih.gov/nuccore/NZ_LTNB00000000	LINK	-	Y	-	urine	Urine	Urinary Tract	-	Urinary Tract; -	CL0499		Pseudomonas sp. HMSC75E02	Root:1.0;Bacteria:1.0;Proteobacteria:1.0;Gammaproteobacteria:1.0;Pseudomonadales:1.0;Pseudomonadaceae:1.0;Pseudomonas:1.0;	58x	100	124	0	0	973	6823525	7013	4871	75676	11967	171	4182	540	67.2	2019-07-08 01:38:39	6425	6020	66	60	4		Bacteria	1	Proteobacteria	1	Gammaproteobacteria	1	Pseudomonadales	1
	HMPREF2670	HMSC072F09	PRJNA296277	SAMN04477528	LTJA00000000	https://www.ncbi.nlm.nih.gov/nuccore/NZ_LTJA00000000	LINK	-	Y	-	tracheal_aspirate	Respiratory	Respiratory	Lower	Respiratory; Lower	CL0098		Pseudomonas sp. HMSC072F09	Root:1.0;Bacteria:1.0;Proteobacteria:1.0;Gammaproteobacteria:1.0;Pseudomonadales:1.0;Pseudomonadaceae:1.0;Pseudomonas:1.0;	57x	100	123	1	0	348	6792283	19518	3979	189193	58602	35	14557	116	66	2019-06-13 09:20:51	6642	6288	62	54	5		Bacteria	1	Proteobacteria	1	Gammaproteobacteria	1	Pseudomonadales	1
	HMPREF2666	HMSC058C05	PRJNA296273	SAMN04477523	LTJC00000000	https://www.ncbi.nlm.nih.gov/nuccore/NZ_LTJC00000000	LINK	-	Y	-	aspirate_l_nare	Aspirate	Skin	Nose	Skin; Nose	CL0098		Pseudomonas sp. HMSC058C05	Root:1.0;Bacteria:1.0;Proteobacteria:1.0;Gammaproteobacteria:1.0;Pseudomonadales:1.0;Pseudomonadaceae:1.0;Pseudomonas:1.0;	57x	100	123	1	0	267	6957825	26059	8390	227870	64130	33	23843	102	66	2019-07-07 19:30:53	6831	6520	61	53	5		Bacteria	1	Proteobacteria	1	Gammaproteobacteria	1	Pseudomonadales	1
	HMPREF2790	HMSC066B11	PRJNA299944	SAMN04477602	LTGL00000000	https://www.ncbi.nlm.nih.gov/nuccore/NZ_LTGL00000000	LINK	-	Y	-	stool	Stool	Stool	-	Stool; -	CL0098		Pseudomonas sp. HMSC066B11	Root:1.0;Bacteria:1.0;Proteobacteria:1.0;Gammaproteobacteria:1.0;Pseudomonadales:1.0;Pseudomonadaceae:1.0;Pseudomonas:1.0;	57x	100	122	1	1	247	6293225	25479	3234	203163	72639	29	26232	87	66.5	2020-01-10 12:24:28	5949	5712	62	53	4		Bacteria	1	Proteobacteria	1	Gammaproteobacteria	1	Pseudomonadales	1
	HMPREF2975	HMSC065F12	PRJNA300129	SAMN04480398	LTUQ00000000	https://www.ncbi.nlm.nih.gov/nuccore/NZ_LTUQ00000000	LINK	-	Y	-	bone_r_great_toe	Bone	Bone	-	Bone; -	CL0411		Actinomyces sp. HMSC065F12	Root:1.0;Bacteria:1.0;Actinobacteria:1.0;Actinobacteria:1.0;Actinomycetales:1.0;Actinomycetaceae:1.0;Actinomyces:1.0;	56x	99.2	122	0	1	151	2624518	17381	1033	263699	109233	9	19829	30	58.9	2019-10-26 06:58:58	2365	2232	53	47	3		Bacteria	1	Actinobacteria	1	Actinobacteria	1	Actinomycetales	1
	HMPREF2772	HMSC070F04	PRJNA299926	SAMN04477589	LTGY00000000	https://www.ncbi.nlm.nih.gov/nuccore/NZ_LTGY00000000	LINK	-	Y	-	wound_mouth	Wound	Respiratory	Mouth	Respiratory; Mouth	CL0469		Achromobacter sp. HMSC070F04	Root:1.0;Bacteria:1.0;Proteobacteria:1.0;Betaproteobacteria:1.0;Burkholderiales:1.0;Alcaligenaceae:1.0;Achromobacter:1.0;	56x	99.2	119	2	2	178	6733417	37828	15005	294763	102338	23	27484	70	67.6	2020-01-12 22:15:44	6324	6103	63	55	4		Bacteria	1	Proteobacteria	1	Betaproteobacteria	1	Burkholderiales	1
	HMPREF3139	HMSC15G01	PRJNA269876	SAMN03287028	LUAO00000000	https://www.ncbi.nlm.nih.gov/nuccore/NZ_LUAO00000000	LINK	-	Y	-	bone_mandibular	Misc. Known	Misc. Known	-	Misc. Known ; -	CL0386		Neisseria sp. HMSC15G01	Root:1.0 ;Bacteria:1.0 ;Proteobacteria:1.0 ;Betaproteobacteria:1.0 ;Neisseriales:1.0 ;Neisseriaceae:1.0 ;Neisseria:1.0 ;	529x	100	121	0	3	85	2176150	25602	9996	198956	69143	11	16544	35	49.2	2019-07-07 13:51:46	2147	1947	56	49	4		Bacteria	1	Proteobacteria	1	Betaproteobacteria	1	Neisseriales	1
	HMPREF2840	HMSC076A12	PRJNA299994	SAMN04477651	LTER00000000	https://www.ncbi.nlm.nih.gov/nuccore/NZ_LTER00000000	LINK	-	Y	-	bronchial_washing	BAL	Respiratory	Lower	Respiratory; Lower	CL0098		Pseudomonas sp. HMSC076A12	Root:1.0;Bacteria:1.0;Proteobacteria:1.0;Gammaproteobacteria:1.0;Pseudomonadales:1.0;Pseudomonadaceae:1.0;Pseudomonas:1.0;	51x	100	122	1	1	188	5992469	31875	21896	210771	54791	32	20051	100	66.4	2019-07-07 19:51:16	5846	5604	57	49	4		Bacteria	1	Proteobacteria	1	Gammaproteobacteria	1	Pseudomonadales	1
	HMPREF3007	HMSC065E08	PRJNA300160	SAMN04480427	LTTN00000000	https://www.ncbi.nlm.nih.gov/nuccore/NZ_LTTN00000000	LINK	-	Y	-	vaginal/rectal	Genital_F	Skin	Genital (female)	Skin; Genital (female)	CL0407		Staphylococcus sp. HMSC065E08	Root:1.0;Bacteria:1.0;Firmicutes:1.0;Bacilli:1.0;Bacillales:1.0;Staphylococcaceae:1.0;Staphylococcus:1.0;	49x	100	124	0	0	105	2634874	25094	1619	227373	92235	8	31072	28	34.4	2019-07-07 17:46:31	2546	2462	24	17	4		Bacteria	1	Firmicutes	1	Bacilli	1	Bacillales	1
	HMPREF3127	HMSC13C05	PRJNA269864	SAMN03433342	LUAH00000000	https://www.ncbi.nlm.nih.gov/nuccore/NZ_LUAH00000000	LINK	-	-	Y	urine	Urine	Urinary Tract	-	Urinary Tract; -	CL0072		Sphingobacterium sp. HMSC13C05	Root:1.0;Bacteria:1.0;Bacteroidetes:1.0;Sphingobacteria:1.0;Sphingobacteriales:1.0;Sphingobacteriaceae:1.0;Sphingobacterium:1.0;	49x	100	122	2	0	129	5832592	45214	14498	312361	129522	16	34301	48	39.9	2019-06-13 06:56:27	5008	4824	62	55	3		Bacteria	1	Bacteroidetes	1	Sphingobacteria	1	Sphingobacteriales	1
	HMPREF2906	HMSC065H02	PRJNA300060	SAMN04480075	LTWV00000000	https://www.ncbi.nlm.nih.gov/nuccore/NZ_LTWV00000000	LINK	-	Y	-	sputum_induced	Oral	Respiratory	Lower	Respiratory; Lower	CL0098		Pseudomonas sp. HMSC065H02	Root:1.0;Bacteria:1.0;Proteobacteria:1.0;Gammaproteobacteria:1.0;Pseudomonadales:1.0;Pseudomonadaceae:1.0;Pseudomonas:1.0;	48x	100	123	1	0	243	6944654	28579	10387	239310	90322	28	20162	94	66.1	2019-07-07 21:34:46	6856	6565	60	53	4		Bacteria	1	Proteobacteria	1	Gammaproteobacteria	1	Pseudomonadales	1
	HMPREF2914	HMSC067G02	PRJNA300068	SAMN04480340	LTWO00000000	https://www.ncbi.nlm.nih.gov/nuccore/NZ_LTWO00000000	LINK	-	Y	-	wound_scalp	Wound	Skin	Head	Skin; Head	CL0098		Pseudomonas sp. HMSC067G02	Root:1.0;Bacteria:1.0;Proteobacteria:1.0;Gammaproteobacteria:1.0;Pseudomonadales:1.0;Pseudomonadaceae:1.0;Pseudomonas:1.0;	48x	100	123	1	0	181	6597790	36452	14919	234994	89783	26	31410	73	66.3	2019-06-13 09:45:53	6440	6206	57	50	4		Bacteria	1	Proteobacteria	1	Gammaproteobacteria	1	Pseudomonadales	1
	HMPREF3024	HMSC057D05	PRJNA300177	SAMN04480442	LTSZ00000000	https://www.ncbi.nlm.nih.gov/nuccore/NZ_LTSZ00000000	LINK	-	Y	-	sputum	Oral	Respiratory	Lower	Respiratory; Lower	CL0332		Achromobacter sp. HMSC057D05	Root:1.0;Bacteria:1.0;Proteobacteria:1.0;Betaproteobacteria:1.0;Burkholderiales:1.0;Alcaligenaceae:1.0;Achromobacter:1.0;	48x	98.4	118	1	3	256	6465290	25255	16889	152560	50694	44	17075	128	67.7	2020-01-12 22:31:49	6083	5850	58	50	4		Bacteria	1	Proteobacteria	1	Betaproteobacteria	1	Burkholderiales	1
	HMPREF3014	HMSC065H01	PRJNA300167	SAMN04480432	LTTI00000000	https://www.ncbi.nlm.nih.gov/nuccore/NZ_LTTI00000000	LINK	-	Y	-	sputum_induced	Oral	Respiratory	Lower	Respiratory; Lower	CL0413		Pseudomonas sp. HMSC065H01	Root:1.0;Bacteria:1.0;Proteobacteria:1.0;Gammaproteobacteria:1.0;Pseudomonadales:1.0;Pseudomonadaceae:1.0;Pseudomonas:1.0;	43x	100	123	1	0	196	6942219	35419	11233	308045	102767	23	25908	71	66.1	2019-07-07 23:05:53	6818	6559	59	52	4		Bacteria	1	Proteobacteria	1	Gammaproteobacteria	1	Pseudomonadales	1
	HMPREF2789	HMSC067D05	PRJNA299943	SAMN04477610	LTGM00000000	https://www.ncbi.nlm.nih.gov/nuccore/NZ_LTGM00000000	LINK	-	Y	-	trachael_aspirate	Respiratory	Respiratory	Lower	Respiratory; Lower	CL0098		Pseudomonas sp. HMSC067D05	Root:1.0;Bacteria:1.0;Proteobacteria:1.0;Gammaproteobacteria:1.0;Pseudomonadales:1.0;Pseudomonadaceae:1.0;Pseudomonas:1.0;	42x	100	122	1	1	131	6291313	48025	20593	424390	117257	16	37973	54	66.5	2019-06-13 09:27:12	6097	5903	65	58	4		Bacteria	1	Proteobacteria	1	Gammaproteobacteria	1	Pseudomonadales	1
	HMPREF3179	HMSC09E12	PRJNA269916	SAMN03433345	LUAS00000000	https://www.ncbi.nlm.nih.gov/nuccore/NZ_LUAS00000000	LINK	-	-	Y	urine_cvs	Urine	Urinary Tract	-	Urinary Tract ; -	CL0129		Oligella sp. HMSC09E12	Root:1.0 ;Bacteria:1.0 ;Proteobacteria:1.0 ;Betaproteobacteria:1.0 ;Burkholderiales:1.0 ;Alcaligenaceae:1.0 ;Oligella:1.0 ;	401x	100	123	0	1	122	2496423	20462	5159	223110	55107	13	13264	46	46.1	2019-07-07 13:54:26	2357	2227	47	39	4		Bacteria	1	Proteobacteria	1	Betaproteobacteria	1	Burkholderiales	1
	HMPREF3132	HMSC14C08	PRJNA269869	SAMN03287016	LUAK00000000	https://www.ncbi.nlm.nih.gov/nuccore/NZ_LUAK00000000	LINK	-	-	Y	urine	Urine	Urinary Tract	-	Urinary Tract ; -	CL0085		Staphylococcus sp. HMSC14C08	Root:1.0 ;Bacteria:1.0 ;Firmicutes:1.0 ;Bacilli:1.0 ;Bacillales:1.0 ;Staphylococcaceae:1.0 ;Staphylococcus:1.0 ;	395x	100	124	0	0	95	2484436	26152	9683	243639	93524	10	17100	38	32.7	2019-07-07 13:36:54	2426	2322	31	25	4		Bacteria	1	Firmicutes	1	Bacilli	1	Bacillales	1
	HMPREF3109	HMSC10B09	PRJNA269846	SAMN03287007	LTZW00000000	https://www.ncbi.nlm.nih.gov/nuccore/NZ_LTZW00000000	LINK	-	Y	-	urine	Urine	Urinary Tract	-	Urinary Tract ; -	CL0439		Staphylococcus sp. HMSC10B09	Root:1.0 ;Bacteria:1.0 ;Firmicutes:1.0 ;Bacilli:1.0 ;Bacillales:1.0 ;Staphylococcaceae:1.0 ;Staphylococcus:1.0 ;	377x	99.2	123	0	0	102	2194518	21515	7916	154001	56955	14	11553	42	31.4	2019-07-07 13:12:47	2174	2073	38	32	4		Bacteria	1	Firmicutes	1	Bacilli	1	Bacillales	1
	HMPREF3125	HMSC13A10	PRJNA269862	SAMN03287024	LUAF00000000	https://www.ncbi.nlm.nih.gov/nuccore/NZ_LUAF00000000	LINK	-	-	Y	urine	Urine	Urinary Tract	-	Urinary Tract ; -	CL0065		Staphylococcus sp. HMSC13A10	Root:1.0 ;Bacteria:1.0 ;Firmicutes:1.0 ;Bacilli:1.0 ;Bacillales:1.0 ;Staphylococcaceae:1.0 ;Staphylococcus:1.0 ;	371x	100	124	0	0	101	2566117	25407	1432	283590	122349	7	37363	23	31.4	2019-07-07 13:21:40	2520	2356	45	34	4		Bacteria	1	Firmicutes	1	Bacilli	1	Bacillales	1
	HMPREF2924	HMSC063H08	PRJNA300078	SAMN04480363	LTWH00000000	https://www.ncbi.nlm.nih.gov/nuccore/NZ_LTWH00000000	LINK	-	Y	-	wound_r_buttocks	Wound	Skin	Rectal	Skin; Rectal	CL0098		Pseudomonas sp. HMSC063H08	Root:1.0;Bacteria:1.0;Proteobacteria:1.0;Gammaproteobacteria:1.0;Pseudomonadales:1.0;Pseudomonadaceae:1.0;Pseudomonas:1.0;	36x	100	123	1	0	447	7040243	15750	983	276931	88915	30	18936	90	66	2019-07-07 21:52:23	7045	6601	58	51	4		Bacteria	1	Proteobacteria	1	Gammaproteobacteria	1	Pseudomonadales	1
	HMPREF3116	HMSC10H05	PRJNA269853	SAMN03604111	LTZN00000000	https://www.ncbi.nlm.nih.gov/nuccore/NZ_LTZN00000000	LINK	-	-	Y	urine_cvs	Urine	Urinary Tract	-	Urinary Tract; -	-		Aerococcus sp. HMSC10H05	Root:1.0;Bacteria:1.0;Firmicutes:1.0;Bacilli:1.0;Lactobacillales:1.0;Aerococcaceae:1.0;Aerococcus:1.0;	339x	96.8	120	0	0	101	1887907	18692	8074	112184	40973	15	12695	43	37	2019-08-25 09:45:59	1753	1637	43	35	4		Bacteria	1	Firmicutes	1	Bacilli	1	Lactobacillales	1
	HMPREF3134	HMSC14D10	PRJNA269871	SAMN03287018	LUAM00000000	https://www.ncbi.nlm.nih.gov/nuccore/NZ_LUAM00000000	LINK	-	Y	-	urine	Urine	Urinary Tract	-	Urinary Tract ; -	CL0465		Staphylococcus sp. HMSC14D10	Root:1.0 ;Bacteria:1.0 ;Firmicutes:1.0 ;Bacilli:1.0 ;Bacillales:1.0 ;Staphylococcaceae:1.0 ;Staphylococcus:1.0 ;	337x	100	123	0	1	83	2378234	28653	9263	234382	82800	8	20234	31	32.5	2019-07-07 13:27:30	2368	2217	39	33	4		Bacteria	1	Firmicutes	1	Bacilli	1	Bacillales	1
	HMPREF3133	HMSC14D01	PRJNA269870	SAMN03287017	LUAL00000000	https://www.ncbi.nlm.nih.gov/nuccore/NZ_LUAL00000000	LINK	-	Y	-	urine	Urine	Urinary Tract	-	Urinary Tract ; -	CL0465		Staphylococcus sp. HMSC14D01	Root:1.0 ;Bacteria:1.0 ;Firmicutes:1.0 ;Bacilli:1.0 ;Bacillales:1.0 ;Staphylococcaceae:1.0 ;Staphylococcus:1.0 ;	324x	100	124	0	0	119	2482049	20858	3574	247794	66915	10	15607	39	32.9	2019-07-07 13:34:26	2472	2336	45	33	4		Bacteria	1	Firmicutes	1	Bacilli	1	Bacillales	1
	HMPREF2839	HMSC067F09	PRJNA299993	SAMN04477652	LTES00000000	https://www.ncbi.nlm.nih.gov/nuccore/NZ_LTES00000000	LINK	-	Y	-	bal	BAL	Respiratory	Lower	Respiratory; Lower	CL0098		Pseudomonas sp. HMSC067F09	Root:1.0;Bacteria:1.0;Proteobacteria:1.0;Gammaproteobacteria:1.0;Pseudomonadales:1.0;Pseudomonadaceae:1.0;Pseudomonas:1.0;	31x	100	123	1	0	175	6281766	35896	7409	240895	106286	20	31592	62	66.5	2019-06-13 09:34:07	6081	5862	57	50	4		Bacteria	1	Proteobacteria	1	Gammaproteobacteria	1	Pseudomonadales	1
	HMPREF3108	HMSC10A01	PRJNA269845	SAMN03287006	LTZV00000000	https://www.ncbi.nlm.nih.gov/nuccore/NZ_LTZV00000000	LINK	-	Y	-	stool	Stool	Stool	-	Stool ; -	CL0477		Streptococcus sp. HMSC10A01	Root:1.0 ;Bacteria:1.0 ;Firmicutes:1.0 ;Bacilli:1.0 ;Lactobacillales:1.0 ;Streptococcaceae:1.0 ;Streptococcus:1.0 ;	315x	100	122	1	1	57	2162972	37947	1011	201215	136164	7	61163	15	40.4	2019-07-07 13:20:49	2134	2004	38	32	3		Bacteria	1	Firmicutes	1	Bacilli	1	Lactobacillales	1
	HMPREF3136	HMSC15C08	PRJNA269873	SAMN03287026	LUAN00000000	https://www.ncbi.nlm.nih.gov/nuccore/NZ_LUAN00000000	LINK	-	Y	-	trach_aspirate	Respiratory	Respiratory	Lower	Respiratory ; Lower	CL0399		Neisseria sp. HMSC15C08	Root:1.0 ;Bacteria:1.0 ;Proteobacteria:1.0 ;Betaproteobacteria:1.0 ;Neisseriales:1.0 ;Neisseriaceae:1.0 ;Neisseria:1.0 ;	310x	98.4	120	0	2	309	2443329	7907	4605	45603	15584	51	4313	167	51.1	2019-10-26 04:42:15	2401	2175	58	48	4		Bacteria	1	Proteobacteria	1	Betaproteobacteria	1	Neisseriales	1
	HMPREF3131	HMSC14C01	PRJNA269868	SAMN03287015	LUAJ00000000	https://www.ncbi.nlm.nih.gov/nuccore/NZ_LUAJ00000000	LINK	-	Y	-	urine	Urine	Urinary Tract	-	Urinary Tract ; -	CL0439		Staphylococcus sp. HMSC14C01	Root:1.0 ;Bacteria:1.0 ;Firmicutes:1.0 ;Bacilli:1.0 ;Bacillales:1.0 ;Staphylococcaceae:1.0 ;Staphylococcus:1.0 ;	305x	100	123	0	1	73	2214360	30334	8896	183748	85174	9	20170	27	31.4	2019-07-07 13:23:41	2224	2114	44	37	4		Bacteria	1	Firmicutes	1	Bacilli	1	Bacillales	1
	HMPREF3177	HMSC09A07	PRJNA269914	SAMN03436137	LWMX00000000	https://www.ncbi.nlm.nih.gov/nuccore/NZ_LWMX00000000	LINK	-	-	Y	urine	Urine	Urinary Tract	-	Urinary Tract; -	CL0573		Nosocomiicoccus sp. HMSC09A07	Root:1.0;Bacteria:1.0;Firmicutes:1.0;Bacilli:1.0;Bacillales:1.0;Staphylococcaceae:1.0;Nosocomiicoccus:1.0;	305x	100	122	1	1	61	1626852	26670	9611	206939	90862	7	17662	25	35.7	2019-08-25 09:38:56	1666	1602	43	36	5		Bacteria	1	Firmicutes	1	Bacilli	1	Bacillales	1
	HMPREF2794	HMSC067B03	PRJNA299948	SAMN04477614	LTGI00000000	https://www.ncbi.nlm.nih.gov/nuccore/NZ_LTGI00000000	LINK	-	Y	-	wound_scalp	Wound	Skin	Head	Skin; Head	CL0427		Bacteroides sp. HMSC067B03	Root:1.0;Bacteria:1.0;Bacteroidetes:1.0;Bacteroidia:1.0;Bacteroidales:1.0;Bacteroidaceae:1.0;Bacteroides:1.0;	26x	100	119	3	2	361	6506653	18024	2110	179222	62065	34	17659	104	42.9	2019-06-13 07:39:51	5596	5181	71	63	3		Bacteria	1	Bacteroidetes	1	Bacteroidia	1	Bacteroidales	1
	HMPREF3119	HMSC11D09	PRJNA269856	SAMN03604130	LUAD00000000	https://www.ncbi.nlm.nih.gov/nuccore/NZ_LUAD00000000	LINK	-	-	Y	urine_cvs	Urine	Urinary Tract	-	Urinary Tract; -	CL0029		Morganella sp. HMSC11D09	Root:1.0;Bacteria:1.0;Proteobacteria:1.0;Gammaproteobacteria:1.0;Enterobacteriales:1.0;Enterobacteriaceae:1.0;Morganella:1.0;	266x	100	122	0	2	172	3853564	22404	1617	295379	94265	11	20851	38	51	2019-06-13 05:41:55	3767	3553	73	63	4		Bacteria	1	Proteobacteria	1	Gammaproteobacteria	1	Enterobacteriales	1
	HMPREF3094	HMSC24D01	PRJNA269831	SAMN03436212	LWNM00000000	https://www.ncbi.nlm.nih.gov/nuccore/NZ_LWNM00000000	LINK	-	-	Y	bal	BAL	Respiratory	Lower	Respiratory ; Lower	CL0159		Lactobacillus sp. HMSC24D01	Root:1.0 ;Bacteria:1.0 ;Firmicutes:1.0 ;Bacilli:1.0 ;Lactobacillales:1.0 ;Lactobacillaceae:1.0 ;Lactobacillus:1.0 ;	259x	100	122	1	1	141	1913869	13574	6264	100575	34226	19	6729	69	52.4	2019-08-25 09:55:35	1924	1768	57	51	3		Bacteria	1	Firmicutes	1	Bacilli	1	Lactobacillales	1
	HMPREF3106	HMSC31F03	PRJNA269843	SAMN03436231	LWNJ00000000	https://www.ncbi.nlm.nih.gov/nuccore/NZ_LWNJ00000000	LINK	-	-	Y	trach_aspirate	Respiratory	Respiratory	Lower	Respiratory ; Lower	CL0486		Granulicatella sp. HMSC31F03	Root:1.0 ;Bacteria:1.0 ;Firmicutes:1.0 ;Bacilli:1.0 ;Lactobacillales:1.0 ;Carnobacteriaceae:1.0 ;Granulicatella:1.0 ;	259x	93.5	116	0	0	64	1914376	29912	22040	129804	51550	11	21194	34	37.6	2019-08-25 09:54:01	1857	1784	20	13	4		Bacteria	1	Firmicutes	1	Bacilli	1	Lactobacillales	1
	HMPREF3103	HMSC30F09	PRJNA269840	SAMN03436228	LWOQ00000000	https://www.ncbi.nlm.nih.gov/nuccore/NZ_LWOQ00000000	LINK	-	-	Y	trach_aspirate	Respiratory	Respiratory	Lower	Respiratory ; Lower	CL0486		Granulicatella sp. HMSC30F09	Root:1.0 ;Bacteria:1.0 ;Firmicutes:1.0 ;Bacilli:1.0 ;Lactobacillales:1.0 ;Carnobacteriaceae:1.0 ;Granulicatella:1.0 ;	258x	93.5	115	0	1	61	1926953	31589	19331	167386	55906	11	19331	31	37.8	2019-08-25 09:51:54	1871	1817	22	15	4		Bacteria	1	Firmicutes	1	Bacilli	1	Lactobacillales	1
	HMPREF3168	HMSC08B12	PRJNA269905	SAMN03434242	LWNA00000000	https://www.ncbi.nlm.nih.gov/nuccore/NZ_LWNA00000000	LINK	-	-	Y	urine	Urine	Urinary Tract	-	Urinary Tract; -	CL0543		Lactobacillus sp. HMSC08B12	Root:1.0;Bacteria:1.0;Firmicutes:1.0;Bacilli:1.0;Lactobacillales:1.0;Lactobacillaceae:1.0;Lactobacillus:1.0;	251x	97.6	116	1	4	178	1961673	11021	5694	108198	22896	25	6333	82	49.9	2019-08-25 10:01:48	1970	1761	54	48	3		Bacteria	1	Firmicutes	1	Bacilli	1	Lactobacillales	1
	HMPREF2800	HMSC064C01	PRJNA299954	SAMN04477615	LTGD00000000	https://www.ncbi.nlm.nih.gov/nuccore/NZ_LTGD00000000	LINK	-	Y	-	wound_r_breast	Wound	Skin	Breast	Skin; Breast	CL0395		Anaerosphaera sp. HMSC064C01	Root:1.0;Bacteria:1.0;Firmicutes:1.0;Clostridia:1.0;Clostridiales:1.0;Incertae_Sedis_XI:0.5;Anaerosphaera:0.5;	249x	98.4	119	0	3	53	1604814	30280	10626	186046	70593	7	27125	21	34.6	2019-10-26 04:26:51	1525	1451	43	35	4		Bacteria	1	Firmicutes	1	Clostridia	1	Clostridiales	1
	HMPREF3124	HMSC12H08	PRJNA269861	SAMN03287014	LUAE00000000	https://www.ncbi.nlm.nih.gov/nuccore/NZ_LUAE00000000	LINK	-	Y	-	urine_cvs	Urine	Urinary Tract	-	Urinary Tract; -	-		Staphylococcus sp. HMSC12H08	Root:1.0;Bacteria:1.0;Firmicutes:1.0;Bacilli:1.0;Bacillales:1.0;Staphylococcaceae:1.0;Staphylococcus:1.0;	243x	100	124	0	0	81	2679079	33075	3123	373129	169442	6	22084	21	35.9	2019-08-25 10:10:52	2606	2477	36	29	4		Bacteria	1	Firmicutes	1	Bacilli	1	Bacillales	1
	HMPREF3174	HMSC08H06	PRJNA269911	SAMN03434395	LWMY00000000	https://www.ncbi.nlm.nih.gov/nuccore/NZ_LWMY00000000	LINK	-	Y	-	urine	Urine	Urinary Tract	-	Urinary Tract; -	CL0529		Trueperella sp. HMSC08H06	Root:1.0;Bacteria:1.0;Actinobacteria:1.0;Actinobacteria:1.0;Actinomycetales:1.0;Actinomycetaceae:1.0;Trueperella:1.0;	243x	97.6	117	0	4	43	1974388	45916	23668	240848	110230	7	26979	21	65.5	2019-08-25 10:42:34	1810	1725	51	43	4		Bacteria	1	Actinobacteria	1	Actinobacteria	1	Actinomycetales	1
	HMPREF3090	HMSC23C02	PRJNA269827	SAMN03436208	LWOV00000000	https://www.ncbi.nlm.nih.gov/nuccore/NZ_LWOV00000000	LINK	-	Y	-	urine	Urine	Urinary Tract	-	Urinary Tract ; -	CL0358		Aerococcus sp. HMSC23C02	Root:1.0 ;Bacteria:1.0 ;Firmicutes:1.0 ;Bacilli:1.0 ;Lactobacillales:1.0 ;Aerococcaceae:1.0 ;Aerococcus:1.0 ;	237x	96	118	0	1	130	2093524	16104	9444	115393	29189	20	9002	68	47.4	2019-08-25 10:04:07	1898	1820	52	45	4		Bacteria	1	Firmicutes	1	Bacilli	1	Lactobacillales	1
	HMPREF3029	HMSC059G07	PRJNA300182	SAMN04480446	LTSV00000000	https://www.ncbi.nlm.nih.gov/nuccore/NZ_LTSV00000000	LINK	-	Y	-	urine	Urine	Urinary Tract	-	Urinary Tract; -	CL0346		Nosocomiicoccus sp. HMSC059G07	Root:1.0;Bacteria:1.0;Firmicutes:1.0;Bacilli:1.0;Bacillales:1.0;Staphylococcaceae:1.0;Nosocomiicoccus:1.0;	235x	100	121	1	2	184	1696861	9222	620	124066	35982	16	9603	50	35.7	2019-07-29 01:36:32	1804	1707	43	36	4		Bacteria	1	Firmicutes	1	Bacilli	1	Bacillales	1
	HMPREF3120	HMSC11D10	PRJNA269857	SAMN03287011	LTZO00000000	https://www.ncbi.nlm.nih.gov/nuccore/NZ_LTZO00000000	LINK	-	Y	-	urine_cvs	Urine	Urinary Tract	-	Urinary Tract ; -	CL0497		Corynebacterium sp. HMSC11D10	Root:1.0 ;Bacteria:1.0 ;Actinobacteria:1.0 ;Actinobacteria:1.0 ;Actinomycetales:1.0 ;Corynebacteriaceae:1.0 ;Corynebacterium:1.0 ;	234x	100	122	1	1	101	2438665	24145	6061	250743	67824	10	19678	40	61.7	2019-07-07 13:04:42	2347	2200	58	53	3		Bacteria	1	Actinobacteria	1	Actinobacteria	1	Actinomycetales	1
	HMPREF3237	HMSC34B10	PRJNA274508	SAMN04498864	LTLL00000000	https://www.ncbi.nlm.nih.gov/nuccore/NZ_LTLL00000000	LINK	-	Y	-	-	Respiratory	Respiratory	Lower	Respiratory; Lower	-		Streptococcus sp. HMSC34B10	Root:1.0;Bacteria:1.0;Firmicutes:1.0;Bacilli:1.0;Lactobacillales:1.0;Streptococcaceae:1.0;Streptococcus:1.0;	232x	100	122	0	2	30	1719276	57309	27258	215397	121426	6	41484	13	38.9	2019-07-15 08:52:31	1766	1692	41	35	3		Bacteria	1	Firmicutes	1	Bacilli	1	Lactobacillales	1
	HMPREF3163	HMSC08A01	PRJNA269900	SAMN03434237	LWNY00000000	https://www.ncbi.nlm.nih.gov/nuccore/NZ_LWNY00000000	LINK	-	-	Y	urine	Urine	Urinary Tract	-	Urinary Tract; -	-		Actinomyces sp. HMSC08A01	Root:1.0;Bacteria:1.0;Actinobacteria:1.0;Actinobacteria:1.0;Actinomycetales:1.0;Actinomycetaceae:1.0;Actinomyces:1.0;	229x	99.2	122	0	1	27	2174160	80524	64611	262076	174779	5	69688	13	56.5	2019-07-07 13:13:52	1991	1910	54	48	3		Bacteria	1	Actinobacteria	1	Actinobacteria	1	Actinomycetales	1
	HMPREF3160	HMSC06H05	PRJNA269897	SAMN03434235	LWOA00000000	https://www.ncbi.nlm.nih.gov/nuccore/NZ_LWOA00000000	LINK	-	-	Y	urine	Urine	Urinary Tract	-	Urinary Tract ; -	CL0127		Arthrobacter sp. HMSC06H05	Root:1.0 ;Bacteria:1.0 ;Actinobacteria:1.0 ;Actinobacteria:1.0 ;Actinomycetales:1.0 ;Micrococcaceae:1.0 ;Arthrobacter:1.0 ;	228x	100	122	0	2	77	2175949	28259	10823	172544	74880	10	22416	31	60.1	2019-07-07 13:08:41	1916	1800	52	46	3		Bacteria	1	Actinobacteria	1	Actinobacteria	1	Actinomycetales	1
	HMPREF3161	HMSC06H08	PRJNA269898	SAMN03434236	LWNZ00000000	https://www.ncbi.nlm.nih.gov/nuccore/NZ_LWNZ00000000	LINK	-	Y	-	urine	Urine	Urinary Tract	-	Urinary Tract ; -	CL0358		Aerococcus sp. HMSC06H08	Root:1.0 ;Bacteria:1.0 ;Firmicutes:1.0 ;Bacilli:1.0 ;Lactobacillales:1.0 ;Aerococcaceae:1.0 ;Aerococcus:1.0 ;	228x	96	118	0	1	118	2175925	18440	9294	145006	47996	15	9439	58	47	2019-07-07 12:55:43	1988	1911	44	37	4		Bacteria	1	Firmicutes	1	Bacilli	1	Lactobacillales	1
	HMPREF3135	HMSC14H10	PRJNA269872	SAMN03287019	LTZS00000000	https://www.ncbi.nlm.nih.gov/nuccore/NZ_LTZS00000000	LINK	-	Y	-	urine	Urine	Urinary Tract	-	Urinary Tract ; -	CL0103		Corynebacterium sp. HMSC14H10	Root:1.0 ;Bacteria:1.0 ;Actinobacteria:1.0 ;Actinobacteria:1.0 ;Actinomycetales:1.0 ;Corynebacteriaceae:1.0 ;Corynebacterium:1.0 ;	225x	100	124	0	0	62	2490689	40172	27515	194736	82714	10	29670	29	58.9	2019-07-07 13:03:54	2230	2123	61	53	3		Bacteria	1	Actinobacteria	1	Actinobacteria	1	Actinomycetales	1
	HMPREF3175	HMSC08H08	PRJNA269912	SAMN03434394	LWNR00000000	https://www.ncbi.nlm.nih.gov/nuccore/NZ_LWNR00000000	LINK	-	-	Y	urine	Urine	Urinary Tract	-	Urinary Tract; -	-		Arthrobacter sp. HMSC08H08	Root:1.0;Bacteria:1.0;Actinobacteria:1.0;Actinobacteria:1.0;Actinomycetales:1.0;Micrococcaceae:1.0;Arthrobacter:0.8;	225x	100	121	0	3	69	2204815	31954	5519	181679	107095	8	30640	23	60.1	2019-07-07 13:42:26	1973	1853	55	46	3		Bacteria	1	Actinobacteria	1	Actinobacteria	1	Actinomycetales	1
	HMPREF3176	HMSC08H10	PRJNA269913	SAMN03436136	LWNQ00000000	https://www.ncbi.nlm.nih.gov/nuccore/NZ_LWNQ00000000	LINK	-	-	Y	urine	Urine	Urinary Tract	-	Urinary Tract; -	CL0570		Dermabacter sp. HMSC08H10	Root:1.0;Bacteria:1.0;Actinobacteria:1.0;Actinobacteria:1.0;Actinomycetales:1.0;Dermabacteraceae:1.0;Dermabacter:1.0;	222x	98.4	119	0	3	23	2240936	97432	69919	396610	179211	4	69919	12	62.9	2019-07-07 13:42:17	2003	1902	55	48	3		Bacteria	1	Actinobacteria	1	Actinobacteria	1	Actinomycetales	1
	HMPREF2644	HMSC071C11	PRJNA296251	SAMN04498622	LTOU00000000	https://www.ncbi.nlm.nih.gov/nuccore/NZ_LTOU00000000	LINK	-	Y	-	tracheal_aspirate	Respiratory	Respiratory	Lower	Respiratory; Lower	CL0213		Haemophilus sp. HMSC071C11	Root:1.0;Bacteria:1.0;Proteobacteria:1.0;Gammaproteobacteria:1.0;Pasteurellales:1.0;Pasteurellaceae:1.0;Haemophilus:1.0;	221x	100	123	0	1	82	1805170	22014	7976	179130	59958	10	20806	32	38	2019-07-29 01:44:17	1815	1686	55	45	4		Bacteria	1	Proteobacteria	1	Gammaproteobacteria	1	Pasteurellales	1
	HMPREF3107	HMSC31F04	PRJNA269844	SAMN03436258	LWNI00000000	https://www.ncbi.nlm.nih.gov/nuccore/NZ_LWNI00000000	LINK	-	-	Y	trach_aspirate	Respiratory	Respiratory	Lower	Respiratory ; Lower	CL0472		Neisseria sp. HMSC31F04	Root:1.0 ;Bacteria:1.0 ;Proteobacteria:1.0 ;Betaproteobacteria:1.0 ;Neisseriales:1.0 ;Neisseriaceae:1.0 ;Neisseria:1.0 ;	220x	89.5	111	0	0	132	2256760	17097	14570	106972	29578	27	12772	72	54.2	2019-07-07 13:47:17	2319	2120	51	44	4		Bacteria	1	Proteobacteria	1	Betaproteobacteria	1	Neisseriales	1
	HMPREF3172	HMSC08F02	PRJNA269909	SAMN03434385	LWNS00000000	https://www.ncbi.nlm.nih.gov/nuccore/NZ_LWNS00000000	LINK	-	-	Y	urine_cvs	Urine	Urinary Tract	-	Urinary Tract; -	-		Brevibacterium sp. HMSC08F02	Root:1.0;Bacteria:1.0;Actinobacteria:1.0;Actinobacteria:1.0;Actinomycetales:1.0;Brevibacteriaceae:1.0;Brevibacterium:1.0;	219x	100	122	0	2	63	2264998	35952	22149	303922	67299	10	23193	31	62.4	2019-07-07 13:38:12	2052	1965	51	44	3		Bacteria	1	Actinobacteria	1	Actinobacteria	1	Actinomycetales	1
	HMPREF3087	HMSC22B09	PRJNA269824	SAMN03436204	LWOW00000000	https://www.ncbi.nlm.nih.gov/nuccore/NZ_LWOW00000000	LINK	-	Y	-	urine	Urine	Urinary Tract	-	Urinary Tract ; -	CL0391		Brevibacterium sp. HMSC22B09	Root:1.0 ;Bacteria:1.0 ;Actinobacteria:1.0 ;Actinobacteria:1.0 ;Actinomycetales:1.0 ;Brevibacteriaceae:1.0 ;Brevibacterium:1.0 ;	217x	100	122	0	2	69	2293602	33241	17458	206969	67627	10	21353	33	62.4	2019-07-07 13:00:40	2070	1981	49	42	3		Bacteria	1	Actinobacteria	1	Actinobacteria	1	Actinomycetales	1
	HMPREF3118	HMSC11C05	PRJNA269855	SAMN03287010	LUAC00000000	https://www.ncbi.nlm.nih.gov/nuccore/NZ_LUAC00000000	LINK	-	Y	-	wound_first_toe	Misc. Known	Misc. Known	-	Misc. Known ; -	CL0523		Streptococcus sp. HMSC11C05	Root:1.0 ;Bacteria:1.0 ;Firmicutes:1.0 ;Bacilli:1.0 ;Lactobacillales:1.0 ;Streptococcaceae:1.0 ;Streptococcus:1.0 ;	216x	100	122	0	2	38	2056671	54123	39454	323145	93304	6	45347	18	35.3	2019-08-25 09:47:25	2125	2021	24	18	3		Bacteria	1	Firmicutes	1	Bacilli	1	Lactobacillales	1
	HMPREF3249	HMSC36C04	PRJNA274520	SAMN04498868	LTLK00000000	https://www.ncbi.nlm.nih.gov/nuccore/NZ_LTLK00000000	LINK	-	Y	-	aspirate_back	Aspirate	Skin	Back	Skin; Back	CL0238		Streptococcus sp. HMSC36C04	Root:1.0;Bacteria:1.0;Firmicutes:1.0;Bacilli:1.0;Lactobacillales:1.0;Streptococcaceae:1.0;Streptococcus:1.0;	216x	100	121	1	2	81	1851776	22861	7610	125931	59658	10	15557	30	38.9	2019-07-15 08:51:38	1861	1711	46	40	3		Bacteria	1	Firmicutes	1	Bacilli	1	Lactobacillales	1
	HMPREF2610	HMSC034A12	PRJNA296217	SAMN04498604	LTSD00000000	https://www.ncbi.nlm.nih.gov/nuccore/NZ_LTSD00000000	LINK	-	Y	-	urine	Urine	Urinary Tract	-	Urinary Tract; -	CL0214		Streptococcus sp. HMSC034A12	Root:1.0;Bacteria:1.0;Firmicutes:1.0;Bacilli:1.0;Lactobacillales:1.0;Streptococcaceae:1.0;Streptococcus:1.0;	214x	99.2	121	1	1	112	1866579	16666	2300	98464	58669	12	17631	33	39	2019-07-15 08:51:37	1937	1689	45	38	3		Bacteria	1	Firmicutes	1	Bacilli	1	Lactobacillales	1
	HMPREF2764	HMSC073F11	PRJNA299918	SAMN04477582	LTHG00000000	https://www.ncbi.nlm.nih.gov/nuccore/NZ_LTHG00000000	LINK	-	Y	-	sputum	Oral	Respiratory	Lower	Respiratory; Lower	CL0514		Streptococcus sp. HMSC073F11	Root:1.0;Bacteria:1.0;Firmicutes:1.0;Bacilli:1.0;Lactobacillales:1.0;Streptococcaceae:1.0;Streptococcus:1.0;	213x	100	123	0	1	72	1870476	25979	20598	124057	52510	13	18976	38	40.4	2019-08-25 09:56:17	1951	1823	47	38	3		Bacteria	1	Firmicutes	1	Bacilli	1	Lactobacillales	1
	HMPREF3045	HMSC075B03	PRJNA300188	SAMN04480451	LTSR00000000	https://www.ncbi.nlm.nih.gov/nuccore/NZ_LTSR00000000	LINK	-	Y	-	abscess_r_breast	Abscess	Skin	Breast	Skin; Breast	CL0412		Anaerococcus sp. HMSC075B03	Root:1.0;Bacteria:1.0;Firmicutes:1.0;Clostridia:1.0;Clostridiales:1.0;Clostridiales_Incertae_Sedis_XI:1.0;Anaerococcus:1.0;	213x	94.4	112	0	5	99	1876978	18959	1750	144817	87067	9	18215	26	28.9	2019-07-29 01:44:15	1835	1698	53	47	4		Bacteria	1	Firmicutes	1	Clostridia	1	Clostridiales	1
	HMPREF2984	HMSC066E07	PRJNA300138	SAMN04480406	LTUH00000000	https://www.ncbi.nlm.nih.gov/nuccore/NZ_LTUH00000000	LINK	-	Y	-	vaginal	Genital_F	Skin	Genital (female)	Skin; Genital (female)	CL0238		Streptococcus sp. HMSC066E07	Root:1.0;Bacteria:1.0;Firmicutes:1.0;Bacilli:1.0;Lactobacillales:1.0;Streptococcaceae:1.0;Streptococcus:1.0;	212x	100	121	1	2	94	1880331	20004	1436	218916	74763	8	20667	24	38.9	2019-07-15 08:54:31	1900	1748	50	41	3		Bacteria	1	Firmicutes	1	Bacilli	1	Lactobacillales	1
	HMPREF2782	HMSC068A02	PRJNA299936	SAMN04477608	LTGQ00000000	https://www.ncbi.nlm.nih.gov/nuccore/NZ_LTGQ00000000	LINK	-	Y	-	wound_misc	Wound	Unknown	-	Unknown; -	CL0435		Anaerococcus sp. HMSC068A02	Root:1.0;Bacteria:1.0;Firmicutes:1.0;Clostridia:1.0;Clostridiales:1.0;Clostridiales_Incertae_Sedis_XI:1.0;Anaerococcus:1.0;	212x	94.4	112	0	5	109	1883639	17281	2592	156136	74033	9	13626	30	29	2019-08-25 09:57:48	1866	1743	47	40	4		Bacteria	1	Firmicutes	1	Clostridia	1	Clostridiales	1
	HMPREF3023	HMSC075B08	PRJNA300176	SAMN04480441	LTTA00000000	https://www.ncbi.nlm.nih.gov/nuccore/NZ_LTTA00000000	LINK	-	Y	-	tissue_r_heel	Tissue	Skin	Foot	Skin; Foot	CL0429		Peptoniphilus sp. HMSC075B08	Root:1.0;Bacteria:1.0;Firmicutes:1.0;Clostridia:1.0;Clostridiales:1.0;Clostridiales_Incertae_Sedis_XI:1.0;Peptoniphilus:1.0;	211x	96	117	0	2	67	1893022	28254	4968	201860	84582	8	24013	23	34.1	2019-07-29 01:44:58	1840	1737	37	30	4		Bacteria	1	Firmicutes	1	Clostridia	1	Clostridiales	1
	HMPREF2784	HMSC075D05	PRJNA299938	SAMN04477609	LTGP00000000	https://www.ncbi.nlm.nih.gov/nuccore/NZ_LTGP00000000	LINK	-	Y	-	urine	Urine	Urinary Tract	-	Urinary Tract; -	CL0498		Aerococcus sp. HMSC075D05	Root:1.0;Bacteria:1.0;Firmicutes:1.0;Bacilli:1.0;Lactobacillales:1.0;Aerococcaceae:1.0;Aerococcus:1.0;	211x	94.4	114	0	3	104	1889391	18167	11678	124915	38624	14	12243	49	42.4	2019-08-25 10:07:24	1736	1654	45	38	4		Bacteria	1	Firmicutes	1	Bacilli	1	Lactobacillales	1
	HMPREF2573	HMSC061H09	PRJNA296180	SAMN04495798	LTKA00000000	https://www.ncbi.nlm.nih.gov/nuccore/NZ_LTKA00000000	LINK	-	-	Y	sputum	Oral	Respiratory	Lower	Respiratory; Lower	CL0305		Moraxella sp. HMSC061H09	Root:1.0;Bacteria:1.0;Proteobacteria:1.0;Gammaproteobacteria:1.0;Pseudomonadales:1.0;Moraxellaceae:1.0;Moraxella:1.0;	210x	100	122	0	2	70	1897512	27107	10956	134146	66144	10	22928	29	41.5	2019-08-25 09:54:38	1802	1656	46	38	4		Bacteria	1	Proteobacteria	1	Gammaproteobacteria	1	Pseudomonadales	1
	HMPREF2542	HMSC034B05	PRJNA296149	SAMN04495797	LTKL00000000	https://www.ncbi.nlm.nih.gov/nuccore/NZ_LTKL00000000	LINK	-	Y	-	urine	Urine	Urinary Tract	-	Urinary Tract; -	CL0502		Streptococcus sp. HMSC034B05	Root:1.0;Bacteria:1.0;Firmicutes:1.0;Bacilli:1.0;Lactobacillales:1.0;Streptococcaceae:1.0;Streptococcus:1.0;	210x	100	121	1	2	64	1900429	29694	2290	255661	98634	7	25937	20	37.8	2019-08-25 09:56:54	1926	1768	45	39	3		Bacteria	1	Firmicutes	1	Bacilli	1	Lactobacillales	1
	HMPREF3122	HMSC11H10	PRJNA269859	SAMN03287013	LTZQ00000000	https://www.ncbi.nlm.nih.gov/nuccore/NZ_LTZQ00000000	LINK	-	Y	-	urine	Urine	Urinary Tract	-	Urinary Tract; -	-		Corynebacterium sp. HMSC11H10	Root:1.0;Bacteria:1.0;Actinobacteria:1.0;Actinobacteria:1.0;Actinomycetales:1.0;Corynebacteriaceae:1.0;Corynebacterium:1.0;	209x	100	124	0	0	45	2431798	54040	34505	266427	112128	8	34505	23	58.7	2019-07-07 12:54:18	2136	2028	58	52	3		Bacteria	1	Actinobacteria	1	Actinobacteria	1	Actinomycetales	1
	HMPREF3154	HMSC06C11	PRJNA269891	SAMN03609717	LWND00000000	https://www.ncbi.nlm.nih.gov/nuccore/NZ_LWND00000000	LINK	-	Y	-	urine	Urine	Urinary Tract	-	Urinary Tract ; -	CL0509		Staphylococcus sp. HMSC06C11	Root:1.0 ;Bacteria:1.0 ;Firmicutes:1.0 ;Bacilli:1.0 ;Bacillales:1.0 ;Staphylococcaceae:1.0 ;Staphylococcus:1.0 ;	209x	100	124	0	0	28	2373810	84779	30958	441816	203343	4	68447	11	32.8	2019-07-07 13:35:11	2275	2204	25	19	4		Bacteria	1	Firmicutes	1	Bacilli	1	Bacillales	1
	HMPREF3167	HMSC08B05	PRJNA269904	SAMN03434241	LWNB00000000	https://www.ncbi.nlm.nih.gov/nuccore/NZ_LWNB00000000	LINK	-	-	Y	urine	Urine	Urinary Tract	-	Urinary Tract; -	CL0541		Trueperella sp. HMSC08B05	Root:1.0;Bacteria:1.0;Actinobacteria:1.0;Actinobacteria:1.0;Actinomycetales:1.0;Actinomycetaceae:1.0;Trueperella:1.0;	209x	98.4	117	0	5	61	2065079	33854	17000	240480	71319	8	17987	30	65.5	2019-08-25 10:45:43	1880	1790	53	46	4		Bacteria	1	Actinobacteria	1	Actinobacteria	1	Actinomycetales	1
	HMPREF2634	HMSC034B03	PRJNA296241	SAMN04498855	LTNG00000000	https://www.ncbi.nlm.nih.gov/nuccore/NZ_LTNG00000000	LINK	-	Y	-	urine_cath	Urine	Urinary Tract	-	Urinary Tract; -	CL0238		Streptococcus sp. HMSC034B03	Root:1.0;Bacteria:1.0;Firmicutes:1.0;Bacilli:1.0;Lactobacillales:1.0;Streptococcaceae:1.0;Streptococcus:1.0;	208x	100	122	1	1	44	1914895	43520	19169	314029	99663	6	34067	17	38.9	2019-07-15 08:53:08	1937	1805	46	40	3		Bacteria	1	Firmicutes	1	Bacilli	1	Lactobacillales	1
	HMPREF3145	HMSC05C01	PRJNA269882	SAMN03609716	LWOM00000000	https://www.ncbi.nlm.nih.gov/nuccore/NZ_LWOM00000000	LINK	-	-	Y	urine	Urine	Urinary Tract	-	Urinary Tract; -	-		Corynebacterium sp. HMSC05C01	Root:1.0;Bacteria:1.0;Actinobacteria:1.0;Actinobacteria:1.0;Actinomycetales:1.0;Corynebacteriaceae:1.0;Corynebacterium:1.0;	208x	100	122	1	1	82	2389626	29142	7348	218354	84887	10	22486	31	61.7	2019-07-07 13:21:37	2287	2178	55	48	3		Bacteria	1	Actinobacteria	1	Actinobacteria	1	Actinomycetales	1
	HMPREF2854	HMSC075B09	PRJNA300008	SAMN04477663	LTEH00000000	https://www.ncbi.nlm.nih.gov/nuccore/NZ_LTEH00000000	LINK	-	Y	-	tissue_r_heel	Tissue	Skin	Foot	Skin; Foot	CL0495		Actinomyces sp. HMSC075B09	Root:1.0;Bacteria:1.0;Actinobacteria:1.0;Actinobacteria:1.0;Actinomycetales:1.0;Actinomycetaceae:1.0;Actinomyces:1.0;	208x	99.2	122	0	1	24	1921912	80080	30266	373847	203088	4	84685	10	56.3	2019-08-25 10:23:20	1710	1624	55	48	3		Bacteria	1	Actinobacteria	1	Actinobacteria	1	Actinomycetales	1
	HMPREF2853	HMSC077F03	PRJNA300007	SAMN04477662	LTEI00000000	https://www.ncbi.nlm.nih.gov/nuccore/NZ_LTEI00000000	LINK	-	Y	-	tissies_l_great_toe	Tissue	Skin	Food	Skin; Food	CL0514		Streptococcus sp. HMSC077F03	Root:1.0;Bacteria:1.0;Firmicutes:1.0;Bacilli:1.0;Lactobacillales:1.0;Streptococcaceae:1.0;Streptococcus:1.0;	207x	100	123	0	1	88	1924474	21869	1047	280749	110215	5	26030	19	41.2	2019-08-25 10:08:42	1949	1819	42	36	3		Bacteria	1	Firmicutes	1	Bacilli	1	Lactobacillales	1
	HMPREF2933	HMSC066F10	PRJNA300087	SAMN04480364	LTVZ00000000	https://www.ncbi.nlm.nih.gov/nuccore/NZ_LTVZ00000000	LINK	-	Y	-	wound_sacral	Wound	Skin	Rectal	Skin; Rectal	CL0214		Streptococcus sp. HMSC066F10	Root:1.0;Bacteria:1.0;Firmicutes:1.0;Bacilli:1.0;Lactobacillales:1.0;Streptococcaceae:1.0;Streptococcus:1.0;	207x	100	122	1	1	76	1924442	25322	3131	204499	70037	8	24187	25	38.7	2019-08-25 10:10:01	1933	1727	44	38	3		Bacteria	1	Firmicutes	1	Bacilli	1	Lactobacillales	1
	HMPREF3092	HMSC24B04	PRJNA269829	SAMN03436210	LWOU00000000	https://www.ncbi.nlm.nih.gov/nuccore/NZ_LWOU00000000	LINK	-	-	Y	abscess_rectum	Abscess	Skin	Rectal	Skin ; Rectal	CL0153		Brevibacterium sp. HMSC24B04	Root:1.0 ;Bacteria:1.0 ;Actinobacteria:1.0 ;Actinobacteria:1.0 ;Actinomycetales:1.0 ;Brevibacteriaceae:0.86 ;Brevibacterium:0.86 ;	207x	100	122	0	2	94	2404293	25578	13754	288376	52864	13	16395	43	62.4	2019-07-07 12:55:18	2191	2089	49	43	3		Bacteria	1	Actinobacteria	1	Actinobacteria	1	Actinomycetales	1
	HMPREF3151	HMSC05H05	PRJNA269888	SAMN03433340	LWOH00000000	https://www.ncbi.nlm.nih.gov/nuccore/NZ_LWOH00000000	LINK	-	Y	-	urine_cvs	Urine	Urinary Tract	-	Urinary Tract ; -	CL0491		Corynebacterium sp. HMSC05H05	Root:1.0 ;Bacteria:1.0 ;Actinobacteria:1.0 ;Actinobacteria:1.0 ;Actinomycetales:1.0 ;Corynebacteriaceae:1.0 ;Corynebacterium:1.0 ;	206x	100	121	1	2	72	2411281	33490	16014	205815	85703	10	21553	31	65.3	2019-07-07 13:25:48	2324	2202	57	51	3		Bacteria	1	Actinobacteria	1	Actinobacteria	1	Actinomycetales	1
	HMPREF3171	HMSC08F01	PRJNA269908	SAMN03434245	LWNT00000000	https://www.ncbi.nlm.nih.gov/nuccore/NZ_LWNT00000000	LINK	-	Y	-	urine_cvs	Urine	Urinary Tract	-	Urinary Tract; -	-		Corynebacterium sp. HMSC08F01	Root:1.0;Bacteria:1.0;Actinobacteria:1.0;Actinobacteria:1.0;Actinomycetales:1.0;Corynebacteriaceae:1.0;Corynebacterium:1.0;	206x	100	122	1	1	92	2413128	26230	7943	208220	70346	10	18796	35	61.6	2019-07-07 13:58:13	2309	2174	55	48	3		Bacteria	1	Actinobacteria	1	Actinobacteria	1	Actinomycetales	1
	HMPREF3101	HMSC29G08	PRJNA269838	SAMN03436225	LWOR00000000	https://www.ncbi.nlm.nih.gov/nuccore/NZ_LWOR00000000	LINK	-	-	Y	urine	Urine	Urinary Tract	-	Urinary Tract ; -	CL0195		Corynebacterium sp. HMSC29G08	Root:1.0 ;Bacteria:1.0 ;Actinobacteria:1.0 ;Actinobacteria:1.0 ;Actinomycetales:1.0 ;Corynebacteriaceae:1.0 ;Corynebacterium:1.0 ;	205x	100	123	0	1	110	2407396	21885	5076	196351	60766	13	17756	38	60.1	2019-07-07 12:51:31	2321	2176	56	50	3		Bacteria	1	Actinobacteria	1	Actinobacteria	1	Actinomycetales	1
	HMPREF2732	HMSC061E01	PRJNA296340	SAMN04477561	LTHY00000000	https://www.ncbi.nlm.nih.gov/nuccore/NZ_LTHY00000000	LINK	-	Y	-	sputum	Oral	Respiratory	Lower	Respiratory; Lower	CL0138		Haemophilus sp. HMSC061E01	Root:1.0;Bacteria:1.0;Proteobacteria:1.0;Gammaproteobacteria:1.0;Pasteurellales:1.0;Pasteurellaceae:1.0;Haemophilus:0.99;	205x	99.2	122	0	1	62	1946114	31389	7850	249010	93653	8	29625	23	39.5	2019-08-25 09:54:41	1934	1830	61	46	4		Bacteria	1	Proteobacteria	1	Gammaproteobacteria	1	Pasteurellales	1
	HMPREF3152	HMSC06A08	PRJNA269889	SAMN03433341	LWOG00000000	https://www.ncbi.nlm.nih.gov/nuccore/NZ_LWOG00000000	LINK	Y	-	-	urine	Urine	Urinary Tract	-	Urinary Tract ; -	CL0048		Actinomyces sp. HMSC06A08	Root:1.0 ;Bacteria:1.0 ;Actinobacteria:1.0 ;Actinobacteria:1.0 ;Actinomycetales:1.0 ;Actinomycetaceae:1.0 ;Actinomyces:1.0 ;	205x	99.2	122	0	1	45	2421848	53819	24423	318430	147241	6	35837	19	56.2	2019-07-07 13:06:37	2224	2136	54	48	3		Bacteria	1	Actinobacteria	1	Actinobacteria	1	Actinomycetales	1
	HMPREF3170	HMSC08D02	PRJNA269907	SAMN03434244	LWNU00000000	https://www.ncbi.nlm.nih.gov/nuccore/NZ_LWNU00000000	LINK	-	-	Y	urine	Urine	Urinary Tract	-	Urinary Tract; -	-		Corynebacterium sp. HMSC08D02	Root:1.0;Bacteria:1.0;Actinobacteria:1.0;Actinobacteria:1.0;Actinomycetales:1.0;Corynebacteriaceae:1.0;Corynebacterium:1.0;	205x	99.2	120	1	2	52	2417323	46487	14786	446183	155737	6	25642	20	60.7	2019-07-07 13:39:52	2270	2170	60	54	3		Bacteria	1	Actinobacteria	1	Actinobacteria	1	Actinomycetales	1
	HMPREF2655	HMSC066F01	PRJNA296262	SAMN04498629	LTPJ00000000	https://www.ncbi.nlm.nih.gov/nuccore/NZ_LTPJ00000000	LINK	-	Y	-	sputum	Oral	Respiratory	Lower	Respiratory; Lower	CL0514		Streptococcus sp. HMSC066F01	Root:1.0;Bacteria:1.0;Firmicutes:1.0;Bacilli:1.0;Lactobacillales:1.0;Streptococcaceae:1.0;Streptococcus:1.0;	204x	100	123	0	1	105	1953725	18607	1276	224395	73407	8	17719	29	41.2	2019-07-15 09:37:58	2019	1873	48	39	3		Bacteria	1	Firmicutes	1	Bacilli	1	Lactobacillales	1
	HMPREF2885	HMSC062H02	PRJNA300039	SAMN04480052	LTXM00000000	https://www.ncbi.nlm.nih.gov/nuccore/NZ_LTXM00000000	LINK	-	Y	-	wound_r_leg	Wound	Skin	Leg	Skin; Leg	CL0514		Streptococcus sp. HMSC062H02	Root:1.0;Bacteria:1.0;Firmicutes:1.0;Bacilli:1.0;Lactobacillales:1.0;Streptococcaceae:1.0;Streptococcus:1.0;	204x	100	123	0	1	77	1951343	25342	1613	263244	92312	6	30382	21	41.1	2019-08-25 10:11:16	1976	1856	43	37	3		Bacteria	1	Firmicutes	1	Bacilli	1	Lactobacillales	1
	HMPREF2750	HMSC066D02	PRJNA299904	SAMN04477568	LWQP00000000	https://www.ncbi.nlm.nih.gov/nuccore/NZ_LWQP00000000	LINK	-	Y	-	sputum	Oral	Respiratory	Lower	Respiratory; Lower	CL0138		Haemophilus sp. HMSC066D02	Root:1.0;Bacteria:1.0;Proteobacteria:1.0;Gammaproteobacteria:1.0;Pasteurellales:1.0;Pasteurellaceae:1.0;Haemophilus:1.0;	202x	100	122	0	2	54	1973624	36549	8102	337229	93321	7	36522	20	39.4	2019-08-25 09:57:47	1967	1862	58	44	4		Bacteria	1	Proteobacteria	1	Gammaproteobacteria	1	Pasteurellales	1
	HMPREF2776	HMSC066D03	PRJNA299930	SAMN04477593	LWQN00000000	https://www.ncbi.nlm.nih.gov/nuccore/NZ_LWQN00000000	LINK	-	Y	-	sputum	Oral	Respiratory	Lower	Respiratory; Lower	CL0138		Haemophilus sp. HMSC066D03	Root:1.0;Bacteria:1.0;Proteobacteria:1.0;Gammaproteobacteria:1.0;Pasteurellales:1.0;Pasteurellaceae:1.0;Haemophilus:1.0;	202x	100	122	0	2	70	1970523	28150	17913	117830	58774	12	26318	32	39.4	2019-08-25 09:59:31	1972	1865	56	45	4		Bacteria	1	Proteobacteria	1	Gammaproteobacteria	1	Pasteurellales	1
	HMPREF3057	HMSC072D05	PRJNA300200	SAMN04480466	LTSG00000000	https://www.ncbi.nlm.nih.gov/nuccore/NZ_LTSG00000000	LINK	-	Y	-	sputum	Oral	Respiratory	Lower	Respiratory; Lower	CL0514		Streptococcus sp. HMSC072D05	Root:1.0;Bacteria:1.0;Firmicutes:1.0;Bacilli:1.0;Lactobacillales:1.0;Streptococcaceae:1.0;Streptococcus:1.0;	202x	100	123	0	1	154	1976063	12832	4295	83964	31306	20	13526	58	41.2	2019-07-15 08:54:33	1995	1826	47	33	3		Bacteria	1	Firmicutes	1	Bacilli	1	Lactobacillales	1
	HMPREF2574	HMSC034E12	PRJNA296181	SAMN04498581	LTRX00000000	https://www.ncbi.nlm.nih.gov/nuccore/NZ_LTRX00000000	LINK	-	Y	-	urine	Urine	Urinary Tract	-	Urinary Tract; -	CL0214		Streptococcus sp. HMSC034E12	Root:1.0;Bacteria:1.0;Firmicutes:1.0;Bacilli:1.0;Lactobacillales:1.0;Streptococcaceae:1.0;Streptococcus:1.0;	202x	100	122	1	1	77	1977104	25677	1648	209865	93621	8	28362	21	38.6	2019-07-15 08:53:11	2033	1814	43	37	3		Bacteria	1	Firmicutes	1	Bacilli	1	Lactobacillales	1
	HMPREF2767	HMSC067E10	PRJNA299921	SAMN04477606	LTHD00000000	https://www.ncbi.nlm.nih.gov/nuccore/NZ_LTHD00000000	LINK	-	Y	-	urine_cath	Urine	Urinary Tract	-	Urinary Tract; -	CL0346		Nosocomiicoccus sp. HMSC067E10	Root:1.0;Bacteria:1.0;Firmicutes:1.0;Bacilli:1.0;Bacillales:1.0;Staphylococcaceae:1.0;Nosocomiicoccus:0.99;	201x	100	123	1	0	66	1650551	25008	11699	311730	62477	7	14064	29	35.7	2019-08-25 09:52:18	1718	1649	51	44	4		Bacteria	1	Firmicutes	1	Bacilli	1	Bacillales	1
	HMPREF3143	HMSC16D10	PRJNA269880	SAMN03287031	LTZU00000000	https://www.ncbi.nlm.nih.gov/nuccore/NZ_LTZU00000000	LINK	-	-	Y	urine_cvs	Urine	Urinary Tract	-	Urinary Tract ; -	CL0101		Enterobacter sp. HMSC16D10	Root:1.0 ;Bacteria:1.0 ;Proteobacteria:1.0 ;Gammaproteobacteria:1.0 ;Enterobacteriales:1.0 ;Enterobacteriaceae:1.0 ;Enterobacter:1.0 ;	201x	99.2	123	0	0	166	5051710	30432	12539	157443	85678	23	24429	69	55.7	2019-06-13 06:28:50	5015	4763	73	63	5		Bacteria	1	Proteobacteria	1	Gammaproteobacteria	1	Enterobacteriales	1
	HMPREF2645	HMSC074F09	PRJNA296252	SAMN04498623	LTOK00000000	https://www.ncbi.nlm.nih.gov/nuccore/NZ_LTOK00000000	LINK	-	Y	-	bone_l_fourth_toe	Bone	Bone	-	Bone; -	CL0523		Streptococcus sp. HMSC074F09	Root:1.0;Bacteria:1.0;Firmicutes:1.0;Bacilli:1.0;Lactobacillales:1.0;Streptococcaceae:1.0;Streptococcus:1.0;	200x	100	123	0	1	44	1990093	45229	30428	186599	87441	8	52377	20	35.1	2019-07-15 09:16:20	2049	1935	40	33	3		Bacteria	1	Firmicutes	1	Bacilli	1	Lactobacillales	1
	HMPREF3164	HMSC08A08	PRJNA269901	SAMN03434238	LWNC00000000	https://www.ncbi.nlm.nih.gov/nuccore/NZ_LWNC00000000	LINK	-	Y	-	abscess	Abscess	Skin	-	Skin; -	-		Rothia sp. HMSC08A08	Root:1.0;Bacteria:1.0;Actinobacteria:1.0;Actinobacteria:1.0;Actinomycetales:1.0;Micrococcaceae:1.0;Rothia:1.0;	200x	100	123	0	1	61	2486309	40759	26395	188363	83625	10	27061	30	53.9	2019-07-07 14:17:16	2181	2043	57	47	3		Bacteria	1	Actinobacteria	1	Actinobacteria	1	Actinomycetales	1
	HMPREF3098	HMSC28B08	PRJNA269835	SAMN03436213	LWOT00000000	https://www.ncbi.nlm.nih.gov/nuccore/NZ_LWOT00000000	LINK	-	-	Y	tissue_l_knee	Misc. Known	Misc. Known	-	Misc. Known ; -	CL0179		Corynebacterium sp. HMSC28B08	Root:1.0 ;Bacteria:1.0 ;Actinobacteria:1.0 ;Actinobacteria:1.0 ;Actinomycetales:1.0 ;Corynebacteriaceae:1.0 ;Corynebacterium:1.0 ;	199x	100	121	1	2	88	2497091	28376	12769	157816	67774	12	18306	38	58.5	2019-07-07 13:06:17	2166	2009	60	51	3		Bacteria	1	Actinobacteria	1	Actinobacteria	1	Actinomycetales	1
	HMPREF3279	HMSC71H05	PRJNA274550	SAMN04498897	LTND00000000	https://www.ncbi.nlm.nih.gov/nuccore/NZ_LTND00000000	LINK	-	Y	-	abscess_l_hip	Abscess	Joint	Hip	Joint; Hip	CL0138		Haemophilus sp. HMSC71H05	Root:1.0;Bacteria:1.0;Proteobacteria:1.0;Gammaproteobacteria:1.0;Pasteurellales:1.0;Pasteurellaceae:1.0;Haemophilus:1.0;	197x	100	122	0	2	33	2023321	61313	20696	300072	122324	6	80641	14	39.4	2019-07-29 01:50:07	1995	1915	55	46	4		Bacteria	1	Proteobacteria	1	Gammaproteobacteria	1	Pasteurellales	1
	HMPREF3104	HMSC30G07	PRJNA269841	SAMN03436229	LWOP00000000	https://www.ncbi.nlm.nih.gov/nuccore/NZ_LWOP00000000	LINK	-	-	Y	urine_cvs	Urine	Urinary Tract	-	Urinary Tract ; -	CL0333		Corynebacterium sp. HMSC30G07	Root:1.0 ;Bacteria:1.0 ;Actinobacteria:1.0 ;Actinobacteria:1.0 ;Actinomycetales:1.0 ;Corynebacteriaceae:1.0 ;Corynebacterium:1.0 ;	197x	99.2	122	0	1	85	2520057	29648	12509	192339	75599	10	22661	33	60.6	2019-07-07 13:00:13	2402	2260	57	51	3		Bacteria	1	Actinobacteria	1	Actinobacteria	1	Actinomycetales	1
	HMPREF2723	HMSC076D11	PRJNA296331	SAMN04477557	LTKW00000000	https://www.ncbi.nlm.nih.gov/nuccore/NZ_LTKW00000000	LINK	-	Y	-	genital	Genital	Skin	Genital	Skin; Genital	CL0523		Streptococcus sp. HMSC076D11	Root:1.0;Bacteria:1.0;Firmicutes:1.0;Bacilli:1.0;Lactobacillales:1.0;Streptococcaceae:1.0;Streptococcus:1.0;	196x	100	123	0	1	98	2036188	20777	11720	110698	42105	16	9802	51	35.3	2019-08-25 10:01:32	2113	2004	45	39	3		Bacteria	1	Firmicutes	1	Bacilli	1	Lactobacillales	1
	HMPREF3066	HMSC03D10	PRJNA269803	SAMN03436200	LWNP00000000	https://www.ncbi.nlm.nih.gov/nuccore/NZ_LWNP00000000	LINK	-	-	Y	throat	Oral	Respiratory	Upper	Respiratory; Upper	CL0197		Neisseria sp. HMSC03D10	Root:1.0;Bacteria:1.0;Proteobacteria:1.0;Betaproteobacteria:1.0;Neisseriales:1.0;Neisseriaceae:1.0;Neisseria:1.0;	196x	97.6	120	0	1	279	2531956	9075	6284	73680	16116	50	5916	147	51.3	2019-07-07 13:53:18	2511	2288	55	48	4		Bacteria	1	Proteobacteria	1	Betaproteobacteria	1	Neisseriales	1
	HMPREF2813	HMSC066A11	PRJNA299967	SAMN04477628	LTFQ00000000	https://www.ncbi.nlm.nih.gov/nuccore/NZ_LTFQ00000000	LINK	-	Y	-	trachael_aspirate	Respiratory	Respiratory	Lower	Respiratory; Lower	CL0213		Haemophilus sp. HMSC066A11	Root:1.0;Bacteria:1.0;Proteobacteria:1.0;Gammaproteobacteria:1.0;Pasteurellales:1.0;Pasteurellaceae:1.0;Haemophilus:1.0;	195x	100	123	0	1	87	1886137	21680	1825	330668	81358	6	18998	24	38	2019-08-25 09:57:37	1936	1772	59	48	4		Bacteria	1	Proteobacteria	1	Gammaproteobacteria	1	Pasteurellales	1
	HMPREF2968	HMSC065G04	PRJNA300122	SAMN04480392	LTUX00000000	https://www.ncbi.nlm.nih.gov/nuccore/NZ_LTUX00000000	LINK	-	Y	-	tissue_l_great_toe	Tissue	Skin	Foot	Skin; Foot	CL0523		Streptococcus sp. HMSC065G04	Root:1.0;Bacteria:1.0;Firmicutes:1.0;Bacilli:1.0;Lactobacillales:1.0;Streptococcaceae:1.0;Streptococcus:1.0;	195x	100	122	0	2	72	2049610	28467	11454	163765	67599	11	25531	29	35.3	2019-08-25 10:24:30	2177	2044	37	30	3		Bacteria	1	Firmicutes	1	Bacilli	1	Lactobacillales	1
	HMPREF2703	HMSC074F10	PRJNA296310	SAMN04477546	LTKY00000000	https://www.ncbi.nlm.nih.gov/nuccore/NZ_LTKY00000000	LINK	-	Y	-	cervical	Genital_F	Abdominal	-	Abdominal; -	CL0523		Streptococcus sp. HMSC074F10	Root:1.0;Bacteria:1.0;Firmicutes:1.0;Bacilli:1.0;Lactobacillales:1.0;Streptococcaceae:1.0;Streptococcus:1.0;	194x	100	122	0	2	51	2053469	40264	26472	267725	78330	8	37726	24	35.3	2019-06-13 04:47:28	2143	2014	44	35	3		Bacteria	1	Firmicutes	1	Bacilli	1	Lactobacillales	1
	HMPREF2948	HMSC073C03	PRJNA300102	SAMN04480373	LTVN00000000	https://www.ncbi.nlm.nih.gov/nuccore/NZ_LTVN00000000	LINK	-	Y	-	tracheal_aspirate	Respiratory	Respiratory	Lower	Respiratory; Lower	CL0138		Haemophilus sp. HMSC073C03	Root:1.0;Bacteria:1.0;Proteobacteria:1.0;Gammaproteobacteria:1.0;Pasteurellales:1.0;Pasteurellaceae:1.0;Haemophilus:1.0;	194x	100	123	0	1	50	2006626	40133	9319	187716	98282	7	43573	19	39.3	2019-08-25 10:08:29	2008	1891	58	45	4		Bacteria	1	Proteobacteria	1	Gammaproteobacteria	1	Pasteurellales	1
	HMPREF2579	HMSC056D01	PRJNA296186	SAMN04498586	LTRC00000000	https://www.ncbi.nlm.nih.gov/nuccore/NZ_LTRC00000000	LINK	-	Y	-	urine	Urine	Urinary Tract	-	Urinary Tract; -	CL0523		Streptococcus sp. HMSC056D01	Root:1.0;Bacteria:1.0;Firmicutes:1.0;Bacilli:1.0;Lactobacillales:1.0;Streptococcaceae:1.0;Streptococcus:1.0;	194x	100	122	0	2	42	2059500	49036	23551	276660	118491	6	36093	18	35.1	2019-07-15 08:31:04	2143	2029	44	38	3		Bacteria	1	Firmicutes	1	Bacilli	1	Lactobacillales	1
	HMPREF2599	HMSC068H01	PRJNA296206	SAMN04461801	LTLH00000000	https://www.ncbi.nlm.nih.gov/nuccore/NZ_LTLH00000000	LINK	-	Y	-	vaginal/rectal	Genital_F	Skin	Genital (female)	Skin; Genital (female)	CL0523		Streptococcus sp. HMSC068H01	Root:1.0;Bacteria:1.0;Firmicutes:1.0;Bacilli:1.0;Lactobacillales:1.0;Streptococcaceae:1.0;Streptococcus:1.0;	193x	100	123	0	1	112	2063598	18425	10722	116666	39546	18	9073	58	35.3	2019-08-25 10:02:15	2149	2041	42	36	3		Bacteria	1	Firmicutes	1	Bacilli	1	Lactobacillales	1
	HMPREF2640	HMSC072G02	PRJNA296247	SAMN04498620	LTOP00000000	https://www.ncbi.nlm.nih.gov/nuccore/NZ_LTOP00000000	LINK	-	Y	-	urine_cvs	Urine	Urinary Tract	-	Urinary Tract; -	CL0523		Streptococcus sp. HMSC072G02	Root:1.0;Bacteria:1.0;Firmicutes:1.0;Bacilli:1.0;Lactobacillales:1.0;Streptococcaceae:1.0;Streptococcus:1.0;	193x	100	123	0	1	62	2070630	33397	11831	186477	74679	9	29216	25	35.2	2019-07-15 08:33:25	2161	2039	39	33	3		Bacteria	1	Firmicutes	1	Bacilli	1	Lactobacillales	1
	HMPREF2705	HMSC035B07	PRJNA296312	SAMN04498652	LTRT00000000	https://www.ncbi.nlm.nih.gov/nuccore/NZ_LTRT00000000	LINK	-	Y	-	urine	Urine	Urinary Tract	-	Urinary Tract; -	CL0358		Aerococcus sp. HMSC035B07	Root:1.0;Bacteria:1.0;Firmicutes:1.0;Bacilli:1.0;Lactobacillales:1.0;Aerococcaceae:1.0;Aerococcus:1.0;	192x	96	117	0	2	106	2082612	19647	10022	133446	43905	15	9425	57	47.5	2019-07-29 01:59:05	1906	1815	62	55	4		Bacteria	1	Firmicutes	1	Bacilli	1	Lactobacillales	1
	HMPREF2685	HMSC074F05	PRJNA296292	SAMN04477535	LTLB00000000	https://www.ncbi.nlm.nih.gov/nuccore/NZ_LTLB00000000	LINK	-	Y	-	sputum_induced	Oral	Respiratory	Lower	Respiratory; Lower	CL0361		Streptococcus sp. HMSC074F05	Root:1.0;Bacteria:1.0;Firmicutes:1.0;Bacilli:1.0;Lactobacillales:1.0;Streptococcaceae:1.0;Streptococcus:1.0;	191x	100	122	0	2	80	2087315	26091	13734	131737	63665	13	18740	37	41.9	2019-08-25 10:04:15	2089	1919	49	42	4		Bacteria	1	Firmicutes	1	Bacilli	1	Lactobacillales	1
	HMPREF2701	HMSC077D04	PRJNA296308	SAMN04477544	LTKZ00000000	https://www.ncbi.nlm.nih.gov/nuccore/NZ_LTKZ00000000	LINK	-	Y	-	tracheal_aspirate	Respiratory	Respiratory	Lower	Respiratory; Lower	CL0514		Streptococcus sp. HMSC077D04	Root:1.0;Bacteria:1.0;Firmicutes:1.0;Bacilli:1.0;Lactobacillales:1.0;Streptococcaceae:1.0;Streptococcus:1.0;	191x	100	123	0	1	201	2085669	10376	703	160835	44740	14	12619	47	39.5	2019-08-25 10:06:19	2139	1904	38	32	3		Bacteria	1	Firmicutes	1	Bacilli	1	Lactobacillales	1
	HMPREF2728	HMSC061D10	PRJNA296336	SAMN04477560	LTKV00000000	https://www.ncbi.nlm.nih.gov/nuccore/NZ_LTKV00000000	LINK	-	Y	-	sputum	Oral	Respiratory	Lower	Respiratory; Lower	CL0488		Streptococcus sp. HMSC061D10	Root:1.0;Bacteria:1.0;Firmicutes:1.0;Bacilli:1.0;Lactobacillales:1.0;Streptococcaceae:1.0;Streptococcus:1.0;	191x	100	123	0	1	93	2091962	22494	8646	144754	53793	13	20176	37	39.2	2019-08-25 10:04:25	2104	1973	36	31	3		Bacteria	1	Firmicutes	1	Bacilli	1	Lactobacillales	1
	HMPREF2570	HMSC069D09	PRJNA296177	SAMN04495794	LTLJ00000000	https://www.ncbi.nlm.nih.gov/nuccore/NZ_LTLJ00000000	LINK	-	Y	-	vaginal/rectal	Genital_F	Skin	Genital (female)	Skin; Genital (female)	CL0523		Streptococcus sp. HMSC069D09	Root:1.0;Bacteria:1.0;Firmicutes:1.0;Bacilli:1.0;Lactobacillales:1.0;Streptococcaceae:1.0;Streptococcus:1.0;	191x	100	123	0	1	72	2090334	29032	8084	196284	100734	8	19357	26	35.3	2019-08-25 10:03:18	2226	2119	40	34	3		Bacteria	1	Firmicutes	1	Bacilli	1	Lactobacillales	1
	HMPREF2602	HMSC063D10	PRJNA296209	SAMN04477502	LTLG00000000	https://www.ncbi.nlm.nih.gov/nuccore/NZ_LTLG00000000	LINK	-	Y	-	vaginal	Genital_F	Skin	Genital (female)	Skin; Genital (female)	CL0523		Streptococcus sp. HMSC063D10	Root:1.0;Bacteria:1.0;Firmicutes:1.0;Bacilli:1.0;Lactobacillales:1.0;Streptococcaceae:1.0;Streptococcus:1.0;	191x	100	123	0	1	42	2090528	49774	24574	325863	115228	6	34860	19	35.4	2019-08-25 09:54:10	2165	2038	52	40	3		Bacteria	1	Firmicutes	1	Bacilli	1	Lactobacillales	1
	HMPREF3157	HMSC06F07	PRJNA269894	SAMN03433967	LWOD00000000	https://www.ncbi.nlm.nih.gov/nuccore/NZ_LWOD00000000	LINK	-	-	Y	urine	Urine	Urinary Tract	-	Urinary Tract ; -	CL0354		Dermabacter sp. HMSC06F07	Root:1.0 ;Bacteria:1.0 ;Actinobacteria:1.0 ;Actinobacteria:1.0 ;Actinomycetales:1.0 ;Dermabacteraceae:1.0 ;Dermabacter:1.0 ;	191x	98.4	119	0	3	31	2250950	72611	21847	657936	207984	3	39565	14	63	2019-07-07 13:13:54	2033	1928	53	47	3		Bacteria	1	Actinobacteria	1	Actinobacteria	1	Actinomycetales	1
	HMPREF2613	HMSC070B10	PRJNA296220	SAMN04477508	LTLE00000000	https://www.ncbi.nlm.nih.gov/nuccore/NZ_LTLE00000000	LINK	-	Y	-	sputum	Oral	Respiratory	Lower	Respiratory; Lower	CL0514		Streptococcus sp. HMSC070B10	Root:1.0;Bacteria:1.0;Firmicutes:1.0;Bacilli:1.0;Lactobacillales:1.0;Streptococcaceae:1.0;Streptococcus:1.0;	190x	100	121	0	3	162	2096377	12941	2144	108330	35966	18	11990	56	39.9	2019-08-25 09:57:36	2190	1992	44	37	3		Bacteria	1	Firmicutes	1	Bacilli	1	Lactobacillales	1
	HMPREF2686	HMSC057G03	PRJNA296293	SAMN04477536	LTLA00000000	https://www.ncbi.nlm.nih.gov/nuccore/NZ_LTLA00000000	LINK	-	Y	-	stool	Stool	Stool	-	Stool; -	CL0361		Streptococcus sp. HMSC057G03	Root:1.0;Bacteria:1.0;Firmicutes:1.0;Bacilli:1.0;Lactobacillales:1.0;Streptococcaceae:1.0;Streptococcus:1.0;	190x	100	122	0	2	82	2099812	25607	18186	110128	45262	14	17337	42	42	2019-08-25 10:02:05	2063	1943	42	35	4		Bacteria	1	Firmicutes	1	Bacilli	1	Lactobacillales	1
	HMPREF2628	HMSC063B03	PRJNA296235	SAMN04498613	LTPX00000000	https://www.ncbi.nlm.nih.gov/nuccore/NZ_LTPX00000000	LINK	-	Y	-	sputum	Oral	Respiratory	Lower	Respiratory; Lower	CL0514		Streptococcus sp. HMSC063B03	Root:1.0;Bacteria:1.0;Firmicutes:1.0;Bacilli:1.0;Lactobacillales:1.0;Streptococcaceae:1.0;Streptococcus:1.0;	189x	100	123	0	1	103	2013142	19545	2980	164112	74237	10	13069	31	39.9	2019-07-15 08:56:05	2089	1911	49	43	3		Bacteria	1	Firmicutes	1	Bacilli	1	Lactobacillales	1
	HMPREF2697	HMSC064D12	PRJNA296304	SAMN04498650	LTPP00000000	https://www.ncbi.nlm.nih.gov/nuccore/NZ_LTPP00000000	LINK	-	Y	-	sputum	Oral	Respiratory	Lower	Respiratory; Lower	CL0349		Streptococcus sp. HMSC064D12	Root:1.0;Bacteria:1.0;Firmicutes:1.0;Bacilli:1.0;Lactobacillales:1.0;Streptococcaceae:1.0;Streptococcus:1.0;	189x	100	123	0	1	120	2106333	17553	4412	127201	63189	12	10537	41	39.8	2019-07-15 08:45:35	2032	1899	44	37	4		Bacteria	1	Firmicutes	1	Bacilli	1	Lactobacillales	1
	HMPREF2643	HMSC034B04	PRJNA296250	SAMN04498621	LTSC00000000	https://www.ncbi.nlm.nih.gov/nuccore/NZ_LTSC00000000	LINK	-	Y	-	urine	Urine	Urinary Tract	-	Urinary Tract; -	CL0214		Streptococcus sp. HMSC034B04	Root:1.0;Bacteria:1.0;Firmicutes:1.0;Bacilli:1.0;Lactobacillales:1.0;Streptococcaceae:1.0;Streptococcus:1.0;	189x	100	122	1	1	102	2106060	20648	3510	215865	75530	10	15511	32	38.8	2019-07-15 09:36:07	2161	1891	44	38	3		Bacteria	1	Firmicutes	1	Bacilli	1	Lactobacillales	1
	HMPREF2598	HMSC076E03	PRJNA296205	SAMN04461800	LTLI00000000	https://www.ncbi.nlm.nih.gov/nuccore/NZ_LTLI00000000	LINK	-	Y	-	vaginal/rectal	Genital_F	Skin	Genital (female)	Skin; Genital (female)	CL0523		Streptococcus sp. HMSC076E03	Root:1.0;Bacteria:1.0;Firmicutes:1.0;Bacilli:1.0;Lactobacillales:1.0;Streptococcaceae:1.0;Streptococcus:1.0;	189x	99.2	122	0	1	91	2109418	23180	11301	109060	54122	13	17759	39	35.3	2019-08-25 09:56:42	2216	2050	44	33	3		Bacteria	1	Firmicutes	1	Bacilli	1	Lactobacillales	1
	HMPREF2775	HMSC064B12	PRJNA299929	SAMN04477591	LTGW00000000	https://www.ncbi.nlm.nih.gov/nuccore/NZ_LTGW00000000	LINK	-	Y	-	wound_r_breast	Wound	Skin	Breast	Skin; Breast	CL0511		Fusobacterium sp. HMSC064B12	Root:1.0;Bacteria:1.0;Fusobacteria:1.0;Fusobacteria:1.0;Fusobacteriales:1.0;Fusobacteriaceae:1.0;Fusobacterium:1.0;	189x	97.6	120	1	0	121	2115238	17481	4997	188358	47828	14	11160	44	26.8	2019-08-19 19:58:26	2033	1912	40	33	3		Bacteria	1	Fusobacteria	1	Fusobacteria	1	Fusobacteriales	1
	HMPREF2771	HMSC072E12	PRJNA299925	SAMN04477588	LTGZ00000000	https://www.ncbi.nlm.nih.gov/nuccore/NZ_LTGZ00000000	LINK	-	Y	-	abscess_abdominal	Abscess	Abdominal	-	Abdominal; -	CL0523		Streptococcus sp. HMSC072E12	Root:1.0;Bacteria:1.0;Firmicutes:1.0;Bacilli:1.0;Lactobacillales:1.0;Streptococcaceae:1.0;Streptococcus:1.0;	188x	100	123	0	1	69	2116407	30673	16423	136220	62073	13	23031	31	35.2	2019-08-25 10:04:20	2232	2100	39	33	3		Bacteria	1	Firmicutes	1	Bacilli	1	Lactobacillales	1
	HMPREF2653	HMSC056B03	PRJNA296260	SAMN04498628	LTRD00000000	https://www.ncbi.nlm.nih.gov/nuccore/NZ_LTRD00000000	LINK	-	Y	-	urine	Urine	Urinary Tract	-	Urinary Tract; -	CL0523		Streptococcus sp. HMSC056B03	Root:1.0;Bacteria:1.0;Firmicutes:1.0;Bacilli:1.0;Lactobacillales:1.0;Streptococcaceae:1.0;Streptococcus:1.0;	188x	100	123	0	1	93	2038264	21917	13097	113307	42159	14	13480	46	35.3	2019-07-15 08:33:15	2112	2008	39	33	3		Bacteria	1	Firmicutes	1	Bacilli	1	Lactobacillales	1
	HMPREF3147	HMSC05D03	PRJNA269884	SAMN03433347	LWOK00000000	https://www.ncbi.nlm.nih.gov/nuccore/NZ_LWOK00000000	LINK	-	Y	-	urine	Urine	Urinary Tract	-	Urinary Tract ; -	CL0605		Corynebacterium sp. HMSC05D03	Root:1.0 ;Bacteria:1.0 ;Actinobacteria:1.0 ;Actinobacteria:1.0 ;Actinomycetales:1.0 ;Corynebacteriaceae:1.0 ;Corynebacterium:1.0 ;	188x	100	123	1	0	51	2642639	51816	24010	329881	117897	7	36227	22	60.6	2019-07-07 13:16:11	2508	2390	58	52	3		Bacteria	1	Actinobacteria	1	Actinobacteria	1	Actinomycetales	1
	HMPREF2931	HMSC065F01	PRJNA300085	SAMN04480360	LTWB00000000	https://www.ncbi.nlm.nih.gov/nuccore/NZ_LTWB00000000	LINK	-	Y	-	wound_gastric	Wound	Abdominal	-	Abdominal; -	CL0408		Fusobacterium sp. HMSC065F01	Root:1.0;Bacteria:1.0;Fusobacteria:1.0;Fusobacteria:1.0;Fusobacteriales:1.0;Fusobacteriaceae:1.0;Fusobacterium:1.0;	188x	97.6	120	1	0	134	2119381	15816	7283	97589	37389	20	10075	59	26.8	2019-08-19 19:58:46	2046	1915	50	42	3		Bacteria	1	Fusobacteria	1	Fusobacteria	1	Fusobacteriales	1
	HMPREF2758	HMSC062C11	PRJNA299912	SAMN04477575	LTHL00000000	https://www.ncbi.nlm.nih.gov/nuccore/NZ_LTHL00000000	LINK	-	Y	-	genital	Genital	Skin	Genital	Skin; Genital	CL0374		Facklamia sp. HMSC062C11	Root:1.0;Bacteria:1.0;Firmicutes:1.0;Bacilli:1.0;Lactobacillales:1.0;Aerococcaceae:1.0;Facklamia:1.0;	188x	96.8	119	0	1	73	1832861	25108	8972	148277	63706	9	18937	28	38.9	2019-08-25 09:53:14	1750	1644	51	44	4		Bacteria	1	Firmicutes	1	Bacilli	1	Lactobacillales	1
	HMPREF2607	HMSC078H03	PRJNA296214	SAMN04477505	LTLF00000000	https://www.ncbi.nlm.nih.gov/nuccore/NZ_LTLF00000000	LINK	-	Y	-	tissies_l_great_toe	Tissue	Skin	Food	Skin; Food	CL0349		Streptococcus sp. HMSC078H03	Root:1.0;Bacteria:1.0;Firmicutes:1.0;Bacilli:1.0;Lactobacillales:1.0;Streptococcaceae:1.0;Streptococcus:1.0;	187x	100	123	0	1	95	2130256	22424	2069	170046	88179	9	24957	28	40	2019-08-25 10:03:25	2044	1908	41	34	4		Bacteria	1	Firmicutes	1	Bacilli	1	Lactobacillales	1
	HMPREF2673	HMSC062C01	PRJNA296280	SAMN04477530	LTIY00000000	https://www.ncbi.nlm.nih.gov/nuccore/NZ_LTIY00000000	LINK	-	Y	-	vaginal/rectal	Genital_F	Skin	Genital (female)	Skin; Genital (female)	CL0439		Staphylococcus sp. HMSC062C01	Root:1.0;Bacteria:1.0;Firmicutes:1.0;Bacilli:1.0;Bacillales:1.0;Staphylococcaceae:1.0;Staphylococcus:1.0;	187x	100	124	0	0	57	2137637	37502	10379	259125	100664	7	32126	20	31.3	2019-07-07 14:19:07	2137	2034	44	37	4		Bacteria	1	Firmicutes	1	Bacilli	1	Bacillales	1
	HMPREF3153	HMSC06C06	PRJNA269890	SAMN03433349	LWOF00000000	https://www.ncbi.nlm.nih.gov/nuccore/NZ_LWOF00000000	LINK	-	-	Y	urine	Urine	Urinary Tract	-	Urinary Tract ; -	CL0023		Corynebacterium sp. HMSC06C06	Root:1.0 ;Bacteria:1.0 ;Actinobacteria:1.0 ;Actinobacteria:1.0 ;Actinomycetales:1.0 ;Corynebacteriaceae:1.0 ;Corynebacterium:1.0 ;	187x	100	122	1	1	82	2652056	32342	6962	215052	107868	9	22946	30	59.4	2019-07-07 13:22:11	2471	2324	57	51	3		Bacteria	1	Actinobacteria	1	Actinobacteria	1	Actinomycetales	1
	HMPREF2626	HMSC062A02	PRJNA296233	SAMN04477515	LTJN00000000	https://www.ncbi.nlm.nih.gov/nuccore/NZ_LTJN00000000	LINK	-	Y	-	vaginal/rectal	Genital_F	Skin	Genital (female)	Skin; Genital (female)	CL0358		Aerococcus sp. HMSC062A02	Root:1.0;Bacteria:1.0;Firmicutes:1.0;Bacilli:1.0;Lactobacillales:1.0;Aerococcaceae:1.0;Aerococcus:1.0;	187x	96	117	0	2	98	2130462	21739	13130	251057	41916	14	11519	52	47.3	2019-07-07 14:26:17	1964	1878	64	57	4		Bacteria	1	Firmicutes	1	Bacilli	1	Lactobacillales	1
	HMPREF3263	HMSC61B11	PRJNA274534	SAMN04498882	LWQR00000000	https://www.ncbi.nlm.nih.gov/nuccore/NZ_LWQR00000000	LINK	-	Y	-	abscess_flank	Abscess	Abdominal	-	Abdominal; -	CL0138		Haemophilus sp. HMSC61B11	Root:1.0;Bacteria:1.0;Proteobacteria:1.0;Gammaproteobacteria:1.0;Pasteurellales:1.0;Pasteurellaceae:1.0;Haemophilus:1.0;	186x	100	123	0	1	110	2146496	19514	1635	198822	63085	10	22677	31	39.1	2019-07-07 19:58:02	2123	1977	49	41	4		Bacteria	1	Proteobacteria	1	Gammaproteobacteria	1	Pasteurellales	1
	HMPREF3155	HMSC06D04	PRJNA269892	SAMN03433350	LWOE00000000	https://www.ncbi.nlm.nih.gov/nuccore/NZ_LWOE00000000	LINK	-	Y	-	urine	Urine	Urinary Tract	-	Urinary Tract ; -	CL0299		Corynebacterium sp. HMSC06D04	Root:1.0 ;Bacteria:1.0 ;Actinobacteria:1.0 ;Actinobacteria:1.0 ;Actinomycetales:1.0 ;Corynebacteriaceae:1.0 ;Corynebacterium:1.0 ;	186x	100	121	1	2	52	2672396	51392	28645	329481	102462	7	35415	23	59	2019-08-25 10:52:02	2521	2381	58	52	3		Bacteria	1	Actinobacteria	1	Actinobacteria	1	Actinomycetales	1
	HMPREF2680	HMSC062B07	PRJNA296287	SAMN04477533	LTIV00000000	https://www.ncbi.nlm.nih.gov/nuccore/NZ_LTIV00000000	LINK	-	Y	-	vaginal/rectal	Genital_F	Skin	Genital (female)	Skin; Genital (female)	CL0498		Aerococcus sp. HMSC062B07	Root:1.0;Bacteria:1.0;Firmicutes:1.0;Bacilli:1.0;Lactobacillales:1.0;Aerococcaceae:1.0;Aerococcus:1.0;	186x	95.2	117	0	1	66	2146468	32522	15863	190138	78769	9	17332	31	41.7	2019-07-07 14:39:42	1971	1882	56	49	4		Bacteria	1	Firmicutes	1	Bacilli	1	Lactobacillales	1
	HMPREF2561	HMSC069E10	PRJNA296168	SAMN04495791	LTKE00000000	https://www.ncbi.nlm.nih.gov/nuccore/NZ_LTKE00000000	LINK	-	Y	-	vaginal/rectal	Genital_F	Skin	Genital (female)	Skin; Genital (female)	CL0439		Staphylococcus sp. HMSC069E10	Root:1.0;Bacteria:1.0;Firmicutes:1.0;Bacilli:1.0;Bacillales:1.0;Staphylococcaceae:1.0;Staphylococcus:1.0;	185x	100	124	0	0	57	2157071	37843	9572	336127	125142	6	29485	20	31.3	2019-07-07 13:49:34	2151	2065	40	32	4		Bacteria	1	Firmicutes	1	Bacilli	1	Bacillales	1
	HMPREF2762	HMSC075A03	PRJNA299916	SAMN04477580	LTHH00000000	https://www.ncbi.nlm.nih.gov/nuccore/NZ_LTHH00000000	LINK	-	Y	-	wound_r_foot	Wound	Skin	Foot	Skin; Foot	CL0523		Streptococcus sp. HMSC075A03	Root:1.0;Bacteria:1.0;Firmicutes:1.0;Bacilli:1.0;Lactobacillales:1.0;Streptococcaceae:1.0;Streptococcus:1.0;	185x	100	122	0	2	44	2051432	46623	27762	252111	91233	7	37464	20	35.3	2019-08-25 10:02:33	2137	2019	37	31	3		Bacteria	1	Firmicutes	1	Bacilli	1	Lactobacillales	1
	HMPREF3129	HMSC14B05	PRJNA269866	SAMN03287025	LUAI00000000	https://www.ncbi.nlm.nih.gov/nuccore/NZ_LUAI00000000	LINK	-	-	Y	urine_cvs	Urine	Urinary Tract	-	Urinary Tract ; -	CL0285		Proteus sp. HMSC14B05	Root:1.0 ;Bacteria:1.0 ;Proteobacteria:1.0 ;Gammaproteobacteria:1.0 ;Enterobacteriales:1.0 ;Enterobacteriaceae:1.0 ;Proteus:1.0 ;	185x	100	123	0	1	78	3949377	50633	25213	284990	108233	11	32429	34	38.6	2019-06-13 05:31:49	3676	3501	74	66	4		Bacteria	1	Proteobacteria	1	Gammaproteobacteria	1	Enterobacteriales	1
	HMPREF3169	HMSC08C04	PRJNA269906	SAMN03434243	LWNV00000000	https://www.ncbi.nlm.nih.gov/nuccore/NZ_LWNV00000000	LINK	-	Y	-	urine_cvs	Urine	Urinary Tract	-	Urinary Tract ; -	CL0299		Corynebacterium sp. HMSC08C04	Root:1.0 ;Bacteria:1.0 ;Actinobacteria:1.0 ;Actinobacteria:1.0 ;Actinomycetales:1.0 ;Corynebacteriaceae:1.0 ;Corynebacterium:1.0 ;	185x	99.2	120	1	2	53	2657472	50141	7439	286932	152536	7	43937	19	59.1	2019-08-25 10:51:33	2540	2400	56	50	2		Bacteria	1	Actinobacteria	1	Actinobacteria	1	Actinomycetales	1
	HMPREF2606	HMSC070H10	PRJNA296213	SAMN04498603	LTOV00000000	https://www.ncbi.nlm.nih.gov/nuccore/NZ_LTOV00000000	LINK	-	Y	-	throat	Oral	Respiratory	Upper	Respiratory; Upper	CL0386		Neisseria sp. HMSC070H10	Root:1.0;Bacteria:1.0;Proteobacteria:1.0;Betaproteobacteria:1.0;Neisseriales:1.0;Neisseriaceae:1.0;Neisseria:1.0;	184x	100	123	0	1	63	2169907	34443	12161	177544	87888	9	21463	26	49.3	2019-07-07 19:37:39	2149	1990	55	48	4		Bacteria	1	Proteobacteria	1	Betaproteobacteria	1	Neisseriales	1
	HMPREF3002	HMSC065E03	PRJNA300155	SAMN04480422	LTTR00000000	https://www.ncbi.nlm.nih.gov/nuccore/NZ_LTTR00000000	LINK	-	Y	-	bal	BAL	Respiratory	Lower	Respiratory; Lower	CL0361		Streptococcus sp. HMSC065E03	Root:1.0;Bacteria:1.0;Firmicutes:1.0;Bacilli:1.0;Lactobacillales:1.0;Streptococcaceae:1.0;Streptococcus:1.0;	184x	100	121	0	3	89	2164715	24323	13165	153506	47970	15	17121	42	41.9	2019-07-07 17:25:38	2176	2026	48	39	4		Bacteria	1	Firmicutes	1	Bacilli	1	Lactobacillales	1
	HMPREF3130	HMSC14B06	PRJNA269867	SAMN03433344	LWON00000000	https://www.ncbi.nlm.nih.gov/nuccore/NZ_LWON00000000	LINK	-	Y	-	urine	Urine	Urinary Tract	-	Urinary Tract ; -	CL0103		Corynebacterium sp. HMSC14B06	Root:1.0 ;Bacteria:1.0 ;Actinobacteria:1.0 ;Actinobacteria:1.0 ;Actinomycetales:1.0 ;Corynebacteriaceae:1.0 ;Corynebacterium:1.0 ;	184x	90.3	111	0	1	76	2486642	32719	3170	199142	103297	9	34000	22	58.9	2019-07-07 12:57:03	2213	2109	62	52	3		Bacteria	1	Actinobacteria	1	Actinobacteria	1	Actinomycetales	1
	HMPREF2571	HMSC068F04	PRJNA296178	SAMN04498582	LTPD00000000	https://www.ncbi.nlm.nih.gov/nuccore/NZ_LTPD00000000	LINK	-	Y	-	sputum	Oral	Respiratory	Lower	Respiratory; Lower	CL0349		Streptococcus sp. HMSC068F04	Root:1.0;Bacteria:1.0;Firmicutes:1.0;Bacilli:1.0;Lactobacillales:1.0;Streptococcaceae:1.0;Streptococcus:1.0;	183x	100	123	0	1	128	2176110	17001	5852	139549	43877	16	12017	52	39.6	2019-07-07 19:15:14	2071	1936	43	36	4		Bacteria	1	Firmicutes	1	Bacilli	1	Lactobacillales	1
	HMPREF2612	HMSC058D09	PRJNA296219	SAMN04477507	LTJS00000000	https://www.ncbi.nlm.nih.gov/nuccore/NZ_LTJS00000000	LINK	-	Y	-	stool	Stool	Stool	-	Stool; -	CL0439		Staphylococcus sp. HMSC058D09	Root:1.0;Bacteria:1.0;Firmicutes:1.0;Bacilli:1.0;Bacillales:1.0;Staphylococcaceae:1.0;Staphylococcus:1.0;	183x	100	124	0	0	132	2175331	16480	6895	99956	41383	18	11523	54	31.3	2019-07-07 14:08:25	2166	2060	28	19	4		Bacteria	1	Firmicutes	1	Bacilli	1	Bacillales	1
	HMPREF2677	HMSC059G05	PRJNA296284	SAMN04477531	LTIX00000000	https://www.ncbi.nlm.nih.gov/nuccore/NZ_LTIX00000000	LINK	-	Y	-	urine_cath	Urine	Urinary Tract	-	Urinary Tract; -	CL0439		Staphylococcus sp. HMSC059G05	Root:1.0;Bacteria:1.0;Firmicutes:1.0;Bacilli:1.0;Bacillales:1.0;Staphylococcaceae:1.0;Staphylococcus:1.0;	183x	100	124	0	0	70	2184968	31214	8636	276567	127944	6	21202	25	31.4	2019-07-07 14:38:10	2197	2101	46	40	4		Bacteria	1	Firmicutes	1	Bacilli	1	Bacillales	1
	HMPREF3144	HMSC05A10	PRJNA269881	SAMN03609715	LWNE00000000	https://www.ncbi.nlm.nih.gov/nuccore/NZ_LWNE00000000	LINK	-	-	Y	urine	Urine	Urinary Tract	-	Urinary Tract; -	CL0129		Oligella sp. HMSC05A10	Root:1.0;Bacteria:1.0;Proteobacteria:1.0;Betaproteobacteria:1.0;Burkholderiales:1.0;Alcaligenaceae:1.0;Oligella:1.0;	183x	100	124	0	0	137	2421357	17674	2977	172172	66981	13	10608	44	46.1	2019-07-07 13:45:38	2278	2180	44	38	4		Bacteria	1	Proteobacteria	1	Betaproteobacteria	1	Burkholderiales	1
	HMPREF2633	HMSC072C05	PRJNA296240	SAMN04477517	LTJL00000000	https://www.ncbi.nlm.nih.gov/nuccore/NZ_LTJL00000000	LINK	-	Y	-	sputum	Oral	Respiratory	Lower	Respiratory; Lower	CL0386		Neisseria sp. HMSC072C05	Root:1.0;Bacteria:1.0;Proteobacteria:1.0;Betaproteobacteria:1.0;Neisseriales:1.0;Neisseriaceae:1.0;Neisseria:1.0;	183x	99.2	120	0	3	124	2180810	17587	9686	118766	40844	19	10056	61	49.3	2019-07-07 14:41:18	2185	1999	53	46	4		Bacteria	1	Proteobacteria	1	Betaproteobacteria	1	Neisseriales	1
	HMPREF2639	HMSC078D05	PRJNA296246	SAMN04477519	LTJJ00000000	https://www.ncbi.nlm.nih.gov/nuccore/NZ_LTJJ00000000	LINK	-	Y	-	tracheal_aspirate	Respiratory	Respiratory	Lower	Respiratory; Lower	CL0439		Staphylococcus sp. HMSC078D05	Root:1.0;Bacteria:1.0;Firmicutes:1.0;Bacilli:1.0;Bacillales:1.0;Staphylococcaceae:1.0;Staphylococcus:1.0;	182x	100	124	0	0	93	2190112	23550	5407	159167	66527	12	16132	34	31.3	2019-07-07 14:15:40	2195	2100	45	38	4		Bacteria	1	Firmicutes	1	Bacilli	1	Bacillales	1
	HMPREF3043	HMSC073A11	PRJNA300186	SAMN04480449	LTST00000000	https://www.ncbi.nlm.nih.gov/nuccore/NZ_LTST00000000	LINK	Y	-	-	abscess_l_hip	Abscess	Joint	Hip	Joint; Hip	CL0533		Eikenella sp. HMSC073A11	Root:1.0;Bacteria:1.0;Proteobacteria:1.0;Betaproteobacteria:1.0;Neisseriales:1.0;Neisseriaceae:1.0;Eikenella:0.8;	182x	89.5	111	0	0	112	2192532	19576	12898	94130	44634	17	14709	54	55.7	2019-07-07 18:10:06	2161	2021	51	44	4		Bacteria	1	Proteobacteria	1	Betaproteobacteria	1	Neisseriales	1
	HMPREF2629	HMSC034C12	PRJNA296236	SAMN04498614	LTRZ00000000	https://www.ncbi.nlm.nih.gov/nuccore/NZ_LTRZ00000000	LINK	-	Y	-	urine	Urine	Urinary Tract	-	Urinary Tract; -	CL0439		Staphylococcus sp. HMSC034C12	Root:1.0;Bacteria:1.0;Firmicutes:1.0;Bacilli:1.0;Bacillales:1.0;Staphylococcaceae:1.0;Staphylococcus:1.0;	181x	100	124	0	0	71	2201805	31011	16322	219462	67376	10	18341	33	31.3	2019-07-07 18:08:37	2206	2113	47	41	4		Bacteria	1	Firmicutes	1	Bacilli	1	Bacillales	1
	HMPREF2601	HMSC072B12	PRJNA296208	SAMN04477501	LTJW00000000	https://www.ncbi.nlm.nih.gov/nuccore/NZ_LTJW00000000	LINK	-	Y	-	sputum	Oral	Respiratory	Lower	Respiratory; Lower	CL0386		Neisseria sp. HMSC072B12	Root:1.0;Bacteria:1.0;Proteobacteria:1.0;Betaproteobacteria:1.0;Neisseriales:1.0;Neisseriaceae:1.0;Neisseria:1.0;	180x	100	123	0	1	91	2213105	24320	2663	142985	92992	9	23743	27	49.1	2019-07-07 14:25:31	2213	2042	52	45	4		Bacteria	1	Proteobacteria	1	Betaproteobacteria	1	Neisseriales	1
	HMPREF2662	HMSC074B09	PRJNA296269	SAMN04477522	LTJD00000000	https://www.ncbi.nlm.nih.gov/nuccore/NZ_LTJD00000000	LINK	-	Y	-	sputum	Oral	Respiratory	Lower	Respiratory; Lower	CL0439		Staphylococcus sp. HMSC074B09	Root:1.0;Bacteria:1.0;Firmicutes:1.0;Bacilli:1.0;Bacillales:1.0;Staphylococcaceae:1.0;Staphylococcus:1.0;	180x	100	122	0	2	123	2212552	17988	3810	112298	57126	15	15770	44	31.3	2019-07-07 14:20:23	2256	2126	45	35	4		Bacteria	1	Firmicutes	1	Bacilli	1	Bacillales	1
	HMPREF2711	HMSC070A01	PRJNA296318	SAMN04477548	LTII00000000	https://www.ncbi.nlm.nih.gov/nuccore/NZ_LTII00000000	LINK	-	Y	-	sputum	Oral	Respiratory	Lower	Respiratory; Lower	CL0522		Neisseria sp. HMSC070A01	Root:1.0;Bacteria:1.0;Proteobacteria:1.0;Betaproteobacteria:1.0;Neisseriales:1.0;Neisseriaceae:1.0;Neisseria:1.0;	180x	100	123	0	1	52	2210076	42501	25414	246925	73596	10	34653	25	49.5	2019-07-07 14:57:19	2182	2068	51	44	4		Bacteria	1	Proteobacteria	1	Betaproteobacteria	1	Neisseriales	1
	HMPREF2893	HMSC072C09	PRJNA300047	SAMN04480070	LTXE00000000	https://www.ncbi.nlm.nih.gov/nuccore/NZ_LTXE00000000	LINK	-	Y	-	sputum_induced	Oral	Respiratory	Lower	Respiratory; Lower	CL0361		Streptococcus sp. HMSC072C09	Root:1.0;Bacteria:1.0;Firmicutes:1.0;Bacilli:1.0;Lactobacillales:1.0;Streptococcaceae:1.0;Streptococcus:1.0;	180x	100	122	0	2	85	2126698	25020	10133	188368	67289	11	15950	36	42	2019-08-25 10:21:58	2160	1987	54	43	4		Bacteria	1	Firmicutes	1	Bacilli	1	Lactobacillales	1
	HMPREF2917	HMSC061E03	PRJNA300071	SAMN04480345	LTWN00000000	https://www.ncbi.nlm.nih.gov/nuccore/NZ_LTWN00000000	LINK	-	Y	-	sputum	Oral	Respiratory	Lower	Respiratory; Lower	CL0361		Streptococcus sp. HMSC061E03	Root:1.0;Bacteria:1.0;Firmicutes:1.0;Bacilli:1.0;Lactobacillales:1.0;Streptococcaceae:1.0;Streptococcus:1.0;	180x	100	121	0	3	92	2208548	24006	17889	129387	46708	16	21282	42	41.6	2019-07-07 16:56:51	2233	2048	46	36	4		Bacteria	1	Firmicutes	1	Bacilli	1	Lactobacillales	1
	HMPREF2672	HMSC068D07	PRJNA296279	SAMN04477529	LTIZ00000000	https://www.ncbi.nlm.nih.gov/nuccore/NZ_LTIZ00000000	LINK	-	Y	-	vaginal/rectal	Genital_F	Skin	Genital (female)	Skin; Genital (female)	CL0439		Staphylococcus sp. HMSC068D07	Root:1.0;Bacteria:1.0;Firmicutes:1.0;Bacilli:1.0;Bacillales:1.0;Staphylococcaceae:1.0;Staphylococcus:1.0;	180x	100	124	0	0	64	2222009	34719	4011	315963	110843	7	29831	20	31.4	2019-07-07 14:23:39	2212	2115	40	34	4		Bacteria	1	Firmicutes	1	Bacilli	1	Bacillales	1
	HMPREF2926	HMSC078D09	PRJNA300080	SAMN04480352	LTWF00000000	https://www.ncbi.nlm.nih.gov/nuccore/NZ_LTWF00000000	LINK	-	Y	-	tissies_l_great_toe	Tissue	Skin	Food	Skin; Food	CL0361		Streptococcus sp. HMSC078D09	Root:1.0;Bacteria:1.0;Firmicutes:1.0;Bacilli:1.0;Lactobacillales:1.0;Streptococcaceae:1.0;Streptococcus:1.0;	180x	100	122	0	2	82	2158470	26323	14754	148494	56570	12	18120	37	41.6	2019-07-07 16:53:54	2194	2035	46	39	4		Bacteria	1	Firmicutes	1	Bacilli	1	Lactobacillales	1
	HMPREF2678	HMSC058E07	PRJNA296285	SAMN04477532	LTIW00000000	https://www.ncbi.nlm.nih.gov/nuccore/NZ_LTIW00000000	LINK	-	Y	-	tisssue_r	Tissue	Unknown	-	Unknown; -	CL0201		Corynebacterium sp. HMSC058E07	Root:1.0;Bacteria:1.0;Actinobacteria:1.0;Actinobacteria:1.0;Actinomycetales:1.0;Corynebacteriaceae:1.0;Corynebacterium:1.0;	180x	100	121	1	2	93	2221136	23883	3365	374298	79085	7	19195	30	62	2019-07-07 15:19:34	2011	1874	56	48	3		Bacteria	1	Actinobacteria	1	Actinobacteria	1	Actinomycetales	1
	HMPREF2578	HMSC072H03	PRJNA296185	SAMN04495799	LTJZ00000000	https://www.ncbi.nlm.nih.gov/nuccore/NZ_LTJZ00000000	LINK	-	Y	-	urine	Urine	Urinary Tract	-	Urinary Tract; -	CL0439		Staphylococcus sp. HMSC072H03	Root:1.0;Bacteria:1.0;Firmicutes:1.0;Bacilli:1.0;Bacillales:1.0;Staphylococcaceae:1.0;Staphylococcus:1.0;	180x	100	124	0	0	80	2210652	27633	1495	269239	168484	5	32110	17	31.3	2019-07-07 14:04:29	2203	2092	42	36	4		Bacteria	1	Firmicutes	1	Bacilli	1	Bacillales	1
	HMPREF2630	HMSC072B03	PRJNA296237	SAMN04477516	LTJM00000000	https://www.ncbi.nlm.nih.gov/nuccore/NZ_LTJM00000000	LINK	-	Y	-	sputum_induced	Oral	Respiratory	Lower	Respiratory; Lower	CL0028		Rothia sp. HMSC072B03	Root:1.0;Bacteria:1.0;Actinobacteria:1.0;Actinobacteria:1.0;Actinomycetales:1.0;Micrococcaceae:1.0;Rothia:1.0;	179x	100	122	0	2	74	2230328	30140	18123	166229	61093	12	17191	39	62	2019-07-07 15:03:41	1793	1690	57	48	3		Bacteria	1	Actinobacteria	1	Actinobacteria	1	Actinomycetales	1
	HMPREF2797	HMSC061E12	PRJNA299951	SAMN04477613	LTGF00000000	https://www.ncbi.nlm.nih.gov/nuccore/NZ_LTGF00000000	LINK	-	Y	-	sputum	Oral	Respiratory	Lower	Respiratory; Lower	CL0522		Neisseria sp. HMSC061E12	Root:1.0;Bacteria:1.0;Proteobacteria:1.0;Betaproteobacteria:1.0;Neisseriales:1.0;Neisseriaceae:1.0;Neisseria:1.0;	179x	100	123	0	1	82	2224688	27130	675	248930	121883	7	31973	19	48.8	2019-07-07 15:34:40	2175	2028	57	50	4		Bacteria	1	Proteobacteria	1	Betaproteobacteria	1	Neisseriales	1
	HMPREF2824	HMSC063B05	PRJNA299978	SAMN04477637	LTYP00000000	https://www.ncbi.nlm.nih.gov/nuccore/NZ_LTYP00000000	LINK	-	Y	-	sputum	Oral	Respiratory	Lower	Respiratory; Lower	CL0386		Neisseria sp. HMSC063B05	Root:1.0;Bacteria:1.0;Proteobacteria:1.0;Betaproteobacteria:1.0;Neisseriales:1.0;Neisseriaceae:1.0;Neisseria:1.0;	179x	100	123	0	1	95	2203281	23192	450	304274	151013	6	27040	18	49.1	2019-07-07 15:55:15	2214	2054	51	44	4		Bacteria	1	Proteobacteria	1	Betaproteobacteria	1	Neisseriales	1
	HMPREF2904	HMSC072G04	PRJNA300058	SAMN04480066	LTWX00000000	https://www.ncbi.nlm.nih.gov/nuccore/NZ_LTWX00000000	LINK	-	Y	-	throat	Oral	Respiratory	Upper	Respiratory; Upper	CL0361		Streptococcus sp. HMSC072G04	Root:1.0;Bacteria:1.0;Firmicutes:1.0;Bacilli:1.0;Lactobacillales:1.0;Streptococcaceae:1.0;Streptococcus:1.0;	179x	100	121	0	3	110	2229189	20265	9018	110121	54187	15	13978	45	41.7	2019-07-07 16:43:35	2264	2080	43	36	4		Bacteria	1	Firmicutes	1	Bacilli	1	Lactobacillales	1
	HMPREF2876	HMSC073A12	PRJNA300030	SAMN04480044	LTXT00000000	https://www.ncbi.nlm.nih.gov/nuccore/NZ_LTXT00000000	LINK	-	Y	-	vaginal/rectal	Genital_F	Skin	Genital (female)	Skin; Genital (female)	CL0214		Streptococcus sp. HMSC073A12	Root:1.0;Bacteria:1.0;Firmicutes:1.0;Bacilli:1.0;Lactobacillales:1.0;Streptococcaceae:1.0;Streptococcus:1.0;	179x	100	122	1	1	60	1966426	32774	5544	272658	106264	6	36171	18	38.5	2019-08-25 10:08:37	2038	1820	44	36	3		Bacteria	1	Firmicutes	1	Bacilli	1	Lactobacillales	1
	HMPREF3166	HMSC08A12	PRJNA269903	SAMN03434239	LWNW00000000	https://www.ncbi.nlm.nih.gov/nuccore/NZ_LWNW00000000	LINK	-	Y	-	urine	Urine	Urinary Tract	-	Urinary Tract; -	CL0201		Corynebacterium sp. HMSC08A12	Root:1.0;Bacteria:1.0;Actinobacteria:1.0;Actinobacteria:1.0;Actinomycetales:1.0;Corynebacteriaceae:1.0;Corynebacterium:1.0;	179x	100	122	1	1	43	2215544	51524	26147	222544	100952	8	45405	20	62.9	2019-07-07 13:20:06	1988	1886	56	49	3		Bacteria	1	Actinobacteria	1	Actinobacteria	1	Actinomycetales	1
	HMPREF3047	HMSC075C10	PRJNA300190	SAMN04480456	LTSP00000000	https://www.ncbi.nlm.nih.gov/nuccore/NZ_LTSP00000000	LINK	-	Y	-	sputum_induced	Oral	Respiratory	Lower	Respiratory; Lower	CL0386		Neisseria sp. HMSC075C10	Root:1.0;Bacteria:1.0;Proteobacteria:1.0;Betaproteobacteria:1.0;Neisseriales:1.0;Neisseriaceae:1.0;Neisseria:1.0;	179x	99.2	122	0	1	103	2223557	21588	8475	227046	46750	14	19717	42	49.4	2019-07-07 17:51:05	2222	2060	53	46	4		Bacteria	1	Proteobacteria	1	Betaproteobacteria	1	Neisseriales	1
	HMPREF2557	HMSC064F03	PRJNA296164	SAMN04498574	LTPO00000000	https://www.ncbi.nlm.nih.gov/nuccore/NZ_LTPO00000000	LINK	-	Y	-	sputum	Oral	Respiratory	Lower	Respiratory; Lower	CL0522		Neisseria sp. HMSC064F03	Root:1.0;Bacteria:1.0;Proteobacteria:1.0;Betaproteobacteria:1.0;Neisseriales:1.0;Neisseriaceae:1.0;Neisseria:1.0;	178x	100	123	0	1	145	2246669	15494	7375	105737	33730	21	10764	65	49.2	2019-07-07 19:19:09	2250	2071	50	42	4		Bacteria	1	Proteobacteria	1	Betaproteobacteria	1	Neisseriales	1
	HMPREF2972	HMSC066B07	PRJNA300126	SAMN04480396	LTUT00000000	https://www.ncbi.nlm.nih.gov/nuccore/NZ_LTUT00000000	LINK	-	Y	-	trachael_aspirate	Respiratory	Respiratory	Lower	Respiratory; Lower	CL0522		Neisseria sp. HMSC066B07	Root:1.0;Bacteria:1.0;Proteobacteria:1.0;Betaproteobacteria:1.0;Neisseriales:1.0;Neisseriaceae:1.0;Neisseria:1.0;	178x	100	124	0	0	183	2245144	12269	360	269035	113528	6	26413	20	49.1	2019-07-07 17:26:24	2252	2042	75	53	4		Bacteria	1	Proteobacteria	1	Betaproteobacteria	1	Neisseriales	1
	HMPREF2991	HMSC072D07	PRJNA300145	SAMN04480412	LTUB00000000	https://www.ncbi.nlm.nih.gov/nuccore/NZ_LTUB00000000	LINK	-	Y	-	sputum	Oral	Respiratory	Lower	Respiratory; Lower	CL0514		Streptococcus sp. HMSC072D07	Root:1.0;Bacteria:1.0;Firmicutes:1.0;Bacilli:1.0;Lactobacillales:1.0;Streptococcaceae:1.0;Streptococcus:1.0;	178x	100	123	0	1	108	2125739	19683	1096	186216	108014	8	19042	27	40.9	2019-07-15 08:55:17	2142	1994	43	37	3		Bacteria	1	Firmicutes	1	Bacilli	1	Lactobacillales	1
	HMPREF2696	HMSC058F07	PRJNA296303	SAMN04477541	LTIN00000000	https://www.ncbi.nlm.nih.gov/nuccore/NZ_LTIN00000000	LINK	-	Y	-	throat	Oral	Respiratory	Upper	Respiratory; Upper	CL0386		Neisseria sp. HMSC058F07	Root:1.0;Bacteria:1.0;Proteobacteria:1.0;Betaproteobacteria:1.0;Neisseriales:1.0;Neisseriaceae:1.0;Neisseria:1.0;	177x	100	123	0	1	111	2255793	20322	3118	137743	59187	14	21631	39	49.1	2019-07-07 15:11:39	2272	2098	51	44	4		Bacteria	1	Proteobacteria	1	Betaproteobacteria	1	Neisseriales	1
	HMPREF2877	HMSC072D03	PRJNA300031	SAMN04480045	LWQK00000000	https://www.ncbi.nlm.nih.gov/nuccore/NZ_LWQK00000000	LINK	-	Y	-	vaginal/rectal	Genital_F	Skin	Genital (female)	Skin; Genital (female)	CL0349		Streptococcus sp. HMSC072D03	Root:1.0;Bacteria:1.0;Firmicutes:1.0;Bacilli:1.0;Lactobacillales:1.0;Streptococcaceae:1.0;Streptococcus:1.0;	177x	100	122	0	2	153	2236494	14618	3613	104233	38162	20	13356	58	39.5	2019-07-07 16:22:53	2117	1961	43	33	4		Bacteria	1	Firmicutes	1	Bacilli	1	Lactobacillales	1
	HMPREF3149	HMSC05E07	PRJNA269886	SAMN03433339	LWOI00000000	https://www.ncbi.nlm.nih.gov/nuccore/NZ_LWOI00000000	LINK	-	Y	-	urine	Urine	Urinary Tract	-	Urinary Tract; -	CL0311		Corynebacterium sp. HMSC05E07	Root:1.0;Bacteria:1.0;Actinobacteria:1.0;Actinobacteria:1.0;Actinomycetales:1.0;Corynebacteriaceae:1.0;Corynebacterium:1.0;	177x	100	123	1	0	123	2795322	22726	2831	261272	84586	11	17423	38	60	2019-07-07 13:27:31	2621	2459	61	54	3		Bacteria	1	Actinobacteria	1	Actinobacteria	1	Actinomycetales	1
	HMPREF2873	HMSC075H09	PRJNA300027	SAMN04480041	LWQL00000000	https://www.ncbi.nlm.nih.gov/nuccore/NZ_LWQL00000000	LINK	-	Y	-	tracheal_aspirate	Respiratory	Respiratory	Lower	Respiratory; Lower	CL0439		Staphylococcus sp. HMSC075H09	Root:1.0;Bacteria:1.0;Firmicutes:1.0;Bacilli:1.0;Bacillales:1.0;Staphylococcaceae:1.0;Staphylococcus:1.0;	177x	99.2	123	0	0	132	2257365	17101	2488	191366	58921	13	13633	41	31.2	2019-07-07 16:07:22	2263	2123	46	39	4		Bacteria	1	Firmicutes	1	Bacilli	1	Bacillales	1
	HMPREF2892	HMSC061A03	PRJNA300046	SAMN04480059	LTXF00000000	https://www.ncbi.nlm.nih.gov/nuccore/NZ_LTXF00000000	LINK	-	Y	-	urine	Urine	Urinary Tract	-	Urinary Tract; -	CL0358		Aerococcus sp. HMSC061A03	Root:1.0;Bacteria:1.0;Firmicutes:1.0;Bacilli:1.0;Lactobacillales:1.0;Aerococcaceae:1.0;Aerococcus:1.0;	177x	96	118	0	1	113	2170654	19209	7587	200333	57511	10	9443	50	47	2019-07-07 16:25:35	1986	1906	62	55	4		Bacteria	1	Firmicutes	1	Bacilli	1	Lactobacillales	1
	HMPREF2712	HMSC064F07	PRJNA296319	SAMN04498655	LTPN00000000	https://www.ncbi.nlm.nih.gov/nuccore/NZ_LTPN00000000	LINK	-	Y	-	sputum	Oral	Respiratory	Lower	Respiratory; Lower	CL0028		Rothia sp. HMSC064F07	Root:1.0;Bacteria:1.0;Actinobacteria:1.0;Actinobacteria:1.0;Actinomycetales:1.0;Micrococcaceae:1.0;Rothia:1.0;	176x	100	121	0	3	64	2262415	35350	6923	259914	169082	6	27002	20	59.5	2019-07-07 19:51:58	1787	1695	58	49	3		Bacteria	1	Actinobacteria	1	Actinobacteria	1	Actinomycetales	1
	HMPREF2828	HMSC071A01	PRJNA299982	SAMN04477641	LTFD00000000	https://www.ncbi.nlm.nih.gov/nuccore/NZ_LTFD00000000	LINK	-	Y	-	throat	Oral	Respiratory	Upper	Respiratory; Upper	CL0522		Neisseria sp. HMSC071A01	Root:1.0;Bacteria:1.0;Proteobacteria:1.0;Betaproteobacteria:1.0;Neisseriales:1.0;Neisseriaceae:1.0;Neisseria:1.0;	176x	100	123	0	1	101	2266232	22438	1796	132037	72318	11	24120	30	49.1	2019-07-07 15:58:35	2261	2117	53	46	4		Bacteria	1	Proteobacteria	1	Betaproteobacteria	1	Neisseriales	1
	HMPREF2872	HMSC069H12	PRJNA300026	SAMN04480040	LTXW00000000	https://www.ncbi.nlm.nih.gov/nuccore/NZ_LTXW00000000	LINK	-	Y	-	sputum	Oral	Respiratory	Lower	Respiratory; Lower	CL0607		Neisseria sp. HMSC069H12	Root:1.0;Bacteria:1.0;Proteobacteria:1.0;Betaproteobacteria:1.0;Neisseriales:1.0;Neisseriaceae:1.0;Neisseria:1.0;	176x	100	124	0	0	126	2267251	17994	8167	137408	39982	16	14250	53	49.1	2019-07-07 16:39:09	2275	2082	54	47	4		Bacteria	1	Proteobacteria	1	Betaproteobacteria	1	Neisseriales	1
	HMPREF2894	HMSC066G02	PRJNA300048	SAMN04480060	LTXD00000000	https://www.ncbi.nlm.nih.gov/nuccore/NZ_LTXD00000000	LINK	-	Y	-	sputum	Oral	Respiratory	Lower	Respiratory; Lower	CL0028		Rothia sp. HMSC066G02	Root:1.0;Bacteria:1.0;Actinobacteria:1.0;Actinobacteria:1.0;Actinomycetales:1.0;Micrococcaceae:1.0;Rothia:1.0;	176x	100	122	0	2	77	2264654	29411	4071	205711	80971	9	23452	27	59.5	2019-07-07 17:06:02	1787	1697	58	49	3		Bacteria	1	Actinobacteria	1	Actinobacteria	1	Actinomycetales	1
	HMPREF3148	HMSC05D08	PRJNA269885	SAMN03433348	LWOJ00000000	https://www.ncbi.nlm.nih.gov/nuccore/NZ_LWOJ00000000	LINK	-	-	Y	urine	Urine	Urinary Tract	-	Urinary Tract ; -	CL0023		Corynebacterium sp. HMSC05D08	Root:1.0 ;Bacteria:1.0 ;Actinobacteria:1.0 ;Actinobacteria:1.0 ;Actinomycetales:1.0 ;Corynebacteriaceae:1.0 ;Corynebacterium:1.0 ;	176x	100	122	1	1	105	2812370	26784	4758	289396	84293	10	22445	34	59.3	2019-07-07 13:20:36	2648	2492	57	51	3		Bacteria	1	Actinobacteria	1	Actinobacteria	1	Actinomycetales	1
	HMPREF2637	HMSC065H07	PRJNA296244	SAMN04498619	LTPK00000000	https://www.ncbi.nlm.nih.gov/nuccore/NZ_LTPK00000000	LINK	-	Y	-	sputum_induced	Oral	Respiratory	Lower	Respiratory; Lower	CL0349		Streptococcus sp. HMSC065H07	Root:1.0;Bacteria:1.0;Firmicutes:1.0;Bacilli:1.0;Lactobacillales:1.0;Streptococcaceae:1.0;Streptococcus:1.0;	175x	100	123	0	1	111	2278814	20530	2763	157023	69573	11	18520	35	39.5	2019-07-07 19:11:48	2174	2025	41	34	4		Bacteria	1	Firmicutes	1	Bacilli	1	Lactobacillales	1
	HMPREF2842	HMSC069C10	PRJNA299996	SAMN04477654	LTEP00000000	https://www.ncbi.nlm.nih.gov/nuccore/NZ_LTEP00000000	LINK	-	Y	-	sputum	Oral	Respiratory	Lower	Respiratory; Lower	CL0369		Rothia sp. HMSC069C10	Root:1.0;Bacteria:1.0;Actinobacteria:1.0;Actinobacteria:1.0;Actinomycetales:1.0;Micrococcaceae:1.0;Rothia:1.0;	175x	100	122	0	2	88	2279614	25905	12400	201984	62208	11	18869	37	59.5	2019-07-07 16:25:07	1820	1718	56	48	3		Bacteria	1	Actinobacteria	1	Actinobacteria	1	Actinomycetales	1
	HMPREF2737	HMSC069D12	PRJNA296345	SAMN04477563	LTHW00000000	https://www.ncbi.nlm.nih.gov/nuccore/NZ_LTHW00000000	LINK	-	Y	-	vaginal/rectal	Genital_F	Skin	Genital (female)	Skin; Genital (female)	CL0465		Staphylococcus sp. HMSC069D12	Root:1.0;Bacteria:1.0;Firmicutes:1.0;Bacilli:1.0;Bacillales:1.0;Staphylococcaceae:1.0;Staphylococcus:1.0;	175x	100	123	0	1	67	2281447	34051	6700	359694	92559	8	30301	24	32.6	2019-07-07 14:54:46	2266	2104	39	31	4		Bacteria	1	Firmicutes	1	Bacilli	1	Bacillales	1
	HMPREF2889	HMSC063F02	PRJNA300043	SAMN04480054	LTXI00000000	https://www.ncbi.nlm.nih.gov/nuccore/NZ_LTXI00000000	LINK	-	Y	-	vaginal/rectal	Genital_F	Skin	Genital (female)	Skin; Genital (female)	CL0439		Staphylococcus sp. HMSC063F02	Root:1.0;Bacteria:1.0;Firmicutes:1.0;Bacilli:1.0;Bacillales:1.0;Staphylococcaceae:1.0;Staphylococcus:1.0;	175x	100	124	0	0	65	2121425	32637	9029	252202	99167	7	21682	24	31.4	2019-08-25 10:06:13	2109	2023	38	31	4		Bacteria	1	Firmicutes	1	Bacilli	1	Bacillales	1
	HMPREF3068	HMSC17G08	PRJNA269805	SAMN03436201	LWNO00000000	https://www.ncbi.nlm.nih.gov/nuccore/NZ_LWNO00000000	LINK	-	Y	-	trach_aspirate	Respiratory	Respiratory	Lower	Respiratory ; Lower	CL0507		Lactobacillus sp. HMSC17G08	Root:1.0 ;Bacteria:1.0 ;Firmicutes:1.0 ;Bacilli:1.0 ;Lactobacillales:1.0 ;Lactobacillaceae:1.0 ;Lactobacillus:1.0 ;	175x	99.2	122	1	0	121	2833774	23420	15618	149268	41060	21	13543	68	46.7	2019-07-07 13:43:22	2845	2668	53	48	3		Bacteria	1	Firmicutes	1	Bacilli	1	Lactobacillales	1
	HMPREF2660	HMSC059D05	PRJNA296267	SAMN04477527	LTJE00000000	https://www.ncbi.nlm.nih.gov/nuccore/NZ_LTJE00000000	LINK	-	Y	-	urine	Urine	Urinary Tract	-	Urinary Tract; -	CL0073		Weeksella sp. HMSC059D05	Root:1.0;Bacteria:1.0;Bacteroidetes:1.0;Flavobacteria:1.0;Flavobacteriales:1.0;Flavobacteriaceae:1.0;Weeksella:1.0;	175x	99.2	121	0	2	56	2273572	40600	11777	302180	122296	6	27122	20	35.8	2019-07-07 14:32:19	2134	2045	48	43	3		Bacteria	1	Bacteroidetes	1	Flavobacteria	1	Flavobacteriales	1
	HMPREF2541	HMSC061C02	PRJNA296148	SAMN04495803	LTKM00000000	https://www.ncbi.nlm.nih.gov/nuccore/NZ_LTKM00000000	LINK	Y	-	-	trach_aspirate	Respiratory	Respiratory	Lower	Respiratory; Lower	CL0533		Eikenella sp. HMSC061C02	Root:1.0;Bacteria:1.0;Proteobacteria:1.0;Betaproteobacteria:1.0;Neisseriales:1.0;Neisseriaceae:1.0;Eikenella:0.59;	175x	89.5	111	0	0	111	2280973	20549	14950	112803	33567	19	12439	60	55.8	2019-07-07 14:19:44	2339	2198	52	45	4		Bacteria	1	Proteobacteria	1	Betaproteobacteria	1	Neisseriales	1
	HMPREF2971	HMSC066G07	PRJNA300125	SAMN04480395	LTUU00000000	https://www.ncbi.nlm.nih.gov/nuccore/NZ_LTUU00000000	LINK	-	Y	-	sputum	Oral	Respiratory	Lower	Respiratory; Lower	CL0369		Rothia sp. HMSC066G07	Root:1.0;Bacteria:1.0;Actinobacteria:1.0;Actinobacteria:1.0;Actinomycetales:1.0;Micrococcaceae:1.0;Rothia:1.0;	174x	100	122	0	2	64	2294687	35854	16110	219515	77840	9	23912	28	59.6	2019-07-07 17:43:17	1827	1731	57	49	3		Bacteria	1	Actinobacteria	1	Actinobacteria	1	Actinomycetales	1
	HMPREF2919	HMSC068E02	PRJNA300073	SAMN04480346	LTWL00000000	https://www.ncbi.nlm.nih.gov/nuccore/NZ_LTWL00000000	LINK	-	Y	-	nasal	Nasal	Skin	Nose	Skin; Nose	CL0028		Rothia sp. HMSC068E02	Root:1.0;Bacteria:1.0;Actinobacteria:1.0;Actinobacteria:1.0;Actinomycetales:1.0;Micrococcaceae:1.0;Rothia:1.0;	174x	100	122	0	2	71	2293039	32296	13155	197738	89826	9	20271	28	59.5	2019-07-07 17:18:39	1803	1709	60	50	3		Bacteria	1	Actinobacteria	1	Actinobacteria	1	Actinomycetales	1
	HMPREF2528	HMSC078H08	PRJNA296135	SAMN04456733	LTKQ00000000	https://www.ncbi.nlm.nih.gov/nuccore/NZ_LTKQ00000000	LINK	-	Y	-	tracheal_aspirate	Respiratory	Respiratory	Lower	Respiratory; Lower	CL0028		Rothia sp. HMSC078H08	Root:1.0;Bacteria:1.0;Actinobacteria:1.0;Actinobacteria:1.0;Actinomycetales:1.0;Micrococcaceae:1.0;Rothia:1.0;	173x	100	121	0	3	62	2308483	37234	21365	192165	79323	10	23568	29	59.6	2019-07-07 14:24:53	1809	1719	55	47	3		Bacteria	1	Actinobacteria	1	Actinobacteria	1	Actinomycetales	1
	HMPREF2749	HMSC075F09	PRJNA299903	SAMN04477587	LTHR00000000	https://www.ncbi.nlm.nih.gov/nuccore/NZ_LTHR00000000	LINK	-	Y	-	throat	Oral	Respiratory	Upper	Respiratory; Upper	CL0369		Rothia sp. HMSC075F09	Root:1.0;Bacteria:1.0;Actinobacteria:1.0;Actinobacteria:1.0;Actinomycetales:1.0;Micrococcaceae:1.0;Rothia:1.0;	173x	100	122	0	2	94	2304298	24514	2998	202271	74420	11	22072	31	59.5	2019-07-07 15:28:51	1823	1713	58	49	3		Bacteria	1	Actinobacteria	1	Actinobacteria	1	Actinomycetales	1
	HMPREF2759	HMSC061D01	PRJNA299913	SAMN04477598	LTHK00000000	https://www.ncbi.nlm.nih.gov/nuccore/NZ_LTHK00000000	LINK	-	Y	-	throat	Oral	Respiratory	Upper	Respiratory; Upper	CL0238		Streptococcus sp. HMSC061D01	Root:1.0;Bacteria:1.0;Firmicutes:1.0;Bacilli:1.0;Lactobacillales:1.0;Streptococcaceae:1.0;Streptococcus:1.0;	173x	100	123	0	1	72	2016981	28014	1516	267321	110245	6	24624	23	38.8	2019-08-25 10:00:44	2024	1873	44	38	3		Bacteria	1	Firmicutes	1	Bacilli	1	Lactobacillales	1
	HMPREF2837	HMSC071D03	PRJNA299991	SAMN04477649	LTEU00000000	https://www.ncbi.nlm.nih.gov/nuccore/NZ_LTEU00000000	LINK	-	Y	-	bal	BAL	Respiratory	Lower	Respiratory; Lower	CL0488		Streptococcus sp. HMSC071D03	Root:1.0;Bacteria:1.0;Firmicutes:1.0;Bacilli:1.0;Lactobacillales:1.0;Streptococcaceae:1.0;Streptococcus:1.0;	173x	100	121	0	3	218	2113082	9693	2001	81682	29787	26	7949	79	39.2	2019-08-25 10:11:18	2197	1963	40	34	3		Bacteria	1	Firmicutes	1	Bacilli	1	Lactobacillales	1
	HMPREF2619	HMSC074B11	PRJNA296226	SAMN04477510	LTLD00000000	https://www.ncbi.nlm.nih.gov/nuccore/NZ_LTLD00000000	LINK	-	Y	-	sputum	Oral	Respiratory	Lower	Respiratory; Lower	CL0524		Streptococcus sp. HMSC074B11	Root:1.0;Bacteria:1.0;Firmicutes:1.0;Bacilli:1.0;Lactobacillales:1.0;Streptococcaceae:1.0;Streptococcus:1.0;	172x	100	123	0	1	157	2124901	13534	1180	124695	46740	17	12805	48	39.1	2019-08-25 10:04:51	2182	1998	38	31	3		Bacteria	1	Firmicutes	1	Bacilli	1	Lactobacillales	1
	HMPREF2700	HMSC068C04	PRJNA296307	SAMN04477543	LTIL00000000	https://www.ncbi.nlm.nih.gov/nuccore/NZ_LTIL00000000	LINK	-	Y	-	sputum_induced	Oral	Respiratory	Lower	Respiratory; Lower	CL0522		Neisseria sp. HMSC068C04	Root:1.0;Bacteria:1.0;Proteobacteria:1.0;Betaproteobacteria:1.0;Neisseriales:1.0;Neisseriaceae:1.0;Neisseria:1.0;	172x	100	124	0	0	173	2323871	13433	933	109783	52003	15	14580	44	48.6	2019-07-07 14:54:00	2301	2152	48	41	4		Bacteria	1	Proteobacteria	1	Betaproteobacteria	1	Neisseriales	1
	HMPREF3102	HMSC30C05	PRJNA269839	SAMN03436227	LWNK00000000	https://www.ncbi.nlm.nih.gov/nuccore/LWNK00000000	LINK	-	-	Y	urine	Urine	Urinary Tract	-	Urinary Tract ; -	CL0211		Micrococcus sp. HMSC30C05	Root:1.0 ;Bacteria:1.0 ;Actinobacteria:1.0 ;Actinobacteria:1.0 ;Actinomycetales:1.0 ;Micrococcaceae:1.0 ;Micrococcus:1.0 ;	172x	98.4	113	0	9	826	2362415	2860	1946	30154	4218	159	1299	554	72.2	2016-04-22 15:18:58	2.544	1927	47	42	3		Bacteria	1	Actinobacteria	1	Actinobacteria	1	Actinomycetales	1
	HMPREF2682	HMSC061D12	PRJNA296289	SAMN04498645	LTQJ00000000	https://www.ncbi.nlm.nih.gov/nuccore/NZ_LTQJ00000000	LINK	-	Y	-	sputum	Oral	Respiratory	Lower	Respiratory; Lower	CL0028		Rothia sp. HMSC061D12	Root:1.0;Bacteria:1.0;Actinobacteria:1.0;Actinobacteria:1.0;Actinomycetales:1.0;Micrococcaceae:1.0;Rothia:1.0;	171x	100	121	0	3	60	2331835	38864	17427	228472	104363	7	28035	25	59.6	2019-07-07 19:49:49	1850	1759	57	48	3		Bacteria	1	Actinobacteria	1	Actinobacteria	1	Actinomycetales	1
	HMPREF2884	HMSC073B08	PRJNA300038	SAMN04480051	LTXN00000000	https://www.ncbi.nlm.nih.gov/nuccore/NZ_LTXN00000000	LINK	-	Y	-	sputum	Oral	Respiratory	Lower	Respiratory; Lower	CL0028		Rothia sp. HMSC073B08	Root:1.0;Bacteria:1.0;Actinobacteria:1.0;Actinobacteria:1.0;Actinomycetales:1.0;Micrococcaceae:1.0;Rothia:1.0;	171x	100	121	0	3	105	2266308	21584	3083	206086	94603	8	17687	32	59.5	2019-07-07 16:55:15	1802	1701	56	48	3		Bacteria	1	Actinobacteria	1	Actinobacteria	1	Actinomycetales	1
	HMPREF2620	HMSC077B09	PRJNA296227	SAMN04477511	LTLC00000000	https://www.ncbi.nlm.nih.gov/nuccore/NZ_LTLC00000000	LINK	-	Y	-	vaginal/rectal	Genital_F	Skin	Genital (female)	Skin; Genital (female)	CL0465		Staphylococcus sp. HMSC077B09	Root:1.0;Bacteria:1.0;Firmicutes:1.0;Bacilli:1.0;Bacillales:1.0;Staphylococcaceae:1.0;Staphylococcus:1.0;	171x	100	124	0	0	87	2332859	26814	9255	255473	63801	10	19234	34	32.5	2019-07-07 13:39:18	2320	2188	39	32	4		Bacteria	1	Firmicutes	1	Bacilli	1	Bacillales	1
	HMPREF3140	HMSC16A12	PRJNA269877	SAMN03287029	LUAP00000000	https://www.ncbi.nlm.nih.gov/nuccore/NZ_LUAP00000000	LINK	-	-	Y	urine_cvs	Urine	Urinary Tract	-	Urinary Tract ; -	CL0097		Klebsiella sp. HMSC16A12	Root:1.0 ;Bacteria:1.0 ;Proteobacteria:1.0 ;Gammaproteobacteria:1.0 ;Enterobacteriales:1.0 ;Enterobacteriaceae:1.0 ;Klebsiella:0.98 ;	171x	98.4	122	0	0	185	5362874	28989	8364	243223	80389	23	21665	70	57.2	2019-06-13 06:46:50	5323	5084	75	61	8		Bacteria	1	Proteobacteria	1	Gammaproteobacteria	1	Enterobacteriales	1
	HMPREF2550	HMSC074A01	PRJNA296157	SAMN04495804	MLJM00000000	https://www.ncbi.nlm.nih.gov/nuccore/NZ_MLJM00000000	LINK	-	Y	-	vaginal/rectal	Genital_F	Skin	Genital (female)	Skin; Genital (female)	CL0471		Corynebacterium sp. HMSC074A01	Root:1.0;Bacteria:1.0;Actinobacteria:1.0;Actinobacteria:1.0;Actinomycetales:1.0;Corynebacteriaceae:1.0;Corynebacterium:1.0;	171.0x	99.2	121	1	1	120	2545053	21209	781	243525	109583	8	24085	29	64.6	2019-07-07 19:00:59	2369	2254	60	50	3		Bacteria	1	Actinobacteria	1	Actinobacteria	1	Actinomycetales	1
	HMPREF2710	HMSC069D01	PRJNA296317	SAMN04477547	LTIJ00000000	https://www.ncbi.nlm.nih.gov/nuccore/NZ_LTIJ00000000	LINK	-	Y	-	sputum_induced	Oral	Respiratory	Lower	Respiratory; Lower	CL0369		Rothia sp. HMSC069D01	Root:1.0;Bacteria:1.0;Actinobacteria:1.0;Actinobacteria:1.0;Actinomycetales:1.0;Micrococcaceae:1.0;Rothia:1.0;	170x	100	122	0	2	79	2341901	29644	10965	137846	69071	12	20319	33	59.6	2019-07-07 15:17:07	1853	1751	49	44	3		Bacteria	1	Actinobacteria	1	Actinobacteria	1	Actinomycetales	1
	HMPREF2845	HMSC065B04	PRJNA299999	SAMN04477657	LTEN00000000	https://www.ncbi.nlm.nih.gov/nuccore/NZ_LTEN00000000	LINK	-	Y	-	sputum	Oral	Respiratory	Lower	Respiratory; Lower	CL0369		Rothia sp. HMSC065B04	Root:1.0;Bacteria:1.0;Actinobacteria:1.0;Actinobacteria:1.0;Actinomycetales:1.0;Micrococcaceae:1.0;Rothia:1.0;	170x	100	122	0	2	66	2314136	35063	16880	238684	93931	9	17876	30	59.4	2019-07-07 16:44:40	1821	1727	56	46	3		Bacteria	1	Actinobacteria	1	Actinobacteria	1	Actinomycetales	1
	HMPREF2879	HMSC069C04	PRJNA300033	SAMN04480055	LTXR00000000	https://www.ncbi.nlm.nih.gov/nuccore/NZ_LTXR00000000	LINK	-	Y	-	sputum	Oral	Respiratory	Lower	Respiratory; Lower	CL0369		Rothia sp. HMSC069C04	Root:1.0;Bacteria:1.0;Actinobacteria:1.0;Actinobacteria:1.0;Actinomycetales:1.0;Micrococcaceae:1.0;Rothia:1.0;	170x	100	122	0	2	98	2311159	23583	4330	142051	76655	12	18018	33	59.6	2019-07-07 16:51:09	1842	1730	51	45	3		Bacteria	1	Actinobacteria	1	Actinobacteria	1	Actinomycetales	1
	HMPREF2631	HMSC036H09	PRJNA296238	SAMN04498615	LTRG00000000	https://www.ncbi.nlm.nih.gov/nuccore/NZ_LTRG00000000	LINK	-	Y	-	urine	Urine	Urinary Tract	-	Urinary Tract; -	CL0523		Streptococcus sp. HMSC036H09	Root:1.0;Bacteria:1.0;Firmicutes:1.0;Bacilli:1.0;Lactobacillales:1.0;Streptococcaceae:1.0;Streptococcus:1.0;	170x	100	122	0	2	58	2052433	35387	14689	248158	81900	7	26188	23	35.3	2019-07-15 08:35:17	2145	2022	39	33	3		Bacteria	1	Firmicutes	1	Bacilli	1	Lactobacillales	1
	HMPREF3128	HMSC14A10	PRJNA269865	SAMN03433343	LTZR00000000	https://www.ncbi.nlm.nih.gov/nuccore/NZ_LTZR00000000	LINK	-	-	Y	bile	Bile	Abdominal	-	Abdominal ; -	CL0081		Enterococcus sp. HMSC14A10	Root:1.0 ;Bacteria:1.0 ;Firmicutes:1.0 ;Bacilli:1.0 ;Lactobacillales:1.0 ;Enterococcaceae:1.0 ;Enterococcus:1.0 ;	169x	100	123	0	1	187	4435594	23720	3580	217369	85956	18	18093	59	39.2	2019-07-07 13:52:29	4449	4202	51	43	4		Bacteria	1	Firmicutes	1	Bacilli	1	Lactobacillales	1
	HMPREF2729	HMSC061G04	PRJNA296337	SAMN04498662	LTQI00000000	https://www.ncbi.nlm.nih.gov/nuccore/NZ_LTQI00000000	LINK	-	Y	-	vaginal/rectal	Genital_F	Skin	Genital (female)	Skin; Genital (female)	CL0465		Staphylococcus sp. HMSC061G04	Root:1.0;Bacteria:1.0;Firmicutes:1.0;Bacilli:1.0;Bacillales:1.0;Staphylococcaceae:1.0;Staphylococcus:1.0;	169x	100	123	0	1	111	2365809	21314	9113	139201	59786	15	14139	46	32.7	2019-07-07 18:41:15	2361	2258	30	23	4		Bacteria	1	Firmicutes	1	Bacilli	1	Bacillales	1
	HMPREF3054	HMSC071B12	PRJNA300197	SAMN04498691	LTYN00000000	https://www.ncbi.nlm.nih.gov/nuccore/NZ_LTYN00000000	LINK	-	Y	-	abscess_misc	Abscess	Unknown	-	Unknown; -	CL0107		Neisseria sp. HMSC071B12	Root:1.0;Bacteria:1.0;Proteobacteria:1.0;Betaproteobacteria:1.0;Neisseriales:1.0;Neisseriaceae:1.0;Neisseria:1.0;	169x	93.5	115	0	1	203	2347645	11565	6807	60227	23012	34	7465	101	51.4	2019-07-07 20:19:48	2328	2114	54	47	4		Bacteria	1	Proteobacteria	1	Betaproteobacteria	1	Neisseriales	1
	HMPREF2664	HMSC064E03	PRJNA296271	SAMN04498637	LWQA00000000	https://www.ncbi.nlm.nih.gov/nuccore/NZ_LWQA00000000	LINK	-	Y	-	cervical	Genital_F	Abdominal	-	Abdominal; -	CL0465		Staphylococcus sp. HMSC064E03	Root:1.0;Bacteria:1.0;Firmicutes:1.0;Bacilli:1.0;Bacillales:1.0;Staphylococcaceae:1.0;Staphylococcus:1.0;	168x	100	124	0	0	106	2372855	22385	3058	212739	84114	10	21105	30	32.5	2019-07-07 19:05:41	2390	2238	39	31	4		Bacteria	1	Firmicutes	1	Bacilli	1	Bacillales	1
	HMPREF3238	HMSC34B12	PRJNA274509	SAMN04498862	LTNA00000000	https://www.ncbi.nlm.nih.gov/nuccore/NZ_LTNA00000000	LINK	-	Y	-	urine_cvs	Urine	Urinary Tract	-	Urinary Tract; -	CL0465		Staphylococcus sp. HMSC34B12	Root:1.0;Bacteria:1.0;Firmicutes:1.0;Bacilli:1.0;Bacillales:1.0;Staphylococcaceae:1.0;Staphylococcus:1.0;	168x	100	124	0	0	77	2376944	30869	14698	131694	79439	12	21744	33	32.6	2019-07-07 19:57:35	2382	2241	39	31	4		Bacteria	1	Firmicutes	1	Bacilli	1	Bacillales	1
	HMPREF2753	HMSC071C03	PRJNA299907	SAMN04498674	LTYM00000000	https://www.ncbi.nlm.nih.gov/nuccore/NZ_LTYM00000000	LINK	-	Y	-	abscess_misc	Abscess	Unknown	-	Unknown; -	CL0107		Neisseria sp. HMSC071C03	Root:1.0;Bacteria:1.0;Proteobacteria:1.0;Betaproteobacteria:1.0;Neisseriales:1.0;Neisseriaceae:1.0;Neisseria:1.0;	168x	93.5	115	0	1	190	2354777	12394	9044	74674	22147	35	8496	101	51.4	2019-07-07 20:19:50	2337	2125	54	47	4		Bacteria	1	Proteobacteria	1	Betaproteobacteria	1	Neisseriales	1
	HMPREF2900	HMSC065D11	PRJNA300054	SAMN04480063	LTXA00000000	https://www.ncbi.nlm.nih.gov/nuccore/NZ_LTXA00000000	LINK	-	Y	-	wound_r_ear	Wound	Ear	-	Ear; -	CL0509		Staphylococcus sp. HMSC065D11	Root:1.0;Bacteria:1.0;Firmicutes:1.0;Bacilli:1.0;Bacillales:1.0;Staphylococcaceae:1.0;Staphylococcus:1.0;	167x	100	124	0	0	101	2393114	23694	7770	263568	64008	11	17768	40	32	2019-07-07 16:30:36	2371	2242	48	41	4		Bacteria	1	Firmicutes	1	Bacilli	1	Bacillales	1
	HMPREF2642	HMSC055A09	PRJNA296249	SAMN04477525	LTJH00000000	https://www.ncbi.nlm.nih.gov/nuccore/NZ_LTJH00000000	LINK	-	Y	-	ocular_cornea	Eye	Eye	-	Eye; -	CL0509		Staphylococcus sp. HMSC055A09	Root:1.0;Bacteria:1.0;Firmicutes:1.0;Bacilli:1.0;Bacillales:1.0;Staphylococcaceae:1.0;Staphylococcus:1.0;	167x	100	124	0	0	44	2389050	54297	6073	432326	158288	5	60854	14	32.8	2019-07-07 14:26:21	2309	2218	40	33	4		Bacteria	1	Firmicutes	1	Bacilli	1	Bacillales	1
	HMPREF2865	HMSC073G10	PRJNA300019	SAMN04480033	LTYD00000000	https://www.ncbi.nlm.nih.gov/nuccore/NZ_LTYD00000000	LINK	-	Y	-	sputum	Oral	Respiratory	Lower	Respiratory; Lower	CL0522		Neisseria sp. HMSC073G10	Root:1.0;Bacteria:1.0;Proteobacteria:1.0;Betaproteobacteria:1.0;Neisseriales:1.0;Neisseriaceae:1.0;Neisseria:1.0;	167x	100	124	0	0	104	2313814	22248	2562	233819	76511	10	20550	31	49	2019-07-07 16:29:37	2368	2189	49	42	4		Bacteria	1	Proteobacteria	1	Betaproteobacteria	1	Neisseriales	1
	HMPREF2544	HMSC063A11	PRJNA296151	SAMN04498495	LTPY00000000	https://www.ncbi.nlm.nih.gov/nuccore/NZ_LTPY00000000	LINK	-	Y	-	vaginal/rectal	Genital_F	Skin	Genital (female)	Skin; Genital (female)	CL0465		Staphylococcus sp. HMSC063A11	Root:1.0;Bacteria:1.0;Firmicutes:1.0;Bacilli:1.0;Bacillales:1.0;Staphylococcaceae:1.0;Staphylococcus:1.0;	167x	100	124	0	0	120	2392497	19937	4336	172950	63805	13	14897	41	32.5	2019-07-07 18:48:40	2388	2245	26	18	4		Bacteria	1	Firmicutes	1	Bacilli	1	Bacillales	1
	HMPREF2791	HMSC034A01	PRJNA299945	SAMN04498677	LTNW00000000	https://www.ncbi.nlm.nih.gov/nuccore/NZ_LTNW00000000	LINK	-	Y	-	urine_cvs	Urine	Urinary Tract	-	Urinary Tract; -	CL0491		Corynebacterium sp. HMSC034A01	Root:1.0;Bacteria:1.0;Actinobacteria:1.0;Actinobacteria:1.0;Actinomycetales:1.0;Corynebacteriaceae:1.0;Corynebacterium:1.0;	167x	100	121	1	2	96	2390833	24905	2765	163145	82302	10	23196	30	65.4	2019-07-07 20:43:28	2320	2195	54	46	3		Bacteria	1	Actinobacteria	1	Actinobacteria	1	Actinomycetales	1
	HMPREF2803	HMSC034D07	PRJNA299957	SAMN04477618	LTGA00000000	https://www.ncbi.nlm.nih.gov/nuccore/NZ_LTGA00000000	LINK	-	Y	-	urine	Urine	Urinary Tract	-	Urinary Tract; -	CL0272		Staphylococcus sp. HMSC034D07	Root:1.0;Bacteria:1.0;Firmicutes:1.0;Bacilli:1.0;Bacillales:1.0;Staphylococcaceae:1.0;Staphylococcus:1.0;	167x	100	124	0	0	105	2392895	22789	5174	262460	70816	11	18790	36	32.2	2019-07-07 15:29:57	2411	2284	42	36	4		Bacteria	1	Firmicutes	1	Bacilli	1	Bacillales	1
	HMPREF2547	HMSC055G02	PRJNA296154	SAMN04495802	LTKK00000000	https://www.ncbi.nlm.nih.gov/nuccore/NZ_LTKK00000000	LINK	-	Y	-	wound_abdominal	Wound	Abdominal	-	Abdominal; -	CL0103		Corynebacterium sp. HMSC055G02	Root:1.0;Bacteria:1.0;Actinobacteria:1.0;Actinobacteria:1.0;Actinomycetales:1.0;Corynebacteriaceae:1.0;Corynebacterium:1.0;	166x	100	124	0	0	57	2409471	42271	27329	224089	75302	9	37676	27	58.9	2019-07-07 14:25:31	2128	2033	59	52	3		Bacteria	1	Actinobacteria	1	Actinobacteria	1	Actinomycetales	1
	HMPREF2549	HMSC074D07	PRJNA296156	SAMN04498570	LTOM00000000	https://www.ncbi.nlm.nih.gov/nuccore/NZ_LTOM00000000	LINK	-	Y	-	wound_l_knee	Wound	Joint	Knee	Joint; Knee	CL0509		Staphylococcus sp. HMSC074D07	Root:1.0;Bacteria:1.0;Firmicutes:1.0;Bacilli:1.0;Bacillales:1.0;Staphylococcaceae:1.0;Staphylococcus:1.0;	166x	100	124	0	0	124	2400289	19357	4664	190133	65675	13	16664	44	32.1	2019-07-07 19:36:16	2447	2290	36	27	4		Bacteria	1	Firmicutes	1	Bacilli	1	Bacillales	1
	HMPREF2717	HMSC069D07	PRJNA296324	SAMN04477552	LTIE00000000	https://www.ncbi.nlm.nih.gov/nuccore/NZ_LTIE00000000	LINK	-	Y	-	genital	Genital	Skin	Genital	Skin; Genital	CL0465		Staphylococcus sp. HMSC069D07	Root:1.0;Bacteria:1.0;Firmicutes:1.0;Bacilli:1.0;Bacillales:1.0;Staphylococcaceae:1.0;Staphylococcus:1.0;	166x	100	124	0	0	103	2407070	23370	7114	201489	75264	11	17304	38	32.7	2019-07-07 14:48:27	2401	2286	42	33	4		Bacteria	1	Firmicutes	1	Bacilli	1	Bacillales	1
	HMPREF2617	HMSC070H05	PRJNA296224	SAMN04498609	LTOW00000000	https://www.ncbi.nlm.nih.gov/nuccore/NZ_LTOW00000000	LINK	-	Y	-	urine_cvs	Urine	Urinary Tract	-	Urinary Tract; -	CL0497		Corynebacterium sp. HMSC070H05	Root:1.0;Bacteria:1.0;Actinobacteria:1.0;Actinobacteria:1.0;Actinomycetales:1.0;Corynebacteriaceae:1.0;Corynebacterium:1.0;	166x	100	122	1	1	118	2407400	20402	1662	268745	75187	10	18579	33	61.7	2019-07-07 20:08:05	2319	2174	58	51	3		Bacteria	1	Actinobacteria	1	Actinobacteria	1	Actinomycetales	1
	HMPREF3246	HMSC36A02	PRJNA274517	SAMN04498866	LTMU00000000	https://www.ncbi.nlm.nih.gov/nuccore/NZ_LTMU00000000	LINK	Y	-	-	urine_cvs	Urine	Urinary Tract	-	Urinary Tract; -	CL0282		Staphylococcus sp. HMSC36A02	Root:1.0;Bacteria:1.0;Firmicutes:1.0;Bacilli:1.0;Bacillales:1.0;Staphylococcaceae:1.0;Staphylococcus:1.0;	166x	100	124	0	0	114	2399953	21052	5807	172952	60404	12	14864	41	32.5	2019-07-07 20:09:46	2423	2264	43	35	4		Bacteria	1	Firmicutes	1	Bacilli	1	Bacillales	1
	HMPREF2576	HMSC063F05	PRJNA296183	SAMN04498584	LWQB00000000	https://www.ncbi.nlm.nih.gov/nuccore/NZ_LWQB00000000	LINK	-	Y	-	cervical	Genital_F	Abdominal	-	Abdominal; -	CL0509		Staphylococcus sp. HMSC063F05	Root:1.0;Bacteria:1.0;Firmicutes:1.0;Bacilli:1.0;Bacillales:1.0;Staphylococcaceae:1.0;Staphylococcus:1.0;	165x	100	124	0	0	90	2417291	26859	9819	204349	78937	11	18951	34	31.9	2019-07-07 18:53:26	2406	2281	40	34	4		Bacteria	1	Firmicutes	1	Bacilli	1	Bacillales	1
	HMPREF2836	HMSC065C12	PRJNA299990	SAMN04477648	LTEV00000000	https://www.ncbi.nlm.nih.gov/nuccore/NZ_LTEV00000000	LINK	-	Y	-	sputum_induced	Oral	Respiratory	Lower	Respiratory; Lower	CL0028		Rothia sp. HMSC065C12	Root:1.0;Bacteria:1.0;Actinobacteria:1.0;Actinobacteria:1.0;Actinomycetales:1.0;Micrococcaceae:1.0;Rothia:1.0;	165x	100	121	0	3	56	2270393	40543	21607	195359	134628	7	32331	23	59.5	2019-07-07 16:19:43	1817	1727	57	48	3		Bacteria	1	Actinobacteria	1	Actinobacteria	1	Actinomycetales	1
	HMPREF2981	HMSC069C01	PRJNA300135	SAMN04480453	LTUK00000000	https://www.ncbi.nlm.nih.gov/nuccore/NZ_LTUK00000000	LINK	-	Y	-	sputum	Oral	Respiratory	Lower	Respiratory; Lower	CL0406		Rothia sp. HMSC069C01	Root:1.0;Bacteria:1.0;Actinobacteria:1.0;Actinobacteria:1.0;Actinomycetales:1.0;Micrococcaceae:1.0;Rothia:1.0;	165x	100	123	0	1	62	2413908	38934	10143	192682	106960	9	33404	23	53.8	2019-07-07 17:53:56	2124	1978	57	48	3		Bacteria	1	Actinobacteria	1	Actinobacteria	1	Actinomycetales	1
	HMPREF2694	HMSC076B11	PRJNA296301	SAMN04477540	LTIP00000000	https://www.ncbi.nlm.nih.gov/nuccore/NZ_LTIP00000000	LINK	-	Y	-	genital	Genital	Skin	Genital	Skin; Genital	CL0465		Staphylococcus sp. HMSC076B11	Root:1.0;Bacteria:1.0;Firmicutes:1.0;Bacilli:1.0;Bacillales:1.0;Staphylococcaceae:1.0;Staphylococcus:1.0;	165x	100	123	0	1	92	2414434	26244	10170	247653	75256	10	19413	37	32.7	2019-07-07 14:41:39	2398	2281	40	33	4		Bacteria	1	Firmicutes	1	Bacilli	1	Bacillales	1
	HMPREF2920	HMSC075F02	PRJNA300074	SAMN04498683	LTNP00000000	https://www.ncbi.nlm.nih.gov/nuccore/NZ_LTNP00000000	LINK	-	Y	-	wound_r_foot	Wound	Skin	Foot	Skin; Foot	CL0103		Corynebacterium sp. HMSC075F02	Root:1.0;Bacteria:1.0;Actinobacteria:1.0;Actinobacteria:1.0;Actinomycetales:1.0;Corynebacteriaceae:1.0;Corynebacterium:1.0;	165x	100	124	0	0	37	2419424	65390	40400	322227	135049	7	63522	16	58.8	2019-07-07 20:30:42	2119	2028	57	51	3		Bacteria	1	Actinobacteria	1	Actinobacteria	1	Actinomycetales	1
	HMPREF2938	HMSC075F12	PRJNA300092	SAMN04480365	LTVW00000000	https://www.ncbi.nlm.nih.gov/nuccore/NZ_LTVW00000000	LINK	-	Y	-	vaginal/rectal	Genital_F	Skin	Genital (female)	Skin; Genital (female)	CL0465		Staphylococcus sp. HMSC075F12	Root:1.0;Bacteria:1.0;Firmicutes:1.0;Bacilli:1.0;Bacillales:1.0;Staphylococcaceae:1.0;Staphylococcus:1.0;	165x	100	123	0	1	92	2415960	26260	10407	185666	74957	11	17095	39	32.7	2019-07-07 16:55:57	2417	2309	41	34	4		Bacteria	1	Firmicutes	1	Bacilli	1	Bacillales	1
	HMPREF3042	HMSC074C05	PRJNA300185	SAMN04498690	LTNQ00000000	https://www.ncbi.nlm.nih.gov/nuccore/NZ_LTNQ00000000	LINK	-	Y	-	genital	Genital	Skin	Genital	Skin; Genital	CL0103		Corynebacterium sp. HMSC074C05	Root:1.0;Bacteria:1.0;Actinobacteria:1.0;Actinobacteria:1.0;Actinomycetales:1.0;Corynebacteriaceae:1.0;Corynebacterium:1.0;	165x	100	123	0	1	39	2408287	61751	35044	312321	120076	7	41900	19	58.9	2019-07-07 20:35:08	2124	2024	58	52	3		Bacteria	1	Actinobacteria	1	Actinobacteria	1	Actinomycetales	1
	HMPREF2734	HMSC055D05	PRJNA296342	SAMN04477562	LTHX00000000	https://www.ncbi.nlm.nih.gov/nuccore/NZ_LTHX00000000	LINK	-	Y	-	urine	Urine	Urinary Tract	-	Urinary Tract; -	CL0497		Corynebacterium sp. HMSC055D05	Root:1.0;Bacteria:1.0;Actinobacteria:1.0;Actinobacteria:1.0;Actinomycetales:1.0;Corynebacteriaceae:1.0;Corynebacterium:1.0;	165x	100	122	1	1	86	2394402	27842	2132	264385	96591	8	30124	26	61.6	2019-07-07 15:55:30	2300	2175	60	50	3		Bacteria	1	Actinobacteria	1	Actinobacteria	1	Actinomycetales	1
	HMPREF2949	HMSC057F04	PRJNA300103	SAMN04480375	LTVM00000000	https://www.ncbi.nlm.nih.gov/nuccore/NZ_LTVM00000000	LINK	-	Y	-	bone_head	Bone	Bone	-	Bone; -	CL0523		Streptococcus sp. HMSC057F04	Root:1.0;Bacteria:1.0;Firmicutes:1.0;Bacilli:1.0;Lactobacillales:1.0;Streptococcaceae:1.0;Streptococcus:1.0;	165x	99.2	122	0	1	79	1949143	24673	16458	137278	47521	14	18814	37	35.2	2019-08-25 10:13:08	2016	1882	42	29	3		Bacteria	1	Firmicutes	1	Bacilli	1	Lactobacillales	1
	HMPREF2690	HMSC034E11	PRJNA296297	SAMN04498648	LTRY00000000	https://www.ncbi.nlm.nih.gov/nuccore/NZ_LTRY00000000	LINK	-	Y	-	urine_cvs	Urine	Urinary Tract	-	Urinary Tract; -	CL0497		Corynebacterium sp. HMSC034E11	Root:1.0;Bacteria:1.0;Actinobacteria:1.0;Actinobacteria:1.0;Actinomycetales:1.0;Corynebacteriaceae:1.0;Corynebacterium:1.0;	165x	99.2	121	1	1	93	2420872	26031	6903	282769	71675	11	21703	34	61.7	2019-07-07 19:08:29	2328	2195	57	49	3		Bacteria	1	Actinobacteria	1	Actinobacteria	1	Actinomycetales	1
	HMPREF2844	HMSC072F04	PRJNA299998	SAMN04477656	LTEO00000000	https://www.ncbi.nlm.nih.gov/nuccore/NZ_LTEO00000000	LINK	-	Y	-	tracheal_aspirate	Respiratory	Respiratory	Lower	Respiratory; Lower	CL0399		Neisseria sp. HMSC072F04	Root:1.0;Bacteria:1.0;Proteobacteria:1.0;Betaproteobacteria:1.0;Neisseriales:1.0;Neisseriaceae:1.0;Neisseria:1.0;	165x	98.4	121	0	1	228	2409950	10570	6012	81684	23031	34	7548	106	51.1	2019-10-26 05:44:17	2421	2148	58	51	4		Bacteria	1	Proteobacteria	1	Betaproteobacteria	1	Neisseriales	1
	HMPREF2652	HMSC034A07	PRJNA296259	SAMN04498627	LTSE00000000	https://www.ncbi.nlm.nih.gov/nuccore/NZ_LTSE00000000	LINK	-	Y	-	joint_fluid	Joint	Joint	-	Joint; -	CL0509		Staphylococcus sp. HMSC034A07	Root:1.0;Bacteria:1.0;Firmicutes:1.0;Bacilli:1.0;Bacillales:1.0;Staphylococcaceae:1.0;Staphylococcus:1.0;	164x	100	124	0	0	91	2429909	26702	9110	197782	72044	12	19275	35	32	2019-07-07 18:13:49	2429	2302	51	43	4		Bacteria	1	Firmicutes	1	Bacilli	1	Bacillales	1
	HMPREF2609	HMSC058E10	PRJNA296216	SAMN04477506	LTJT00000000	https://www.ncbi.nlm.nih.gov/nuccore/NZ_LTJT00000000	LINK	-	Y	-	bal	BAL	Respiratory	Lower	Respiratory; Lower	CL0406		Rothia sp. HMSC058E10	Root:1.0;Bacteria:1.0;Actinobacteria:1.0;Actinobacteria:1.0;Actinomycetales:1.0;Micrococcaceae:1.0;Rothia:1.0;	164x	100	123	0	1	76	2436324	32057	1855	239577	141745	7	30377	24	53.7	2019-07-07 14:44:15	2124	1977	59	50	3		Bacteria	1	Actinobacteria	1	Actinobacteria	1	Actinomycetales	1
	HMPREF2761	HMSC057E02	PRJNA299915	SAMN04477579	LTHI00000000	https://www.ncbi.nlm.nih.gov/nuccore/NZ_LTHI00000000	LINK	-	Y	-	trach_aspirate	Respiratory	Respiratory	Lower	Respiratory; Lower	CL0238		Streptococcus sp. HMSC057E02	Root:1.0;Bacteria:1.0;Firmicutes:1.0;Bacilli:1.0;Lactobacillales:1.0;Streptococcaceae:1.0;Streptococcus:1.0;	164x	100	121	1	2	109	1954830	17934	10314	99476	38250	17	14083	47	38.6	2019-08-25 10:00:31	1958	1796	45	39	3		Bacteria	1	Firmicutes	1	Bacilli	1	Lactobacillales	1
	HMPREF2778	HMSC075C12	PRJNA299932	SAMN04477595	LTGU00000000	https://www.ncbi.nlm.nih.gov/nuccore/NZ_LTGU00000000	LINK	-	Y	-	tracheal_aspirate	Respiratory	Respiratory	Lower	Respiratory; Lower	CL0386		Neisseria sp. HMSC075C12	Root:1.0;Bacteria:1.0;Proteobacteria:1.0;Betaproteobacteria:1.0;Neisseriales:1.0;Neisseriaceae:1.0;Neisseria:1.0;	164x	100	124	0	0	151	2321063	15371	1683	135574	55464	14	16812	45	49	2019-07-07 15:28:25	2365	2173	51	44	4		Bacteria	1	Proteobacteria	1	Betaproteobacteria	1	Neisseriales	1
	HMPREF2562	HMSC077G07	PRJNA296169	SAMN04495789	LTKD00000000	https://www.ncbi.nlm.nih.gov/nuccore/NZ_LTKD00000000	LINK	-	Y	-	vaginal/rectal	Genital_F	Skin	Genital (female)	Skin; Genital (female)	CL0103		Corynebacterium sp. HMSC077G07	Root:1.0;Bacteria:1.0;Actinobacteria:1.0;Actinobacteria:1.0;Actinomycetales:1.0;Corynebacteriaceae:1.0;Corynebacterium:1.0;	164x	100	124	0	0	49	2429373	49579	44486	192063	86108	10	44486	25	58.8	2019-07-07 14:33:27	2157	2066	60	53	3		Bacteria	1	Actinobacteria	1	Actinobacteria	1	Actinomycetales	1
	HMPREF2587	HMSC078A08	PRJNA296194	SAMN04498595	LWPX00000000	https://www.ncbi.nlm.nih.gov/nuccore/NZ_LWPX00000000	LINK	-	Y	-	vaginal/rectal	Genital_F	Skin	Genital (female)	Skin; Genital (female)	CL0465		Staphylococcus sp. HMSC078A08	Root:1.0;Bacteria:1.0;Firmicutes:1.0;Bacilli:1.0;Bacillales:1.0;Staphylococcaceae:1.0;Staphylococcus:1.0;	164x	100	123	0	1	317	2428166	7660	378	145594	60410	15	12637	45	32.5	2019-07-07 19:34:50	2582	2310	51	39	4		Bacteria	1	Firmicutes	1	Bacilli	1	Bacillales	1
	HMPREF2627	HMSC061F10	PRJNA296234	SAMN04498612	LWQD00000000	https://www.ncbi.nlm.nih.gov/nuccore/NZ_LWQD00000000	LINK	-	Y	-	vaginal/rectal	Genital_F	Skin	Genital (female)	Skin; Genital (female)	CL0465		Staphylococcus sp. HMSC061F10	Root:1.0;Bacteria:1.0;Firmicutes:1.0;Bacilli:1.0;Bacillales:1.0;Staphylococcaceae:1.0;Staphylococcus:1.0;	164x	100	124	0	0	159	2427321	15266	3701	134623	42377	18	10706	57	32.6	2019-07-07 18:38:23	2422	2297	42	34	4		Bacteria	1	Firmicutes	1	Bacilli	1	Bacillales	1
	HMPREF3265	HMSC62B09	PRJNA274536	SAMN04498873	LTMF00000000	https://www.ncbi.nlm.nih.gov/nuccore/NZ_LTMF00000000	LINK	-	Y	-	vaginal/rectal	Genital_F	Skin	Genital (female)	Skin; Genital (female)	CL0372		Staphylococcus sp. HMSC62B09	Root:1.0;Bacteria:1.0;Firmicutes:1.0;Bacilli:1.0;Bacillales:1.0;Staphylococcaceae:1.0;Staphylococcus:1.0;	164x	100	123	0	1	124	2434482	19633	2602	181005	89102	11	16151	34	32.5	2019-07-07 20:19:41	2466	2275	45	36	4		Bacteria	1	Firmicutes	1	Bacilli	1	Bacillales	1
	HMPREF2851	HMSC064C12	PRJNA300005	SAMN04477660	LTEK00000000	https://www.ncbi.nlm.nih.gov/nuccore/NZ_LTEK00000000	LINK	-	-	Y	wound_r_ear	Wound	Ear	-	Ear; -	CL0531		Actinomyces sp. HMSC064C12	Root:1.0;Bacteria:1.0;Actinobacteria:1.0;Actinobacteria:1.0;Actinomycetales:1.0;Actinomycetaceae:1.0;Actinomyces:1.0;	164x	99.2	122	0	1	68	2400676	35304	5614	368342	147245	6	27535	22	56.3	2019-07-07 16:31:41	2189	2102	53	46	3		Bacteria	1	Actinobacteria	1	Actinobacteria	1	Actinomycetales	1
	HMPREF3025	HMSC070E12	PRJNA300178	SAMN04498689	LTYO00000000	https://www.ncbi.nlm.nih.gov/nuccore/NZ_LTYO00000000	LINK	-	Y	-	tracheal_aspirate	Respiratory	Respiratory	Lower	Respiratory; Lower	CL0399		Neisseria sp. HMSC070E12	Root:1.0;Bacteria:1.0;Proteobacteria:1.0;Betaproteobacteria:1.0;Neisseriales:1.0;Neisseriaceae:1.0;Neisseria:1.0;	164x	98.4	121	0	1	261	2422284	9281	5512	57340	20005	40	6152	124	51	2019-07-07 20:18:52	2411	2125	58	51	4		Bacteria	1	Proteobacteria	1	Betaproteobacteria	1	Neisseriales	1
	HMPREF3138	HMSC15F11	PRJNA269875	SAMN03287027	LWNG00000000	https://www.ncbi.nlm.nih.gov/nuccore/NZ_LWNG00000000	LINK	-	-	Y	wound	Wound	Unknown	-	Unknown ; -	CL0314		Serratia sp. HMSC15F11	Root:1.0 ;Bacteria:1.0 ;Proteobacteria:1.0 ;Gammaproteobacteria:1.0 ;Enterobacteriales:1.0 ;Enterobacteriaceae:1.0 ;Serratia:1.0 ;	164x	96.8	119	1	0	210	5358361	25516	8305	297093	62227	27	21784	81	58.8	2019-06-13 06:59:31	5211	4951	75	59	12		Bacteria	1	Proteobacteria	1	Gammaproteobacteria	1	Enterobacteriales	1
	HMPREF2566	HMSC070A07	PRJNA296173	SAMN04498578	LTOZ00000000	https://www.ncbi.nlm.nih.gov/nuccore/NZ_LTOZ00000000	LINK	-	Y	-	cervical	Genital_F	Abdominal	-	Abdominal; -	CL0509		Staphylococcus sp. HMSC070A07	Root:1.0;Bacteria:1.0;Firmicutes:1.0;Bacilli:1.0;Bacillales:1.0;Staphylococcaceae:1.0;Staphylococcus:1.0;	163x	100	124	0	0	96	2447044	25490	8562	233803	62863	12	18758	37	32	2019-07-07 19:16:03	2453	2324	41	35	4		Bacteria	1	Firmicutes	1	Bacilli	1	Bacillales	1
	HMPREF2856	HMSC073C02	PRJNA300010	SAMN04477666	LTEF00000000	https://www.ncbi.nlm.nih.gov/nuccore/NZ_LTEF00000000	LINK	-	Y	-	abscess_abdominal	Abscess	Abdominal	-	Abdominal; -	CL0509		Staphylococcus sp. HMSC073C02	Root:1.0;Bacteria:1.0;Firmicutes:1.0;Bacilli:1.0;Bacillales:1.0;Staphylococcaceae:1.0;Staphylococcus:1.0;	163x	100	124	0	0	96	2421102	25220	7111	198407	66379	11	18848	36	32	2019-07-07 16:04:07	2421	2301	48	39	4		Bacteria	1	Firmicutes	1	Bacilli	1	Bacillales	1
	HMPREF2669	HMSC066F04	PRJNA296276	SAMN04498639	LTPI00000000	https://www.ncbi.nlm.nih.gov/nuccore/NZ_LTPI00000000	LINK	-	Y	-	trachael_aspirate	Respiratory	Respiratory	Lower	Respiratory; Lower	CL0522		Neisseria sp. HMSC066F04	Root:1.0;Bacteria:1.0;Proteobacteria:1.0;Betaproteobacteria:1.0;Neisseriales:1.0;Neisseriaceae:1.0;Neisseria:1.0;	163x	100	124	0	0	108	2211649	20478	487	207102	112767	7	26413	21	48.9	2019-07-07 19:23:53	2173	2020	54	47	4		Bacteria	1	Proteobacteria	1	Betaproteobacteria	1	Neisseriales	1
	HMPREF2722	HMSC074A11	PRJNA296330	SAMN04477556	LTIC00000000	https://www.ncbi.nlm.nih.gov/nuccore/NZ_LTIC00000000	LINK	-	Y	-	vaginal/rectal	Genital_F	Skin	Genital (female)	Skin; Genital (female)	CL0465		Staphylococcus sp. HMSC074A11	Root:1.0;Bacteria:1.0;Firmicutes:1.0;Bacilli:1.0;Bacillales:1.0;Staphylococcaceae:1.0;Staphylococcus:1.0;	163x	100	123	0	1	169	2441952	14449	2940	117670	37806	20	13526	61	32.7	2019-07-07 14:46:26	2476	2324	38	30	4		Bacteria	1	Firmicutes	1	Bacilli	1	Bacillales	1
	HMPREF2735	HMSC069E07	PRJNA296343	SAMN04498666	LTPB00000000	https://www.ncbi.nlm.nih.gov/nuccore/NZ_LTPB00000000	LINK	-	Y	-	Improving characterization of understudied human microbiomes using targeted phylogenetics	Genital_F	Skin	Genital (female)	Skin; Genital (female)	CL0465		Staphylococcus sp. HMSC069E07	Root:1.0;Bacteria:1.0;Firmicutes:1.0;Bacilli:1.0;Bacillales:1.0;Staphylococcaceae:1.0;Staphylococcus:1.0;	163x	100	124	0	0	119	2440884	20512	5805	247676	52543	12	14887	43	32.6	2019-07-07 19:13:36	2430	2306	43	35	4		Bacteria	1	Firmicutes	1	Bacilli	1	Bacillales	1
	HMPREF2739	HMSC074F11	PRJNA296520	SAMN04498669	LTOJ00000000	https://www.ncbi.nlm.nih.gov/nuccore/NZ_LTOJ00000000	LINK	-	Y	-	bone_l_fourth_toe	Bone	Bone	-	Bone; -	CL0509		Staphylococcus sp. HMSC074F11	Root:1.0;Bacteria:1.0;Firmicutes:1.0;Bacilli:1.0;Bacillales:1.0;Staphylococcaceae:1.0;Staphylococcus:1.0;	162x	100	124	0	0	97	2460571	25367	2664	240663	90660	9	23889	26	32	2019-07-07 19:40:39	2441	2284	42	36	4		Bacteria	1	Firmicutes	1	Bacilli	1	Bacillales	1
	HMPREF2681	HMSC064H12	PRJNA296288	SAMN04477534	LTIU00000000	https://www.ncbi.nlm.nih.gov/nuccore/NZ_LTIU00000000	LINK	-	Y	-	wound_r_ear	Wound	Ear	-	Ear; -	CL0103		Corynebacterium sp. HMSC064H12	Root:1.0;Bacteria:1.0;Actinobacteria:1.0;Actinobacteria:1.0;Actinomycetales:1.0;Corynebacteriaceae:1.0;Corynebacterium:1.0;	162x	100	124	0	0	53	2457228	46363	30000	224123	104661	9	37862	24	58.9	2019-07-07 15:11:09	2185	2094	61	54	3		Bacteria	1	Actinobacteria	1	Actinobacteria	1	Actinomycetales	1
	HMPREF2706	HMSC067F07	PRJNA296313	SAMN04498694	LTPG00000000	https://www.ncbi.nlm.nih.gov/nuccore/NZ_LTPG00000000	LINK	-	Y	-	tissue_l_hip	Tissue	Joint	Hip	Joint; Hip	CL0509		Staphylococcus sp. HMSC067F07	Root:1.0;Bacteria:1.0;Firmicutes:1.0;Bacilli:1.0;Bacillales:1.0;Staphylococcaceae:1.0;Staphylococcus:1.0;	162x	100	124	0	0	59	2467410	41821	2626	527340	205705	4	48745	13	32.7	2019-07-07 19:10:13	2411	2313	32	21	4		Bacteria	1	Firmicutes	1	Bacilli	1	Bacillales	1
	HMPREF2527	HMSC071B01	PRJNA296134	SAMN04456732	LTKR00000000	https://www.ncbi.nlm.nih.gov/nuccore/NZ_LTKR00000000	LINK	-	Y	-	sputum_induced	Oral	Respiratory	Lower	Respiratory; Lower	CL0369		Rothia sp. HMSC071B01	Root:1.0;Bacteria:1.0;Actinobacteria:1.0;Actinobacteria:1.0;Actinomycetales:1.0;Micrococcaceae:1.0;Rothia:1.0;	162x	100	122	0	2	82	2417374	29480	6047	193850	102390	9	23882	27	59.4	2019-07-07 14:25:19	1910	1820	58	50	3		Bacteria	1	Actinobacteria	1	Actinobacteria	1	Actinomycetales	1
	HMPREF2625	HMSC064D08	PRJNA296232	SAMN04477514	LTJO00000000	https://www.ncbi.nlm.nih.gov/nuccore/NZ_LTJO00000000	LINK	-	Y	-	sputum	Oral	Respiratory	Lower	Respiratory; Lower	CL0406		Rothia sp. HMSC064D08	Root:1.0;Bacteria:1.0;Actinobacteria:1.0;Actinobacteria:1.0;Actinomycetales:1.0;Micrococcaceae:1.0;Rothia:1.0;	162x	100	123	0	1	47	2456656	52269	33891	212979	122905	8	34971	22	53.9	2019-07-07 14:48:14	2142	2042	58	49	3		Bacteria	1	Actinobacteria	1	Actinobacteria	1	Actinomycetales	1
	HMPREF2695	HMSC076E07	PRJNA296302	SAMN04477567	LTIO00000000	https://www.ncbi.nlm.nih.gov/nuccore/NZ_LTIO00000000	LINK	-	Y	-	vaginal/rectal	Genital_F	Skin	Genital (female)	Skin; Genital (female)	CL0465		Staphylococcus sp. HMSC076E07	Root:1.0;Bacteria:1.0;Firmicutes:1.0;Bacilli:1.0;Bacillales:1.0;Staphylococcaceae:1.0;Staphylococcus:1.0;	162x	100	123	0	1	109	2469072	22652	7476	186007	62195	13	15602	42	32.6	2019-07-07 14:41:39	2471	2341	47	30	4		Bacteria	1	Firmicutes	1	Bacilli	1	Bacillales	1
	HMPREF2714	HMSC077G01	PRJNA296321	SAMN04477550	LTIG00000000	https://www.ncbi.nlm.nih.gov/nuccore/NZ_LTIG00000000	LINK	-	Y	-	vaginal/rectal	Genital_F	Skin	Genital (female)	Skin; Genital (female)	CL0103		Corynebacterium sp. HMSC077G01	Root:1.0;Bacteria:1.0;Actinobacteria:1.0;Actinobacteria:1.0;Actinomycetales:1.0;Corynebacteriaceae:1.0;Corynebacterium:1.0;	162x	100	124	0	0	67	2460978	36731	13818	261156	81488	10	28868	27	58.8	2019-07-07 15:26:00	2194	2096	58	52	3		Bacteria	1	Actinobacteria	1	Actinobacteria	1	Actinomycetales	1
	HMPREF2941	HMSC061F01	PRJNA300095	SAMN04498687	LTNM00000000	https://www.ncbi.nlm.nih.gov/nuccore/NZ_LTNM00000000	LINK	-	Y	-	vaginal/rectal	Genital_F	Skin	Genital (female)	Skin; Genital (female)	CL0465		Staphylococcus sp. HMSC061F01	Root:1.0;Bacteria:1.0;Firmicutes:1.0;Bacilli:1.0;Bacillales:1.0;Staphylococcaceae:1.0;Staphylococcus:1.0;	162x	100	124	0	0	130	2466959	18977	8370	156059	48630	17	13322	56	32.6	2019-07-07 20:02:36	2462	2332	44	37	4		Bacteria	1	Firmicutes	1	Bacilli	1	Bacillales	1
	HMPREF2736	HMSC036E10	PRJNA296344	SAMN04498667	LTRH00000000	https://www.ncbi.nlm.nih.gov/nuccore/NZ_LTRH00000000	LINK	-	Y	-	urine	Urine	Urinary Tract	-	Urinary Tract; -	CL0497		Corynebacterium sp. HMSC036E10	Root:1.0;Bacteria:1.0;Actinobacteria:1.0;Actinobacteria:1.0;Actinomycetales:1.0;Corynebacteriaceae:1.0;Corynebacterium:1.0;	162x	100	121	1	2	106	2465255	23257	2670	268041	64274	11	23973	33	61.5	2019-07-07 19:27:10	2377	2225	56	50	3		Bacteria	1	Actinobacteria	1	Actinobacteria	1	Actinomycetales	1
	HMPREF2568	HMSC059F02	PRJNA296175	SAMN04495793	LTKB00000000	https://www.ncbi.nlm.nih.gov/nuccore/NZ_LTKB00000000	LINK	-	Y	-	bronchial_washing	BAL	Respiratory	Lower	Respiratory; Lower	CL0399		Neisseria sp. HMSC059F02	Root:1.0;Bacteria:1.0;Proteobacteria:1.0;Betaproteobacteria:1.0;Neisseriales:1.0;Neisseriaceae:1.0;Neisseria:1.0;	162x	99.2	122	0	1	261	2466813	9451	5387	59046	19710	45	6449	123	50.8	2019-10-26 05:08:50	2494	2200	55	48	4		Bacteria	1	Proteobacteria	1	Betaproteobacteria	1	Neisseriales	1
	HMPREF3165	HMSC08A09	PRJNA269902	SAMN03434240	LWNX00000000	https://www.ncbi.nlm.nih.gov/nuccore/NZ_LWNX00000000	LINK	-	Y	-	abscess	Abscess	Skin	-	Skin; -	-		Actinomyces sp. HMSC08A09	Root:1.0;Bacteria:1.0;Actinobacteria:1.0;Actinobacteria:1.0;Actinomycetales:1.0;Actinomycetaceae:0.88;Actinomyces:0.88;	162x	99.2	122	0	1	148	3045522	20578	8905	145838	51494	19	13351	66	68.8	2019-07-07 14:37:53	2607	2434	56	49	3		Bacteria	1	Actinobacteria	1	Actinobacteria	1	Actinomycetales	1
	HMPREF2638	HMSC055F11	PRJNA296245	SAMN04477518	LTJK00000000	https://www.ncbi.nlm.nih.gov/nuccore/NZ_LTJK00000000	LINK	-	Y	-	sputum	Oral	Respiratory	Lower	Respiratory; Lower	CL0399		Neisseria sp. HMSC055F11	Root:1.0;Bacteria:1.0;Proteobacteria:1.0;Betaproteobacteria:1.0;Neisseriales:1.0;Neisseriaceae:1.0;Neisseria:1.0;	162x	97.6	120	0	1	231	2456247	10633	5553	93282	24269	33	7411	100	51	2019-10-26 05:03:42	2503	2194	57	50	4		Bacteria	1	Proteobacteria	1	Betaproteobacteria	1	Neisseriales	1
	HMPREF2745	HMSC075A04	PRJNA299899	SAMN04477577	LTHU00000000	https://www.ncbi.nlm.nih.gov/nuccore/NZ_LTHU00000000	LINK	-	Y	-	aspirate_gallbladder	Aspirate	Abdominal	-	Abdominal; -	CL0509		Staphylococcus sp. HMSC075A04	Root:1.0;Bacteria:1.0;Firmicutes:1.0;Bacilli:1.0;Bacillales:1.0;Staphylococcaceae:1.0;Staphylococcus:1.0;	161x	100	124	0	0	94	2445802	26019	7617	233382	78219	11	17582	35	32.1	2019-07-07 14:57:07	2448	2333	49	41	4		Bacteria	1	Firmicutes	1	Bacilli	1	Bacillales	1
	HMPREF3058	HMSC068G11	PRJNA300201	SAMN04480465	LTSF00000000	https://www.ncbi.nlm.nih.gov/nuccore/NZ_LTSF00000000	LINK	-	Y	-	cervical	Genital_F	Abdominal	-	Abdominal; -	CL0509		Staphylococcus sp. HMSC068G11	Root:1.0;Bacteria:1.0;Firmicutes:1.0;Bacilli:1.0;Bacillales:1.0;Staphylococcaceae:1.0;Staphylococcus:1.0;	161x	100	124	0	0	70	2427565	34680	6381	257563	107935	8	30066	23	32	2019-07-07 17:44:18	2404	2277	39	33	4		Bacteria	1	Firmicutes	1	Bacilli	1	Bacillales	1
	HMPREF2925	HMSC075A12	PRJNA300079	SAMN04480351	LTWG00000000	https://www.ncbi.nlm.nih.gov/nuccore/NZ_LTWG00000000	LINK	-	Y	-	joint_fluid_r_hip	Joint	Joint	Hip	Joint; Hip	CL0515		Propionibacterium sp. HMSC075A12	Root:1.0;Bacteria:1.0;Actinobacteria:1.0;Actinobacteria:1.0;Actinomycetales:1.0;Propionibacteriaceae:1.0;Propionibacterium:1.0;	161x	100	124	0	0	23	2482174	107921	62390	366569	249808	4	92498	11	60	2019-07-07 17:25:54	2485	2260	54	45	3		Bacteria	1	Actinobacteria	1	Actinobacteria	1	Actinomycetales	1
	HMPREF2930	HMSC068C09	PRJNA300084	SAMN04480356	LTWC00000000	https://www.ncbi.nlm.nih.gov/nuccore/NZ_LTWC00000000	LINK	-	Y	-	sputum	Oral	Respiratory	Lower	Respiratory; Lower	CL0439		Staphylococcus sp. HMSC068C09	Root:1.0;Bacteria:1.0;Firmicutes:1.0;Bacilli:1.0;Bacillales:1.0;Staphylococcaceae:1.0;Staphylococcus:1.0;	161x	100	124	0	0	115	2226877	19364	8327	143558	50181	16	16156	45	31.4	2019-07-07 16:50:54	2270	2135	51	38	4		Bacteria	1	Firmicutes	1	Bacilli	1	Bacillales	1
	HMPREF2741	HMSC074C12	PRJNA296522	SAMN04498672	LTON00000000	https://www.ncbi.nlm.nih.gov/nuccore/NZ_LTON00000000	LINK	-	Y	-	vaginal/rectal	Genital_F	Skin	Genital (female)	Skin; Genital (female)	CL0465		Staphylococcus sp. HMSC074C12	Root:1.0;Bacteria:1.0;Firmicutes:1.0;Bacilli:1.0;Bacillales:1.0;Staphylococcaceae:1.0;Staphylococcus:1.0;	161x	100	124	0	0	114	2470945	21675	7670	189155	54655	15	13970	46	32.7	2019-07-07 19:43:09	2473	2361	42	35	4		Bacteria	1	Firmicutes	1	Bacilli	1	Bacillales	1
	HMPREF2864	HMSC059F04	PRJNA300018	SAMN04480032	LTYE00000000	https://www.ncbi.nlm.nih.gov/nuccore/NZ_LTYE00000000	LINK	-	Y	-	abscess_groin	Abscess	Skin	Groin	Skin; Groin	CL0378		Staphylococcus sp. HMSC059F04	Root:1.0;Bacteria:1.0;Firmicutes:1.0;Bacilli:1.0;Bacillales:1.0;Staphylococcaceae:1.0;Staphylococcus:1.0;	161x	100	123	0	1	81	2483263	30658	23042	186135	50953	15	18799	45	33.8	2019-07-07 16:21:12	2392	2287	39	33	4		Bacteria	1	Firmicutes	1	Bacilli	1	Bacillales	1
	HMPREF3113	HMSC10F06	PRJNA269850	SAMN03287020	LWNH00000000	https://www.ncbi.nlm.nih.gov/nuccore/NZ_LWNH00000000	LINK	-	-	Y	stool	Stool	Stool	-	Stool ; -	CL0014		Stenotrophomonas sp. HMSC10F06	Root:1.0 ;Bacteria:1.0 ;Proteobacteria:1.0 ;Gammaproteobacteria:1.0 ;Xanthomonadales:1.0 ;Xanthomonadaceae:1.0 ;Stenotrophomonas:1.0 ;	161x	100	123	0	1	87	4114425	47292	18275	297395	108719	13	30489	38	66.8	2019-06-13 06:48:12	3677	3529	69	60	4		Bacteria	1	Proteobacteria	1	Gammaproteobacteria	1	Xanthomonadales	1
	HMPREF2802	HMSC071G07	PRJNA299956	SAMN04477616	LTGB00000000	https://www.ncbi.nlm.nih.gov/nuccore/NZ_LTGB00000000	LINK	-	Y	-	urine_cvs	Urine	Urinary Tract	-	Urinary Tract; -	CL0017		Staphylococcus sp. HMSC071G07	Root:1.0;Bacteria:1.0;Firmicutes:1.0;Bacilli:1.0;Bacillales:1.0;Staphylococcaceae:1.0;Staphylococcus:1.0;	161x	100	124	0	0	77	2478997	32195	4682	225995	104136	8	22755	24	38.8	2019-07-07 15:31:01	2365	2269	42	35	4		Bacteria	1	Firmicutes	1	Bacilli	1	Bacillales	1
	HMPREF2622	HMSC064E11	PRJNA296229	SAMN04477513	LTJP00000000	https://www.ncbi.nlm.nih.gov/nuccore/NZ_LTJP00000000	LINK	-	Y	-	cervical	Genital_F	Abdominal	-	Abdominal; -	CL0509		Staphylococcus sp. HMSC064E11	Root:1.0;Bacteria:1.0;Firmicutes:1.0;Bacilli:1.0;Bacillales:1.0;Staphylococcaceae:1.0;Staphylococcus:1.0;	160x	100	124	0	0	119	2499858	21007	6271	198400	60801	13	15750	44	31.9	2019-07-07 14:28:17	2512	2375	53	35	4		Bacteria	1	Firmicutes	1	Bacilli	1	Bacillales	1
	HMPREF2922	HMSC073E10	PRJNA300076	SAMN04480349	LTWJ00000000	https://www.ncbi.nlm.nih.gov/nuccore/NZ_LTWJ00000000	LINK	-	Y	-	abdominal_fluid	Abdominal	Abdominal	-	Abdominal; -	CL0509		Staphylococcus sp. HMSC073E10	Root:1.0;Bacteria:1.0;Firmicutes:1.0;Bacilli:1.0;Bacillales:1.0;Staphylococcaceae:1.0;Staphylococcus:1.0;	160x	100	124	0	0	99	2488004	25131	9811	173135	68875	13	16470	40	31.9	2019-07-07 16:50:49	2503	2374	40	32	4		Bacteria	1	Firmicutes	1	Bacilli	1	Bacillales	1
	HMPREF2757	HMSC063G07	PRJNA299911	SAMN04477574	LTHM00000000	https://www.ncbi.nlm.nih.gov/nuccore/NZ_LTHM00000000	LINK	-	Y	-	wound_labia	Wound	Genital (Female)	-	Genital (Female); -	CL0391		Brevibacterium sp. HMSC063G07	Root:1.0;Bacteria:1.0;Actinobacteria:1.0;Actinobacteria:1.0;Actinomycetales:1.0;Brevibacteriaceae:1.0;Brevibacterium:1.0;	160x	100	122	0	2	68	2486932	36573	1474	335179	161632	6	67534	15	62.4	2019-07-07 15:49:08	2285	2167	50	44	3		Bacteria	1	Actinobacteria	1	Actinobacteria	1	Actinomycetales	1
	HMPREF3008	HMSC065D09	PRJNA300161	SAMN04480428	LTTM00000000	https://www.ncbi.nlm.nih.gov/nuccore/NZ_LTTM00000000	LINK	-	Y	-	bal	BAL	Respiratory	Lower	Respiratory; Lower	CL0025		Rothia sp. HMSC065D09	Root:1.0;Bacteria:1.0;Actinobacteria:1.0;Actinobacteria:1.0;Actinomycetales:1.0;Micrococcaceae:1.0;Rothia:1.0;	160x	100	122	0	2	71	2326553	32768	14576	366339	91541	8	21585	28	59.5	2019-07-07 18:06:05	1864	1773	57	47	3		Bacteria	1	Actinobacteria	1	Actinobacteria	1	Actinomycetales	1
	HMPREF3016	HMSC065D02	PRJNA300169	SAMN04480436	LTTG00000000	https://www.ncbi.nlm.nih.gov/nuccore/NZ_LTTG00000000	LINK	-	Y	-	sputum_induced	Oral	Respiratory	Lower	Respiratory; Lower	CL0406		Rothia sp. HMSC065D02	Root:1.0;Bacteria:1.0;Actinobacteria:1.0;Actinobacteria:1.0;Actinomycetales:1.0;Micrococcaceae:1.0;Rothia:1.0;	160x	100	123	0	1	62	2475893	39934	18688	177550	83304	10	39998	26	53.9	2019-07-07 18:12:21	2158	2019	59	50	3		Bacteria	1	Actinobacteria	1	Actinobacteria	1	Actinomycetales	1
	HMPREF2657	HMSC072B08	PRJNA296264	SAMN04498632	LTOS00000000	https://www.ncbi.nlm.nih.gov/nuccore/NZ_LTOS00000000	LINK	-	Y	-	vaginal/rectal	Genital_F	Skin	Genital (female)	Skin; Genital (female)	CL0103		Corynebacterium sp. HMSC072B08	Root:1.0;Bacteria:1.0;Actinobacteria:1.0;Actinobacteria:1.0;Actinomycetales:1.0;Corynebacteriaceae:1.0;Corynebacterium:1.0;	160x	100	119	5	0	54	2488049	46075	37413	210457	84158	10	37660	27	58.9	2019-07-07 20:02:08	2205	2108	63	53	3		Bacteria	1	Actinobacteria	1	Actinobacteria	1	Actinomycetales	1
	HMPREF2688	HMSC077E12	PRJNA296295	SAMN04477537	LTIS00000000	https://www.ncbi.nlm.nih.gov/nuccore/NZ_LTIS00000000	LINK	-	Y	-	abscess_r_leg	Abscess	Skin	Leg	Skin; Leg	CL0378		Staphylococcus sp. HMSC077E12	Root:1.0;Bacteria:1.0;Firmicutes:1.0;Bacilli:1.0;Bacillales:1.0;Staphylococcaceae:1.0;Staphylococcus:1.0;	160x	100	124	0	0	101	2485615	24610	12230	159435	53224	14	21839	42	33.8	2019-07-07 14:33:40	2402	2305	33	27	4		Bacteria	1	Firmicutes	1	Bacilli	1	Bacillales	1
	HMPREF2936	HMSC064F04	PRJNA300090	SAMN04498684	LTNO00000000	https://www.ncbi.nlm.nih.gov/nuccore/NZ_LTNO00000000	LINK	-	Y	-	sputum	Oral	Respiratory	Lower	Respiratory; Lower	CL0399		Neisseria sp. HMSC064F04	Root:1.0;Bacteria:1.0;Proteobacteria:1.0;Betaproteobacteria:1.0;Neisseriales:1.0;Neisseriaceae:1.0;Neisseria:1.0;	160x	98.4	120	0	2	228	2476772	10863	7071	68056	21488	39	7009	118	51.1	2019-07-07 20:17:38	2524	2226	53	46	4		Bacteria	1	Proteobacteria	1	Betaproteobacteria	1	Neisseriales	1
	HMPREF2897	HMSC065D05	PRJNA300051	SAMN04480067	LTXC00000000	https://www.ncbi.nlm.nih.gov/nuccore/NZ_LTXC00000000	LINK	-	Y	-	aspirate_flank	Aspirate	Abdominal	-	Abdominal; -	CL0509		Staphylococcus sp. HMSC065D05	Root:1.0;Bacteria:1.0;Firmicutes:1.0;Bacilli:1.0;Bacillales:1.0;Staphylococcaceae:1.0;Staphylococcus:1.0;	159x	100	124	0	0	106	2514345	23720	3447	293779	91168	9	18273	32	31.8	2019-07-07 16:48:07	2517	2370	38	32	4		Bacteria	1	Firmicutes	1	Bacilli	1	Bacillales	1
	HMPREF3255	HMSC55D02	PRJNA274526	SAMN04498879	LTMN00000000	https://www.ncbi.nlm.nih.gov/nuccore/NZ_LTMN00000000	LINK	-	Y	-	misc_infected_mesh	Infected_mesh	Medical Hardware	-	Medical Hardware; -	CL0378		Staphylococcus sp. HMSC55D02	Root:1.0;Bacteria:1.0;Firmicutes:1.0;Bacilli:1.0;Bacillales:1.0;Staphylococcaceae:1.0;Staphylococcus:1.0;	159x	100	124	0	0	88	2505362	28470	16073	142307	58660	15	17129	43	33.7	2019-07-07 20:09:29	2396	2302	42	35	4		Bacteria	1	Firmicutes	1	Bacilli	1	Bacillales	1
	HMPREF2563	HMSC057G10	PRJNA296170	SAMN04498576	LTRA00000000	https://www.ncbi.nlm.nih.gov/nuccore/NZ_LTRA00000000	LINK	-	Y	-	genital_vulva	Genital_F	Skin	Genital (female)	Skin; Genital (female)	CL0465		Staphylococcus sp. HMSC057G10	Root:1.0;Bacteria:1.0;Firmicutes:1.0;Bacilli:1.0;Bacillales:1.0;Staphylococcaceae:1.0;Staphylococcus:1.0;	159x	100	124	0	0	129	2510540	19462	4217	263004	70538	13	13708	44	32.6	2019-07-07 18:47:17	2505	2394	25	19	4		Bacteria	1	Firmicutes	1	Bacilli	1	Bacillales	1
	HMPREF2855	HMSC077E11	PRJNA300009	SAMN04477664	LTEG00000000	https://www.ncbi.nlm.nih.gov/nuccore/NZ_LTEG00000000	LINK	-	Y	-	abscess_r_leg	Abscess	Skin	Leg	Skin; Leg	CL0378		Staphylococcus sp. HMSC077E11	Root:1.0;Bacteria:1.0;Firmicutes:1.0;Bacilli:1.0;Bacillales:1.0;Staphylococcaceae:1.0;Staphylococcus:1.0;	159x	100	124	0	0	89	2485235	27924	14333	132024	59400	15	20687	41	33.8	2019-07-07 16:07:58	2402	2299	44	38	4		Bacteria	1	Firmicutes	1	Bacilli	1	Bacillales	1
	HMPREF2832	HMSC073D05	PRJNA299986	SAMN04477645	LTEZ00000000	https://www.ncbi.nlm.nih.gov/nuccore/NZ_LTEZ00000000	LINK	-	Y	-	stool	Stool	Stool	-	Stool; -	CL0361		Streptococcus sp. HMSC073D05	Root:1.0;Bacteria:1.0;Firmicutes:1.0;Bacilli:1.0;Lactobacillales:1.0;Streptococcaceae:1.0;Streptococcus:1.0;	159x	100	121	0	3	63	2019081	32049	26157	140456	53524	13	21759	37	41.9	2019-08-25 10:08:18	2027	1883	46	37	4		Bacteria	1	Firmicutes	1	Bacilli	1	Lactobacillales	1
	HMPREF2656	HMSC034B08	PRJNA296263	SAMN04498630	LTSB00000000	https://www.ncbi.nlm.nih.gov/nuccore/NZ_LTSB00000000	LINK	-	Y	-	urine	Urine	Urinary Tract	-	Urinary Tract; -	CL0497		Corynebacterium sp. HMSC034B08	Root:1.0;Bacteria:1.0;Actinobacteria:1.0;Actinobacteria:1.0;Actinomycetales:1.0;Corynebacteriaceae:1.0;Corynebacterium:1.0;	159x	100	121	1	2	168	2512428	14955	4509	255903	38855	17	11274	61	61.7	2019-07-07 19:07:40	2479	2263	59	48	3		Bacteria	1	Actinobacteria	1	Actinobacteria	1	Actinomycetales	1
	HMPREF3158	HMSC06G04	PRJNA269895	SAMN03433966	LWOC00000000	https://www.ncbi.nlm.nih.gov/nuccore/NZ_LWOC00000000	LINK	-	Y	-	urine	Urine	Urinary Tract	-	Urinary Tract; -	CL0497		Corynebacterium sp. HMSC06G04	Root:1.0;Bacteria:1.0;Actinobacteria:1.0;Actinobacteria:1.0;Actinomycetales:1.0;Corynebacteriaceae:1.0;Corynebacterium:1.0;	159x	100	121	1	2	45	2626943	58377	29151	293410	188581	6	33556	20	59.1	2019-07-07 13:20:16	2499	2356	58	53	3		Bacteria	1	Actinobacteria	1	Actinobacteria	1	Actinomycetales	1
	HMPREF3239	HMSC34C02	PRJNA274510	SAMN04498856	LTMZ00000000	https://www.ncbi.nlm.nih.gov/nuccore/NZ_LTMZ00000000	LINK	-	Y	-	urine_cvs	Urine	Urinary Tract	-	Urinary Tract; -	CL0465		Staphylococcus sp. HMSC34C02	Root:1.0;Bacteria:1.0;Firmicutes:1.0;Bacilli:1.0;Bacillales:1.0;Staphylococcaceae:1.0;Staphylococcus:1.0;	159x	100	124	0	0	102	2510111	24609	14732	163004	45561	16	18122	47	33.7	2019-07-07 20:17:15	2430	2331	25	18	4		Bacteria	1	Firmicutes	1	Bacilli	1	Bacillales	1
	HMPREF3241	HMSC34G04	PRJNA274512	SAMN04498858	LTMX00000000	https://www.ncbi.nlm.nih.gov/nuccore/NZ_LTMX00000000	LINK	-	Y	-	urine	Urine	Urinary Tract	-	Urinary Tract; -	CL0509		Staphylococcus sp. HMSC34G04	Root:1.0;Bacteria:1.0;Firmicutes:1.0;Bacilli:1.0;Bacillales:1.0;Staphylococcaceae:1.0;Staphylococcus:1.0;	159x	100	124	0	0	129	2500540	19384	2039	251427	83189	10	14015	35	31.9	2019-07-07 20:05:00	2504	2353	43	32	4		Bacteria	1	Firmicutes	1	Bacilli	1	Bacillales	1
	HMPREF3276	HMSC70A05	PRJNA274547	SAMN04498885	LTLY00000000	https://www.ncbi.nlm.nih.gov/nuccore/NZ_LTLY00000000	LINK	-	Y	-	cervical	Genital_F	Abdominal	-	Abdominal; -	CL0378		Staphylococcus sp. HMSC70A05	Root:1.0;Bacteria:1.0;Firmicutes:1.0;Bacilli:1.0;Bacillales:1.0;Staphylococcaceae:1.0;Staphylococcus:1.0;	158x	100	124	0	0	98	2525173	25767	14874	182987	58425	14	18744	41	33.7	2019-07-07 20:25:15	2447	2360	41	35	4		Bacteria	1	Firmicutes	1	Bacilli	1	Bacillales	1
	HMPREF2812	HMSC069G10	PRJNA299966	SAMN04477627	LTFR00000000	https://www.ncbi.nlm.nih.gov/nuccore/NZ_LTFR00000000	LINK	-	Y	-	ocular_l_eye	Eye	Eye	-	Eye; -	CL0515		Propionibacterium sp. HMSC069G10	Root:1.0;Bacteria:1.0;Actinobacteria:1.0;Actinobacteria:1.0;Actinomycetales:1.0;Propionibacteriaceae:1.0;Propionibacterium:1.0;	158x	100	124	0	0	26	2480638	95409	15615	615714	190066	4	97886	10	60	2019-10-26 05:16:24	2489	2239	54	45	3		Bacteria	1	Actinobacteria	1	Actinobacteria	1	Actinomycetales	1
	HMPREF2580	HMSC036D05	PRJNA296187	SAMN04498590	LTRJ00000000	https://www.ncbi.nlm.nih.gov/nuccore/NZ_LTRJ00000000	LINK	-	Y	-	fluid_l_knee	Joint	Joint	Knee	Joint; Knee	CL0509		Staphylococcus sp. HMSC036D05	Root:1.0;Bacteria:1.0;Firmicutes:1.0;Bacilli:1.0;Bacillales:1.0;Staphylococcaceae:1.0;Staphylococcus:1.0;	158x	100	124	0	0	75	2530823	33744	25433	122714	66068	15	26284	37	33.4	2019-07-07 18:27:38	2442	2352	36	28	4		Bacteria	1	Firmicutes	1	Bacilli	1	Bacillales	1
	HMPREF2834	HMSC067H04	PRJNA299988	SAMN04477646	LTEX00000000	https://www.ncbi.nlm.nih.gov/nuccore/NZ_LTEX00000000	LINK	-	Y	-	bal	BAL	Respiratory	Lower	Respiratory; Lower	CL0386		Neisseria sp. HMSC067H04	Root:1.0;Bacteria:1.0;Proteobacteria:1.0;Betaproteobacteria:1.0;Neisseriales:1.0;Neisseriaceae:1.0;Neisseria:1.0;	158x	100	124	0	0	94	2299117	24459	1271	343675	106216	7	23492	24	49.1	2019-07-07 15:59:01	2320	2155	55	47	4		Bacteria	1	Proteobacteria	1	Betaproteobacteria	1	Neisseriales	1
	HMPREF2689	HMSC070D07	PRJNA296296	SAMN04498647	LWPZ00000000	https://www.ncbi.nlm.nih.gov/nuccore/NZ_LWPZ00000000	LINK	-	Y	-	vaginal/rectal	Genital_F	Skin	Genital (female)	Skin; Genital (female)	CL0378		Staphylococcus sp. HMSC070D07	Root:1.0;Bacteria:1.0;Firmicutes:1.0;Bacilli:1.0;Bacillales:1.0;Staphylococcaceae:1.0;Staphylococcus:1.0;	158x	100	123	0	1	100	2525994	25260	20743	133057	43445	19	19724	53	33.7	2019-07-07 19:21:53	2445	2346	34	27	4		Bacteria	1	Firmicutes	1	Bacilli	1	Bacillales	1
	HMPREF2718	HMSC077C04	PRJNA296325	SAMN04477553	LTKX00000000	https://www.ncbi.nlm.nih.gov/nuccore/NZ_LTKX00000000	LINK	-	Y	-	vaginal/rectal	Genital_F	Skin	Genital (female)	Skin; Genital (female)	CL0378		Staphylococcus sp. HMSC077C04	Root:1.0;Bacteria:1.0;Firmicutes:1.0;Bacilli:1.0;Bacillales:1.0;Staphylococcaceae:1.0;Staphylococcus:1.0;	158x	100	124	0	0	86	2524878	29359	18008	252493	58762	13	25201	38	33.7	2019-07-07 13:49:32	2436	2349	40	34	4		Bacteria	1	Firmicutes	1	Bacilli	1	Bacillales	1
	HMPREF3275	HMSC69H07	PRJNA274546	SAMN04498896	LTLZ00000000	https://www.ncbi.nlm.nih.gov/nuccore/NZ_LTLZ00000000	LINK	-	Y	-	vagina/rectal	Genital_F	Skin	Genital (female)	Skin; Genital (female)	CL0378		Staphylococcus sp. HMSC69H07	Root:1.0;Bacteria:1.0;Firmicutes:1.0;Bacilli:1.0;Bacillales:1.0;Staphylococcaceae:1.0;Staphylococcus:1.0;	158x	100	121	0	3	153	2517305	16453	11212	95983	32026	24	10670	79	33.7	2019-07-07 20:10:29	2428	2238	39	30	4		Bacteria	1	Firmicutes	1	Bacilli	1	Bacillales	1
	HMPREF2679	HMSC060A04	PRJNA296286	SAMN04498644	LTQT00000000	https://www.ncbi.nlm.nih.gov/nuccore/NZ_LTQT00000000	LINK	-	Y	-	stool	Stool	Stool	-	Stool; -	CL0378		Staphylococcus sp. HMSC060A04	Root:1.0;Bacteria:1.0;Firmicutes:1.0;Bacilli:1.0;Bacillales:1.0;Staphylococcaceae:1.0;Staphylococcus:1.0;	158x	100	124	0	0	94	2523999	26851	13827	239264	61953	13	18739	41	33.6	2019-07-07 18:42:53	2426	2358	27	20	4		Bacteria	1	Firmicutes	1	Bacilli	1	Bacillales	1
	HMPREF2858	HMSC073B07	PRJNA300012	SAMN04480026	LTED00000000	https://www.ncbi.nlm.nih.gov/nuccore/NZ_LTED00000000	LINK	-	Y	-	tracheal_aspirate	Respiratory	Respiratory	Lower	Respiratory; Lower	CL0107		Neisseria sp. HMSC073B07	Root:1.0;Bacteria:1.0;Proteobacteria:1.0;Betaproteobacteria:1.0;Neisseriales:1.0;Neisseriaceae:1.0;Neisseria:1.0;	158x	98.4	121	0	1	245	2355367	9614	6753	48506	17401	46	6081	129	51.4	2019-10-26 05:25:18	2340	2102	56	49	4		Bacteria	1	Proteobacteria	1	Betaproteobacteria	1	Neisseriales	1
	HMPREF2878	HMSC065H09	PRJNA300032	SAMN04480046	LTXS00000000	https://www.ncbi.nlm.nih.gov/nuccore/NZ_LTXS00000000	LINK	-	Y	-	wound_vulva	Wound	Genital (Female)	-	Genital (Female); -	CL0103		Corynebacterium sp. HMSC065H09	Root:1.0;Bacteria:1.0;Actinobacteria:1.0;Actinobacteria:1.0;Actinomycetales:1.0;Corynebacteriaceae:1.0;Corynebacterium:1.0;	157x	100	119	5	0	42	2492604	59348	25772	252995	142651	7	48945	19	58.9	2019-07-07 16:51:00	2206	2115	59	53	3		Bacteria	1	Actinobacteria	1	Actinobacteria	1	Actinomycetales	1
	HMPREF2529	HMSC063D03	PRJNA296136	SAMN04498491	LTPW00000000	https://www.ncbi.nlm.nih.gov/nuccore/NZ_LTPW00000000	LINK	-	Y	-	vaginal/rectal	Genital_F	Skin	Genital (female)	Skin; Genital (female)	CL0378		Staphylococcus sp. HMSC063D03	Root:1.0;Bacteria:1.0;Firmicutes:1.0;Bacilli:1.0;Bacillales:1.0;Staphylococcaceae:1.0;Staphylococcus:1.0;	157x	100	124	0	0	70	2546469	36378	28699	214622	56553	12	27296	37	33.7	2019-07-07 18:54:50	2445	2356	39	33	4		Bacteria	1	Firmicutes	1	Bacilli	1	Bacillales	1
	HMPREF2654	HMSC064A09	PRJNA296261	SAMN04498631	LTPR00000000	https://www.ncbi.nlm.nih.gov/nuccore/NZ_LTPR00000000	LINK	-	Y	-	vaginal/rectal	Genital_F	Skin	Genital (female)	Skin; Genital (female)	CL0378		Staphylococcus sp. HMSC064A09	Root:1.0;Bacteria:1.0;Firmicutes:1.0;Bacilli:1.0;Bacillales:1.0;Staphylococcaceae:1.0;Staphylococcus:1.0;	157x	100	123	0	1	112	2533396	22620	16790	98858	44283	21	18026	55	33.6	2019-07-07 19:06:56	2443	2362	34	28	4		Bacteria	1	Firmicutes	1	Bacilli	1	Bacillales	1
	HMPREF2768	HMSC068C01	PRJNA299922	SAMN04477584	LTHC00000000	https://www.ncbi.nlm.nih.gov/nuccore/NZ_LTHC00000000	LINK	-	Y	-	wound_head	Wound	Skin	Head	Skin; Head	CL0515		Propionibacterium sp. HMSC068C01	Root:1.0;Bacteria:1.0;Actinobacteria:1.0;Actinobacteria:1.0;Actinomycetales:1.0;Propionibacteriaceae:1.0;Propionibacterium:1.0;	157x	100	124	0	0	36	2532915	70359	10384	890653	196927	3	69540	10	60.1	2019-10-26 05:12:02	2557	2328	51	45	3		Bacteria	1	Actinobacteria	1	Actinobacteria	1	Actinomycetales	1
	HMPREF2847	HMSC074C03	PRJNA300001	SAMN04498679	LTNR00000000	https://www.ncbi.nlm.nih.gov/nuccore/NZ_LTNR00000000	LINK	-	Y	-	vaginal/rectal	Genital_F	Skin	Genital (female)	Skin; Genital (female)	CL0103		Corynebacterium sp. HMSC074C03	Root:1.0;Bacteria:1.0;Actinobacteria:1.0;Actinobacteria:1.0;Actinomycetales:1.0;Corynebacteriaceae:1.0;Corynebacterium:1.0;	157x	100	124	0	0	84	2539639	30234	7090	209083	77216	10	28067	29	58.7	2019-07-07 20:45:19	2256	2133	60	53	3		Bacteria	1	Actinobacteria	1	Actinobacteria	1	Actinomycetales	1
	HMPREF3283	HMSC74A08	PRJNA274554	SAMN04498890	LTLT00000000	https://www.ncbi.nlm.nih.gov/nuccore/NZ_LTLT00000000	LINK	-	Y	-	genital	Genital	Skin	Genital	Skin; Genital	CL0378		Staphylococcus sp. HMSC74A08	Root:1.0;Bacteria:1.0;Firmicutes:1.0;Bacilli:1.0;Bacillales:1.0;Staphylococcaceae:1.0;Staphylococcus:1.0;	157x	100	124	0	0	90	2532462	28138	20831	126650	50922	17	24032	43	33.6	2019-07-07 20:37:54	2438	2354	39	33	4		Bacteria	1	Firmicutes	1	Bacilli	1	Bacillales	1
	HMPREF2575	HMSC058E03	PRJNA296182	SAMN04498583	LTQW00000000	https://www.ncbi.nlm.nih.gov/nuccore/NZ_LTQW00000000	LINK	-	Y	-	tisssue_r	Tissue	Unknown	-	Unknown; -	CL0378		Staphylococcus sp. HMSC058E03	Root:1.0;Bacteria:1.0;Firmicutes:1.0;Bacilli:1.0;Bacillales:1.0;Staphylococcaceae:1.0;Staphylococcus:1.0;	157x	100	124	0	0	100	2532381	25324	15929	155042	51211	16	20686	45	33.6	2019-07-07 18:44:04	2446	2349	38	32	4		Bacteria	1	Firmicutes	1	Bacilli	1	Bacillales	1
	HMPREF3286	HMSC74F12	PRJNA274557	SAMN04498901	LTLQ00000000	https://www.ncbi.nlm.nih.gov/nuccore/NZ_LTLQ00000000	LINK	-	Y	-	bone_l_fourth_toe	Bone	Bone	-	Bone; -	CL0378		Staphylococcus sp. HMSC74F12	Root:1.0;Bacteria:1.0;Firmicutes:1.0;Bacilli:1.0;Bacillales:1.0;Staphylococcaceae:1.0;Staphylococcus:1.0;	156x	100	124	0	0	84	2549827	30355	18244	201442	61944	12	22143	40	33.7	2019-07-07 20:22:16	2445	2350	43	37	4		Bacteria	1	Firmicutes	1	Bacilli	1	Bacillales	1
	HMPREF2927	HMSC061E04	PRJNA300081	SAMN04480354	LTWE00000000	https://www.ncbi.nlm.nih.gov/nuccore/NZ_LTWE00000000	LINK	-	Y	-	sputum	Oral	Respiratory	Lower	Respiratory; Lower	CL0369		Rothia sp. HMSC061E04	Root:1.0;Bacteria:1.0;Actinobacteria:1.0;Actinobacteria:1.0;Actinomycetales:1.0;Micrococcaceae:1.0;Rothia:1.0;	156x	100	121	0	3	63	2233636	35455	5438	275073	122101	6	23932	21	59.3	2019-07-07 17:18:34	1782	1675	52	45	3		Bacteria	1	Actinobacteria	1	Actinobacteria	1	Actinomycetales	1
	HMPREF2577	HMSC061C10	PRJNA296184	SAMN04498585	LTQK00000000	https://www.ncbi.nlm.nih.gov/nuccore/NZ_LTQK00000000	LINK	-	Y	-	vaginal/rectal	Genital_F	Skin	Genital (female)	Skin; Genital (female)	CL0378		Staphylococcus sp. HMSC061C10	Root:1.0;Bacteria:1.0;Firmicutes:1.0;Bacilli:1.0;Bacillales:1.0;Staphylococcaceae:1.0;Staphylococcus:1.0;	156x	100	124	0	0	111	2548558	22960	13508	153683	46960	17	20428	48	33.6	2019-07-07 18:47:20	2453	2376	28	21	4		Bacteria	1	Firmicutes	1	Bacilli	1	Bacillales	1
	HMPREF2831	HMSC065E07	PRJNA299985	SAMN04477644	LTFA00000000	https://www.ncbi.nlm.nih.gov/nuccore/NZ_LTFA00000000	LINK	-	Y	-	vaginal/rectal	Genital_F	Skin	Genital (female)	Skin; Genital (female)	CL0378		Staphylococcus sp. HMSC065E07	Root:1.0;Bacteria:1.0;Firmicutes:1.0;Bacilli:1.0;Bacillales:1.0;Staphylococcaceae:1.0;Staphylococcus:1.0;	156x	100	124	0	0	70	2552438	36463	25404	159459	78877	11	27636	33	33.7	2019-07-07 15:58:51	2454	2351	44	36	4		Bacteria	1	Firmicutes	1	Bacilli	1	Bacillales	1
	HMPREF2624	HMSC055G07	PRJNA296231	SAMN04498611	LTRF00000000	https://www.ncbi.nlm.nih.gov/nuccore/NZ_LTRF00000000	LINK	-	Y	-	wound_misc	Wound	Unknown	-	Unknown; -	CL0378		Staphylococcus sp. HMSC055G07	Root:1.0;Bacteria:1.0;Firmicutes:1.0;Bacilli:1.0;Bacillales:1.0;Staphylococcaceae:1.0;Staphylococcus:1.0;	156x	100	124	0	0	96	2551674	26580	11687	183256	58197	13	23050	40	33.6	2019-07-07 18:37:37	2460	2384	37	30	4		Bacteria	1	Firmicutes	1	Bacilli	1	Bacillales	1
	HMPREF2795	HMSC056C01	PRJNA299949	SAMN04477620	LTGH00000000	https://www.ncbi.nlm.nih.gov/nuccore/NZ_LTGH00000000	LINK	-	Y	-	urine	Urine	Urinary Tract	-	Urinary Tract; -	CL0488		Streptococcus sp. HMSC056C01	Root:1.0;Bacteria:1.0;Firmicutes:1.0;Bacilli:1.0;Lactobacillales:1.0;Streptococcaceae:1.0;Streptococcus:1.0;	156x	100	122	0	2	115	2062936	17939	2666	178447	60243	11	13940	38	39.2	2019-08-25 10:11:01	2099	1941	37	30	3		Bacteria	1	Firmicutes	1	Bacilli	1	Lactobacillales	1
	HMPREF2724	HMSC071F07	PRJNA296332	SAMN04477576	LTIB00000000	https://www.ncbi.nlm.nih.gov/nuccore/NZ_LTIB00000000	LINK	-	Y	-	urine	Urine	Urinary Tract	-	Urinary Tract; -	CL0299		Corynebacterium sp. HMSC071F07	Root:1.0;Bacteria:1.0;Actinobacteria:1.0;Actinobacteria:1.0;Actinomycetales:1.0;Corynebacteriaceae:1.0;Corynebacterium:1.0;	156x	99.2	115	1	7	181	2562878	14160	8080	90628	25910	30	8346	90	59.2	2019-07-07 15:37:12	2480	2248	57	47	3		Bacteria	1	Actinobacteria	1	Actinobacteria	1	Actinomycetales	1
	HMPREF3282	HMSC73C01	PRJNA274553	SAMN04498898	LTLU00000000	https://www.ncbi.nlm.nih.gov/nuccore/NZ_LTLU00000000	LINK	-	Y	-	abscess_abdominal	Abscess	Abdominal	-	Abdominal; -	CL0378		Staphylococcus sp. HMSC73C01	Root:1.0;Bacteria:1.0;Firmicutes:1.0;Bacilli:1.0;Bacillales:1.0;Staphylococcaceae:1.0;Staphylococcus:1.0;	155x	100	124	0	0	89	2576472	28949	13029	246956	58242	13	26649	37	33.7	2019-07-07 20:20:55	2480	2399	37	31	4		Bacteria	1	Firmicutes	1	Bacilli	1	Bacillales	1
	HMPREF2555	HMSC064A01	PRJNA296162	SAMN04498573	LTPS00000000	https://www.ncbi.nlm.nih.gov/nuccore/NZ_LTPS00000000	LINK	-	Y	-	trachael_aspirate	Respiratory	Respiratory	Lower	Respiratory; Lower	CL0378		Staphylococcus sp. HMSC064A01	Root:1.0;Bacteria:1.0;Firmicutes:1.0;Bacilli:1.0;Bacillales:1.0;Staphylococcaceae:1.0;Staphylococcus:1.0;	155x	100	124	0	0	97	2572956	26525	16466	115916	56524	17	22926	44	33.6	2019-07-07 19:14:19	2490	2409	36	30	4		Bacteria	1	Firmicutes	1	Bacilli	1	Bacillales	1
	HMPREF2661	HMSC061B04	PRJNA296268	SAMN04498636	LTQL00000000	https://www.ncbi.nlm.nih.gov/nuccore/NZ_LTQL00000000	LINK	-	Y	-	sputum	Oral	Respiratory	Lower	Respiratory; Lower	CL0522		Neisseria sp. HMSC061B04	Root:1.0;Bacteria:1.0;Proteobacteria:1.0;Betaproteobacteria:1.0;Neisseriales:1.0;Neisseriaceae:1.0;Neisseria:1.0;	155x	100	123	0	1	94	2265422	24100	5927	203378	74732	11	21894	34	49.3	2019-07-07 18:57:56	2267	2114	59	52	4		Bacteria	1	Proteobacteria	1	Betaproteobacteria	1	Neisseriales	1
	HMPREF2538	HMSC063E12	PRJNA296145	SAMN04498493	LTPV00000000	https://www.ncbi.nlm.nih.gov/nuccore/NZ_LTPV00000000	LINK	-	Y	-	vaginal/rectal	Genital_F	Skin	Genital (female)	Skin; Genital (female)	CL0378		Staphylococcus sp. HMSC063E12	Root:1.0;Bacteria:1.0;Firmicutes:1.0;Bacilli:1.0;Bacillales:1.0;Staphylococcaceae:1.0;Staphylococcus:1.0;	155x	100	124	0	0	90	2569916	28555	12160	185757	59572	14	30264	37	33.7	2019-07-07 18:57:59	2478	2394	37	31	4		Bacteria	1	Firmicutes	1	Bacilli	1	Bacillales	1
	HMPREF2693	HMSC068D08	PRJNA296300	SAMN04477539	LTIQ00000000	https://www.ncbi.nlm.nih.gov/nuccore/NZ_LTIQ00000000	LINK	-	Y	-	vaginal/rectal	Genital_F	Skin	Genital (female)	Skin; Genital (female)	CL0378		Staphylococcus sp. HMSC068D08	Root:1.0;Bacteria:1.0;Firmicutes:1.0;Bacilli:1.0;Bacillales:1.0;Staphylococcaceae:1.0;Staphylococcus:1.0;	155x	100	124	0	0	94	2564606	27283	18351	153091	51043	15	20118	45	33.7	2019-07-07 14:50:23	2468	2387	36	30	4		Bacteria	1	Firmicutes	1	Bacilli	1	Bacillales	1
	HMPREF2708	HMSC073H12	PRJNA296315	SAMN04498696	LTOO00000000	https://www.ncbi.nlm.nih.gov/nuccore/NZ_LTOO00000000	LINK	-	Y	-	vaginal/rectal	Genital_F	Skin	Genital (female)	Skin; Genital (female)	CL0103		Corynebacterium sp. HMSC073H12	Root:1.0;Bacteria:1.0;Actinobacteria:1.0;Actinobacteria:1.0;Actinomycetales:1.0;Corynebacteriaceae:1.0;Corynebacterium:1.0;	155x	100	124	0	0	33	2471968	74908	39868	379926	151393	5	73547	14	58.7	2019-07-07 20:03:56	2179	2083	58	52	3		Bacteria	1	Actinobacteria	1	Actinobacteria	1	Actinomycetales	1
	HMPREF3267	HMSC62D11	PRJNA274538	SAMN04498874	LTME00000000	https://www.ncbi.nlm.nih.gov/nuccore/NZ_LTME00000000	LINK	-	Y	-	vaginal/rectal	Genital_F	Skin	Genital (female)	Skin; Genital (female)	CL0378		Staphylococcus sp. HMSC62D11	Root:1.0;Bacteria:1.0;Firmicutes:1.0;Bacilli:1.0;Bacillales:1.0;Staphylococcaceae:1.0;Staphylococcus:1.0;	155x	100	124	0	0	85	2569852	30234	15952	185970	69548	13	28700	37	33.7	2019-07-07 20:23:23	2475	2391	42	36	4		Bacteria	1	Firmicutes	1	Bacilli	1	Bacillales	1
	HMPREF2887	HMSC071H03	PRJNA300041	SAMN04480053	LTXK00000000	https://www.ncbi.nlm.nih.gov/nuccore/NZ_LTXK00000000	LINK	-	Y	-	drainage_jackson_pratt	Wound	Abdominal	-	Abdominal; -	CL0238		Streptococcus sp. HMSC071H03	Root:1.0;Bacteria:1.0;Firmicutes:1.0;Bacilli:1.0;Lactobacillales:1.0;Streptococcaceae:1.0;Streptococcus:1.0;	155x	99.2	118	1	4	126	1933566	15346	10579	96725	26431	22	9392	68	38.8	2019-08-25 10:12:27	2015	1773	40	31	3		Bacteria	1	Firmicutes	1	Bacilli	1	Lactobacillales	1
	HMPREF3264	HMSC62A08	PRJNA274535	SAMN04498883	LTMG00000000	https://www.ncbi.nlm.nih.gov/nuccore/NZ_LTMG00000000	LINK	-	Y	-	vaginal/rectal	Genital_F	Skin	Genital (female)	Skin; Genital (female)	CL0371		Staphylococcus sp. HMSC62A08	Root:1.0;Bacteria:1.0;Firmicutes:1.0;Bacilli:1.0;Bacillales:1.0;Staphylococcaceae:1.0;Staphylococcus:1.0;	155x	98.4	118	0	4	150	2577445	17183	9230	91811	41920	22	12267	67	33.4	2019-07-07 20:25:12	2508	2276	45	31	4		Bacteria	1	Firmicutes	1	Bacilli	1	Bacillales	1
	HMPREF2548	HMSC067G10	PRJNA296155	SAMN04498568	LTPF00000000	https://www.ncbi.nlm.nih.gov/nuccore/NZ_LTPF00000000	LINK	-	Y	-	vaginal/rectal	Genital_F	Skin	Genital (female)	Skin; Genital (female)	CL0465		Staphylococcus sp. HMSC067G10	Root:1.0;Bacteria:1.0;Firmicutes:1.0;Bacilli:1.0;Bacillales:1.0;Staphylococcaceae:1.0;Staphylococcus:1.0;	154x	100	124	0	0	149	2581965	17329	6725	229517	42538	20	11685	63	32.5	2019-07-07 19:14:20	2608	2455	51	44	4		Bacteria	1	Firmicutes	1	Bacilli	1	Bacillales	1
	HMPREF2597	HMSC063A07	PRJNA296204	SAMN04498602	LTPZ00000000	https://www.ncbi.nlm.nih.gov/nuccore/NZ_LTPZ00000000	LINK	-	Y	-	vaginal/rectal	Genital_F	Skin	Genital (female)	Skin; Genital (female)	CL0378		Staphylococcus sp. HMSC063A07	Root:1.0;Bacteria:1.0;Firmicutes:1.0;Bacilli:1.0;Bacillales:1.0;Staphylococcaceae:1.0;Staphylococcus:1.0;	154x	100	124	0	0	92	2595345	28210	19041	186094	52932	16	20734	44	33.7	2019-07-07 19:00:14	2501	2417	37	31	4		Bacteria	1	Firmicutes	1	Bacilli	1	Bacillales	1
	HMPREF2899	HMSC072D01	PRJNA300053	SAMN04498681	LTNT00000000	https://www.ncbi.nlm.nih.gov/nuccore/NZ_LTNT00000000	LINK	-	Y	-	vaginal/rectal	Genital_F	Skin	Genital (female)	Skin; Genital (female)	CL0103		Corynebacterium sp. HMSC072D01	Root:1.0;Bacteria:1.0;Actinobacteria:1.0;Actinobacteria:1.0;Actinomycetales:1.0;Corynebacteriaceae:1.0;Corynebacterium:1.0;	154x	100	119	5	0	50	2461497	49230	28135	274859	113081	8	32313	23	58.9	2019-07-07 20:19:30	2178	2080	57	52	3		Bacteria	1	Actinobacteria	1	Actinobacteria	1	Actinomycetales	1
	HMPREF2605	HMSC065C03	PRJNA296212	SAMN04498657	LTPL00000000	https://www.ncbi.nlm.nih.gov/nuccore/NZ_LTPL00000000	LINK	-	Y	-	sputum	Oral	Respiratory	Lower	Respiratory; Lower	CL0028		Rothia sp. HMSC065C03	Root:1.0;Bacteria:1.0;Actinobacteria:1.0;Actinobacteria:1.0;Actinomycetales:1.0;Micrococcaceae:1.0;Rothia:1.0;	153x	100	121	0	3	95	2347474	24710	3767	184386	92136	10	18480	31	59.5	2019-07-07 19:43:09	1844	1759	55	46	3		Bacteria	1	Actinobacteria	1	Actinobacteria	1	Actinomycetales	1
	HMPREF2999	HMSC066H02	PRJNA300153	SAMN04480419	LTTT00000000	https://www.ncbi.nlm.nih.gov/nuccore/NZ_LTTT00000000	LINK	-	Y	-	bronchial_washing	BAL	Respiratory	Lower	Respiratory; Lower	CL0369		Rothia sp. HMSC066H02	Root:1.0;Bacteria:1.0;Actinobacteria:1.0;Actinobacteria:1.0;Actinomycetales:1.0;Micrococcaceae:1.0;Rothia:1.0;	153x	100	122	0	2	59	2327755	39453	13577	217027	129925	7	30731	23	59.5	2019-07-07 18:00:29	1858	1772	57	48	3		Bacteria	1	Actinobacteria	1	Actinobacteria	1	Actinomycetales	1
	HMPREF2781	HMSC062A03	PRJNA299935	SAMN04477599	LTGR00000000	https://www.ncbi.nlm.nih.gov/nuccore/NZ_LTGR00000000	LINK	-	Y	-	vaginal/rectal	Genital_F	Skin	Genital (female)	Skin; Genital (female)	CL0605		Corynebacterium sp. HMSC062A03	Root:1.0;Bacteria:1.0;Actinobacteria:1.0;Actinobacteria:1.0;Actinomycetales:1.0;Corynebacteriaceae:1.0;Corynebacterium:1.0;	153x	100	118	6	0	76	2605195	34279	3496	334473	117053	7	34045	24	60.6	2019-07-07 15:56:57	2438	2305	60	51	3		Bacteria	1	Actinobacteria	1	Actinobacteria	1	Actinomycetales	1
	HMPREF2829	HMSC072A12	PRJNA299983	SAMN04477642	LTFC00000000	https://www.ncbi.nlm.nih.gov/nuccore/NZ_LTFC00000000	LINK	-	Y	-	urine	Urine	Urinary Tract	-	Urinary Tract; -	CL0358		Aerococcus sp. HMSC072A12	Root:1.0;Bacteria:1.0;Firmicutes:1.0;Bacilli:1.0;Lactobacillales:1.0;Aerococcaceae:1.0;Aerococcus:1.0;	153x	96	118	0	1	131	2165825	16533	8807	113018	34816	16	9254	63	47.1	2019-07-07 15:59:11	1990	1902	56	46	4		Bacteria	1	Firmicutes	1	Bacilli	1	Lactobacillales	1
	HMPREF2940	HMSC073C12	PRJNA300094	SAMN04480367	LTVU00000000	https://www.ncbi.nlm.nih.gov/nuccore/NZ_LTVU00000000	LINK	-	Y	-	cervical	Genital_F	Abdominal	-	Abdominal; -	CL0378		Staphylococcus sp. HMSC073C12	Root:1.0;Bacteria:1.0;Firmicutes:1.0;Bacilli:1.0;Bacillales:1.0;Staphylococcaceae:1.0;Staphylococcus:1.0;	152x	100	124	0	0	84	2592414	30862	14311	167771	68777	13	28366	34	33.6	2019-07-07 17:04:12	2522	2434	46	40	4		Bacteria	1	Firmicutes	1	Bacilli	1	Bacillales	1
	HMPREF2849	HMSC073B01	PRJNA300003	SAMN04498680	LTNS00000000	https://www.ncbi.nlm.nih.gov/nuccore/NZ_LTNS00000000	LINK	-	Y	-	vaginal/rectal	Genital_F	Skin	Genital (female)	Skin; Genital (female)	CL0103		Corynebacterium sp. HMSC073B01	Root:1.0;Bacteria:1.0;Actinobacteria:1.0;Actinobacteria:1.0;Actinomycetales:1.0;Corynebacteriaceae:1.0;Corynebacterium:1.0;	152x	100	124	0	0	63	2481441	39388	21099	226659	88469	11	21334	31	58.8	2019-07-07 20:25:35	2199	2105	58	52	3		Bacteria	1	Actinobacteria	1	Actinobacteria	1	Actinomycetales	1
	HMPREF2586	HMSC034G07	PRJNA296193	SAMN04498593	LTRV00000000	https://www.ncbi.nlm.nih.gov/nuccore/NZ_LTRV00000000	LINK	-	Y	-	urine	Urine	Urinary Tract	-	Urinary Tract; -	CL0404		Staphylococcus sp. HMSC034G07	Root:1.0;Bacteria:1.0;Firmicutes:1.0;Bacilli:1.0;Bacillales:1.0;Staphylococcaceae:1.0;Staphylococcus:1.0;	152x	100	124	0	0	56	2624161	46860	15907	314759	116604	7	37570	21	32.4	2019-07-07 18:20:27	2531	2441	45	39	4		Bacteria	1	Firmicutes	1	Bacilli	1	Bacillales	1
	HMPREF2913	HMSC065A08	PRJNA300067	SAMN04480342	LTWP00000000	https://www.ncbi.nlm.nih.gov/nuccore/NZ_LTWP00000000	LINK	-	Y	-	urine	Urine	Urinary Tract	-	Urinary Tract; -	CL0404		Staphylococcus sp. HMSC065A08	Root:1.0;Bacteria:1.0;Firmicutes:1.0;Bacilli:1.0;Bacillales:1.0;Staphylococcaceae:1.0;Staphylococcus:1.0;	152x	100	124	0	0	124	2628827	21200	1599	264112	76397	11	20571	35	32.4	2019-07-07 16:46:05	2554	2433	47	38	4		Bacteria	1	Firmicutes	1	Bacilli	1	Bacillales	1
	HMPREF2996	HMSC066C02	PRJNA300150	SAMN04480417	LTTW00000000	https://www.ncbi.nlm.nih.gov/nuccore/NZ_LTTW00000000	LINK	Y	-	-	urine_cvs	Urine	Urinary Tract	-	Urinary Tract; -	CL0418		Corynebacterium sp. HMSC066C02	Root:1.0;Bacteria:1.0;Actinobacteria:1.0;Actinobacteria:1.0;Actinomycetales:1.0;Corynebacteriaceae:1.0;Corynebacterium:0.99;	152x	100	122	2	0	66	2629866	39846	6557	274213	117878	8	40649	22	60.6	2019-07-07 18:08:18	2493	2344	59	53	3		Bacteria	1	Actinobacteria	1	Actinobacteria	1	Actinomycetales	1
	HMPREF3048	HMSC075D04	PRJNA300191	SAMN04480462	LTSO00000000	https://www.ncbi.nlm.nih.gov/nuccore/NZ_LTSO00000000	LINK	-	Y	-	urine	Urine	Urinary Tract	-	Urinary Tract; -	CL0497		Corynebacterium sp. HMSC075D04	Root:1.0;Bacteria:1.0;Actinobacteria:1.0;Actinobacteria:1.0;Actinomycetales:1.0;Corynebacteriaceae:1.0;Corynebacterium:1.0;	152x	100	122	1	1	117	2458861	21016	4370	265402	66454	11	16301	37	61.6	2019-07-07 18:23:23	2363	2222	58	51	3		Bacteria	1	Actinobacteria	1	Actinobacteria	1	Actinomycetales	1
	HMPREF2796	HMSC071B05	PRJNA299950	SAMN04477611	LTGG00000000	https://www.ncbi.nlm.nih.gov/nuccore/NZ_LTGG00000000	LINK	Y	-	-	abscess_l_hip	Abscess	Joint	Hip	Joint; Hip	CL0533		Eikenella sp. HMSC071B05	Root:1.0;Bacteria:1.0;Proteobacteria:1.0;Betaproteobacteria:1.0;Neisseriales:1.0;Neisseriaceae:1.0;Eikenella:0.83;	152x	88.7	110	0	0	107	2193672	20502	15284	115639	35600	19	15088	55	55.7	2019-07-07 15:41:30	2160	2023	52	45	4		Bacteria	1	Proteobacteria	1	Betaproteobacteria	1	Neisseriales	1
	HMPREF2818	HMSC076H09	PRJNA299972	SAMN04477632	LTFL00000000	https://www.ncbi.nlm.nih.gov/nuccore/NZ_LTFL00000000	LINK	-	Y	-	aspirate_l_hip	Aspirate	Joint	Hip	Joint; Hip	CL0523		Streptococcus sp. HMSC076H09	Root:1.0;Bacteria:1.0;Firmicutes:1.0;Bacilli:1.0;Lactobacillales:1.0;Streptococcaceae:1.0;Streptococcus:1.0;	151x	100	123	0	1	37	1953438	52796	25600	383596	104521	5	52377	16	35.2	2019-08-25 10:00:11	2003	1891	39	33	3		Bacteria	1	Firmicutes	1	Bacilli	1	Lactobacillales	1
	HMPREF2765	HMSC062H08	PRJNA299919	SAMN04477583	LTHF00000000	https://www.ncbi.nlm.nih.gov/nuccore/NZ_LTHF00000000	LINK	-	Y	-	sputum	Oral	Respiratory	Lower	Respiratory; Lower	CL0369		Rothia sp. HMSC062H08	Root:1.0;Bacteria:1.0;Actinobacteria:1.0;Actinobacteria:1.0;Actinomycetales:1.0;Micrococcaceae:1.0;Rothia:1.0;	151x	100	122	0	2	87	2294665	26375	8195	179913	65159	12	19278	33	59.6	2019-07-07 15:40:18	1818	1728	52	46	3		Bacteria	1	Actinobacteria	1	Actinobacteria	1	Actinomycetales	1
	HMPREF2880	HMSC067G11	PRJNA300034	SAMN04480047	LTXQ00000000	https://www.ncbi.nlm.nih.gov/nuccore/NZ_LTXQ00000000	LINK	-	Y	-	bronchial_washing	BAL	Respiratory	Lower	Respiratory; Lower	CL0386		Neisseria sp. HMSC067G11	Root:1.0;Bacteria:1.0;Proteobacteria:1.0;Betaproteobacteria:1.0;Neisseriales:1.0;Neisseriaceae:1.0;Neisseria:1.0;	151x	100	123	0	1	86	2299104	26734	1416	215082	103855	9	23402	23	49.1	2019-07-07 16:35:22	2316	2156	54	47	4		Bacteria	1	Proteobacteria	1	Betaproteobacteria	1	Neisseriales	1
	HMPREF3248	HMSC36C03	PRJNA274519	SAMN04498860	LTMS00000000	https://www.ncbi.nlm.nih.gov/nuccore/NZ_LTMS00000000	LINK	-	Y	-	abscess_r_groin	Abscess	Skin	Groin	Skin; Groin	CL0283		Staphylococcus sp. HMSC36C03	Root:1.0;Bacteria:1.0;Firmicutes:1.0;Bacilli:1.0;Bacillales:1.0;Staphylococcaceae:1.0;Staphylococcus:1.0;	151x	100	124	0	0	116	2644801	22800	7320	156020	51829	16	19412	47	32.6	2019-07-07 20:30:37	2681	2564	36	28	4		Bacteria	1	Firmicutes	1	Bacilli	1	Bacillales	1
	HMPREF2707	HMSC078E03	PRJNA296314	SAMN04498653	LTOA00000000	https://www.ncbi.nlm.nih.gov/nuccore/NZ_LTOA00000000	LINK	-	Y	-	urine	Urine	Urinary Tract	-	Urinary Tract; -	CL0523		Streptococcus sp. HMSC078E03	Root:1.0;Bacteria:1.0;Firmicutes:1.0;Bacilli:1.0;Lactobacillales:1.0;Streptococcaceae:1.0;Streptococcus:1.0;	151x	100	122	0	2	53	2139225	40363	21994	238701	104845	7	22391	24	35.1	2019-07-07 19:34:48	2244	2131	36	30	3		Bacteria	1	Firmicutes	1	Bacilli	1	Lactobacillales	1
	HMPREF2743	HMSC036D02	PRJNA296524	SAMN04498670	LTRL00000000	https://www.ncbi.nlm.nih.gov/nuccore/NZ_LTRL00000000	LINK	-	Y	-	urine	Urine	Urinary Tract	-	Urinary Tract; -	CL0327		Corynebacterium sp. HMSC036D02	Root:1.0;Bacteria:1.0;Actinobacteria:1.0;Actinobacteria:1.0;Actinomycetales:1.0;Corynebacteriaceae:1.0;Corynebacterium:1.0;	151x	100	119	5	0	72	2638333	36644	10888	215075	101627	10	34842	28	60.9	2019-07-07 19:13:59	2487	2351	60	52	3		Bacteria	1	Actinobacteria	1	Actinobacteria	1	Actinomycetales	1
	HMPREF2726	HMSC074B07	PRJNA296334	SAMN04477559	LTHZ00000000	https://www.ncbi.nlm.nih.gov/nuccore/NZ_LTHZ00000000	LINK	-	Y	-	sputum	Oral	Respiratory	Lower	Respiratory; Lower	CL0107		Neisseria sp. HMSC074B07	Root:1.0;Bacteria:1.0;Proteobacteria:1.0;Betaproteobacteria:1.0;Neisseriales:1.0;Neisseriaceae:1.0;Neisseria:1.0;	151x	99.2	122	0	1	275	2648743	9632	6627	68269	18937	44	7167	129	51	2019-08-25 10:48:12	2719	2471	56	49	4		Bacteria	1	Proteobacteria	1	Betaproteobacteria	1	Neisseriales	1
	HMPREF2835	HMSC072A03	PRJNA299989	SAMN04477647	LTEW00000000	https://www.ncbi.nlm.nih.gov/nuccore/NZ_LTEW00000000	LINK	Y	-	-	urine	Urine	Urinary Tract	-	Urinary Tract; -	CL0048		Actinomyces sp. HMSC072A03	Root:1.0;Bacteria:1.0;Actinobacteria:1.0;Actinobacteria:1.0;Actinomycetales:1.0;Actinomycetaceae:1.0;Actinomyces:1.0;	151x	99.2	122	0	1	122	2402991	19697	1313	285799	100016	7	23510	28	56.3	2019-07-07 16:25:42	2190	2096	51	45	3		Bacteria	1	Actinobacteria	1	Actinobacteria	1	Actinomycetales	1
	HMPREF2952	HMSC068C12	PRJNA300106	SAMN04480384	LTVK00000000	https://www.ncbi.nlm.nih.gov/nuccore/NZ_LTVK00000000	LINK	-	Y	-	sputum	Oral	Respiratory	Lower	Respiratory; Lower	CL0386		Neisseria sp. HMSC068C12	Root:1.0;Bacteria:1.0;Proteobacteria:1.0;Betaproteobacteria:1.0;Neisseriales:1.0;Neisseriaceae:1.0;Neisseria:1.0;	150x	100	123	0	1	78	2207574	28302	778	249020	150849	6	33958	16	49.2	2019-07-07 17:16:10	2214	2053	55	48	4		Bacteria	1	Proteobacteria	1	Betaproteobacteria	1	Neisseriales	1
	HMPREF2957	HMSC062D07	PRJNA300111	SAMN04480380	LTVH00000000	https://www.ncbi.nlm.nih.gov/nuccore/NZ_LTVH00000000	LINK	-	Y	-	wound_sinus	Wound	Respiratory	Sinus	Respiratory; Sinus	CL0375		Streptococcus sp. HMSC062D07	Root:1.0;Bacteria:1.0;Firmicutes:1.0;Bacilli:1.0;Lactobacillales:1.0;Streptococcaceae:1.0;Streptococcus:1.0;	150x	100	123	0	1	38	1751374	46089	37023	233235	115626	6	39186	18	39.2	2019-08-25 10:20:09	1822	1717	40	34	3		Bacteria	1	Firmicutes	1	Bacilli	1	Lactobacillales	1
	HMPREF2896	HMSC069E04	PRJNA300050	SAMN04480061	LWQH00000000	https://www.ncbi.nlm.nih.gov/nuccore/NZ_LWQH00000000	LINK	-	Y	-	vaginal/rectal	Genital_F	Skin	Genital (female)	Skin; Genital (female)	CL0605		Corynebacterium sp. HMSC069E04	Root:1.0;Bacteria:1.0;Actinobacteria:1.0;Actinobacteria:1.0;Actinomycetales:1.0;Corynebacteriaceae:1.0;Corynebacterium:1.0;	150x	100	122	2	0	116	2639492	22754	3027	176094	76925	12	20878	39	60.6	2019-07-07 17:14:46	2489	2334	59	51	3		Bacteria	1	Actinobacteria	1	Actinobacteria	1	Actinomycetales	1
	HMPREF2537	HMSC074E01	PRJNA296144	SAMN04455695	LTKT00000000	https://www.ncbi.nlm.nih.gov/nuccore/NZ_LTKT00000000	LINK	-	Y	-	urine	Urine	Urinary Tract	-	Urinary Tract; -	CL0327		Corynebacterium sp. HMSC074E01	Root:1.0;Bacteria:1.0;Actinobacteria:1.0;Actinobacteria:1.0;Actinomycetales:1.0;Corynebacteriaceae:1.0;Corynebacterium:1.0;	150x	100	123	1	0	80	2651899	33149	2257	213462	113254	9	40219	24	60.9	2019-08-25 10:50:58	2497	2363	59	51	3		Bacteria	1	Actinobacteria	1	Actinobacteria	1	Actinomycetales	1
	HMPREF2559	HMSC072G08	PRJNA296166	SAMN04495790	LTKF00000000	https://www.ncbi.nlm.nih.gov/nuccore/NZ_LTKF00000000	LINK	-	Y	-	urine_cvs	Urine	Urinary Tract	-	Urinary Tract; -	CL0510		Corynebacterium sp. HMSC072G08	Root:1.0;Bacteria:1.0;Actinobacteria:1.0;Actinobacteria:1.0;Actinomycetales:1.0;Corynebacteriaceae:1.0;Corynebacterium:1.0;	150x	100	122	1	1	125	2664741	21318	2506	174085	60696	13	26184	39	63.6	2019-08-25 11:07:57	2499	2367	56	49	3		Bacteria	1	Actinobacteria	1	Actinobacteria	1	Actinomycetales	1
	HMPREF2692	HMSC036D03	PRJNA296299	SAMN04498649	LTRK00000000	https://www.ncbi.nlm.nih.gov/nuccore/NZ_LTRK00000000	LINK	-	Y	-	urine	Urine	Urinary Tract	-	Urinary Tract; -	CL0299		Corynebacterium sp. HMSC036D03	Root:1.0;Bacteria:1.0;Actinobacteria:1.0;Actinobacteria:1.0;Actinomycetales:1.0;Corynebacteriaceae:1.0;Corynebacterium:1.0;	150x	100	121	1	2	72	2651130	36821	2391	354726	145412	6	38119	18	59.1	2019-07-07 19:10:14	2536	2382	55	50	3		Bacteria	1	Actinobacteria	1	Actinobacteria	1	Actinomycetales	1
	HMPREF2760	HMSC065D07	PRJNA299914	SAMN04477578	LTHJ00000000	https://www.ncbi.nlm.nih.gov/nuccore/NZ_LTHJ00000000	LINK	-	Y	-	urine	Urine	Urinary Tract	-	Urinary Tract; -	CL0327		Corynebacterium sp. HMSC065D07	Root:1.0;Bacteria:1.0;Actinobacteria:1.0;Actinobacteria:1.0;Actinomycetales:1.0;Corynebacteriaceae:1.0;Corynebacterium:1.0;	150x	100	122	1	1	67	2658059	39673	7744	268140	121860	8	37310	23	61	2019-08-25 11:07:56	2510	2383	57	50	3		Bacteria	1	Actinobacteria	1	Actinobacteria	1	Actinomycetales	1
	HMPREF2788	HMSC063F04	PRJNA299942	SAMN04477601	LTGN00000000	https://www.ncbi.nlm.nih.gov/nuccore/NZ_LTGN00000000	LINK	-	Y	-	cervical	Genital_F	Abdominal	-	Abdominal; -	CL0103		Corynebacterium sp. HMSC063F04	Root:1.0;Bacteria:1.0;Actinobacteria:1.0;Actinobacteria:1.0;Actinomycetales:1.0;Corynebacteriaceae:1.0;Corynebacterium:1.0;	149x	100	124	0	0	46	2424042	52697	13762	281590	139036	6	40661	16	58.8	2019-07-07 15:54:15	2132	2038	59	53	3		Bacteria	1	Actinobacteria	1	Actinobacteria	1	Actinomycetales	1
	HMPREF2748	HMSC077B05	PRJNA299902	SAMN04477585	LTHS00000000	https://www.ncbi.nlm.nih.gov/nuccore/NZ_LTHS00000000	LINK	-	Y	-	genital	Genital	Skin	Genital	Skin; Genital	CL0510		Corynebacterium sp. HMSC077B05	Root:1.0;Bacteria:1.0;Actinobacteria:1.0;Actinobacteria:1.0;Actinomycetales:1.0;Corynebacteriaceae:1.0;Corynebacterium:1.0;	149x	100	122	1	1	79	2677653	33894	6503	230562	93816	10	29722	28	63.6	2019-08-25 11:14:47	2529	2390	58	52	3		Bacteria	1	Actinobacteria	1	Actinobacteria	1	Actinomycetales	1
	HMPREF2798	HMSC070A03	PRJNA299952	SAMN04498678	LTNJ00000000	https://www.ncbi.nlm.nih.gov/nuccore/NZ_LTNJ00000000	LINK	-	Y	-	vaginal/rectal	Genital_F	Skin	Genital (female)	Skin; Genital (female)	CL0464		Staphylococcus sp. HMSC070A03	Root:1.0;Bacteria:1.0;Firmicutes:1.0;Bacilli:1.0;Bacillales:1.0;Staphylococcaceae:1.0;Staphylococcus:1.0;	149x	100	124	0	0	83	2672921	32204	4090	327048	133798	7	22941	26	35.9	2019-07-15 09:11:59	2599	2472	46	39	4		Bacteria	1	Firmicutes	1	Bacilli	1	Bacillales	1
	HMPREF2963	HMSC067A03	PRJNA300117	SAMN04480386	LTVC00000000	https://www.ncbi.nlm.nih.gov/nuccore/NZ_LTVC00000000	LINK	-	Y	-	abscess_facial	Abscess	Skin	Face	Skin; Face	CL0502		Streptococcus sp. HMSC067A03	Root:1.0;Bacteria:1.0;Firmicutes:1.0;Bacilli:1.0;Lactobacillales:1.0;Streptococcaceae:1.0;Streptococcus:1.0;	149x	100	121	1	2	59	1803550	30569	601	205079	128563	6	44946	15	37.8	2019-08-25 10:23:27	1832	1686	45	39	3		Bacteria	1	Firmicutes	1	Bacilli	1	Lactobacillales	1
	HMPREF2603	HMSC055C03	PRJNA296210	SAMN04477503	LTJV00000000	https://www.ncbi.nlm.nih.gov/nuccore/NZ_LTJV00000000	LINK	-	Y	-	urine	Urine	Urinary Tract	-	Urinary Tract; -	CL0464		Staphylococcus sp. HMSC055C03	Root:1.0;Bacteria:1.0;Firmicutes:1.0;Bacilli:1.0;Bacillales:1.0;Staphylococcaceae:1.0;Staphylococcus:1.0;	149x	100	124	0	0	73	2684333	36772	4118	373112	133794	6	26112	21	35.8	2019-08-25 10:15:50	2613	2490	39	32	4		Bacteria	1	Firmicutes	1	Bacilli	1	Bacillales	1
	HMPREF2713	HMSC059E03	PRJNA296320	SAMN04477549	LTIH00000000	https://www.ncbi.nlm.nih.gov/nuccore/NZ_LTIH00000000	LINK	-	Y	-	urine	Urine	Urinary Tract	-	Urinary Tract; -	CL0464		Staphylococcus sp. HMSC059E03	Root:1.0;Bacteria:1.0;Firmicutes:1.0;Bacilli:1.0;Bacillales:1.0;Staphylococcaceae:1.0;Staphylococcus:1.0;	149x	100	124	0	0	81	2680131	33088	5988	395401	107865	7	25463	26	35.9	2019-08-25 10:16:49	2617	2512	32	25	4		Bacteria	1	Firmicutes	1	Bacilli	1	Bacillales	1
	HMPREF2956	HMSC055B03	PRJNA300110	SAMN04480385	LWQF00000000	https://www.ncbi.nlm.nih.gov/nuccore/NZ_LWQF00000000	LINK	-	Y	-	tisssue_tibia	Tissue	Bone	-	Bone; -	CL0509		Staphylococcus sp. HMSC055B03	Root:1.0;Bacteria:1.0;Firmicutes:1.0;Bacilli:1.0;Bacillales:1.0;Staphylococcaceae:1.0;Staphylococcus:1.0;	148x	100	124	0	0	126	2476422	19654	2095	268730	71363	11	16437	37	31.8	2019-07-07 17:04:51	2461	2347	36	29	4		Bacteria	1	Firmicutes	1	Bacilli	1	Bacillales	1
	HMPREF2780	HMSC062B01	PRJNA299934	SAMN04477596	LTGS00000000	https://www.ncbi.nlm.nih.gov/nuccore/NZ_LTGS00000000	LINK	-	Y	-	sputum	Oral	Respiratory	Lower	Respiratory; Lower	CL0477		Streptococcus sp. HMSC062B01	Root:1.0;Bacteria:1.0;Firmicutes:1.0;Bacilli:1.0;Lactobacillales:1.0;Streptococcaceae:1.0;Streptococcus:1.0;	148x	100	121	1	2	71	2287584	32219	3285	239594	106970	8	29613	23	40.3	2020-01-10 06:57:36	2283	2156	43	37	3		Bacteria	1	Firmicutes	1	Bacilli	1	Lactobacillales	1
	HMPREF3052	HMSC056A03	PRJNA300195	SAMN04480460	LTSK00000000	https://www.ncbi.nlm.nih.gov/nuccore/NZ_LTSK00000000	LINK	-	Y	-	trach_aspirate	Respiratory	Respiratory	Lower	Respiratory; Lower	CL0522		Neisseria sp. HMSC056A03	Root:1.0;Bacteria:1.0;Proteobacteria:1.0;Betaproteobacteria:1.0;Neisseriales:1.0;Neisseriaceae:1.0;Neisseria:1.0;	148x	100	123	0	1	153	2242105	14654	2338	263610	42958	17	14244	52	49.3	2019-07-07 17:54:21	2280	2093	53	46	4		Bacteria	1	Proteobacteria	1	Betaproteobacteria	1	Neisseriales	1
	HMPREF3031	HMSC072B07	PRJNA300184	SAMN04480448	LTSU00000000	https://www.ncbi.nlm.nih.gov/nuccore/NZ_LTSU00000000	LINK	-	Y	-	vaginal/rectal	Genital_F	Skin	Genital (female)	Skin; Genital (female)	CL0464		Staphylococcus sp. HMSC072B07	Root:1.0;Bacteria:1.0;Firmicutes:1.0;Bacilli:1.0;Bacillales:1.0;Staphylococcaceae:1.0;Staphylococcus:1.0;	148x	100	124	0	0	111	2695600	24285	4201	241405	86045	10	20679	33	35.8	2019-07-15 09:10:18	2606	2494	42	35	4		Bacteria	1	Firmicutes	1	Bacilli	1	Bacillales	1
	HMPREF2665	HMSC035B04	PRJNA296272	SAMN04498638	LTRU00000000	https://www.ncbi.nlm.nih.gov/nuccore/NZ_LTRU00000000	LINK	-	Y	-	urine	Urine	Urinary Tract	-	Urinary Tract; -	CL0258		Enterococcus sp. HMSC035B04	Root:1.0;Bacteria:1.0;Firmicutes:1.0;Bacilli:1.0;Lactobacillales:1.0;Enterococcaceae:1.0;Enterococcus:1.0;	148x	100	121	1	2	284	2692733	9481	2928	76860	23812	36	5973	115	37.7	2019-07-29 02:14:44	2815	2613	56	49	4		Bacteria	1	Firmicutes	1	Bacilli	1	Lactobacillales	1
	HMPREF2572	HMSC064E01	PRJNA296179	SAMN04495796	LTKU00000000	https://www.ncbi.nlm.nih.gov/nuccore/NZ_LTKU00000000	LINK	-	Y	-	sputum	Oral	Respiratory	Lower	Respiratory; Lower	CL0399		Neisseria sp. HMSC064E01	Root:1.0;Bacteria:1.0;Proteobacteria:1.0;Betaproteobacteria:1.0;Neisseriales:1.0;Neisseriaceae:1.0;Neisseria:1.0;	148x	99.2	122	0	1	274	2693225	9829	5696	88575	22252	44	7630	122	50.7	2019-08-25 10:48:48	2765	2484	54	47	4		Bacteria	1	Proteobacteria	1	Betaproteobacteria	1	Neisseriales	1
	HMPREF2860	HMSC064E10	PRJNA300014	SAMN04480028	LTYH00000000	https://www.ncbi.nlm.nih.gov/nuccore/NZ_LTYH00000000	LINK	-	Y	-	cervical	Genital_F	Abdominal	-	Abdominal; -	CL0103		Corynebacterium sp. HMSC064E10	Root:1.0;Bacteria:1.0;Actinobacteria:1.0;Actinobacteria:1.0;Actinomycetales:1.0;Corynebacteriaceae:1.0;Corynebacterium:1.0;	147x	100	124	0	0	24	2458766	102449	50511	575370	256757	4	85149	11	58.8	2019-07-07 16:47:36	2183	2094	57	49	3		Bacteria	1	Actinobacteria	1	Actinobacteria	1	Actinomycetales	1
	HMPREF2632	HMSC057B01	PRJNA296239	SAMN04498618	LTRB00000000	https://www.ncbi.nlm.nih.gov/nuccore/NZ_LTRB00000000	LINK	-	Y	-	trach_aspirate	Respiratory	Respiratory	Lower	Respiratory; Lower	CL0379		Staphylococcus sp. HMSC057B01	Root:1.0;Bacteria:1.0;Firmicutes:1.0;Bacilli:1.0;Bacillales:1.0;Staphylococcaceae:1.0;Staphylococcus:1.0;	147x	100	124	0	0	107	2718222	25404	10150	114313	58382	15	28007	44	32.7	2019-07-15 08:25:07	2805	2664	36	30	4		Bacteria	1	Firmicutes	1	Bacilli	1	Bacillales	1
	HMPREF2674	HMSC062F03	PRJNA296281	SAMN04498642	LTQB00000000	https://www.ncbi.nlm.nih.gov/nuccore/NZ_LTQB00000000	LINK	-	Y	-	sputum	Oral	Respiratory	Lower	Respiratory; Lower	CL0028		Rothia sp. HMSC062F03	Root:1.0;Bacteria:1.0;Actinobacteria:1.0;Actinobacteria:1.0;Actinomycetales:1.0;Micrococcaceae:1.0;Rothia:1.0;	147x	100	122	0	2	72	2268942	31513	12597	276908	75670	9	17587	29	61.8	2019-07-07 19:32:01	1818	1700	58	47	3		Bacteria	1	Actinobacteria	1	Actinobacteria	1	Actinomycetales	1
	HMPREF2536	HMSC063D12	PRJNA296143	SAMN04455639	LTKP00000000	https://www.ncbi.nlm.nih.gov/nuccore/NZ_LTKP00000000	LINK	-	Y	-	vaginal/rectal	Genital_F	Skin	Genital (female)	Skin; Genital (female)	CL0258		Enterococcus sp. HMSC063D12	Root:1.0;Bacteria:1.0;Firmicutes:1.0;Bacilli:1.0;Lactobacillales:1.0;Enterococcaceae:1.0;Enterococcus:1.0;	147x	100	121	1	2	165	2707603	16410	5791	110344	46016	19	10533	63	38.2	2019-08-25 10:28:17	2779	2545	54	48	4		Bacteria	1	Firmicutes	1	Bacilli	1	Lactobacillales	1
	HMPREF2636	HMSC064H02	PRJNA296243	SAMN04498617	LTPM00000000	https://www.ncbi.nlm.nih.gov/nuccore/NZ_LTPM00000000	LINK	-	Y	-	abscess_axilla	Abscess	Skin	Axilla	Skin; Axilla	CL0523		Streptococcus sp. HMSC064H02	Root:1.0;Bacteria:1.0;Firmicutes:1.0;Bacilli:1.0;Lactobacillales:1.0;Streptococcaceae:1.0;Streptococcus:1.0;	147x	100	122	0	2	54	2125617	39363	17542	269313	100449	8	37457	23	35.3	2019-07-15 09:26:55	2225	2106	38	32	3		Bacteria	1	Firmicutes	1	Bacilli	1	Lactobacillales	1
	HMPREF2651	HMSC063A05	PRJNA296258	SAMN04477526	LTJF00000000	https://www.ncbi.nlm.nih.gov/nuccore/NZ_LTJF00000000	LINK	-	Y	-	vaginal/rectal	Genital_F	Skin	Genital (female)	Skin; Genital (female)	CL0604		Corynebacterium sp. HMSC063A05	Root:1.0;Bacteria:1.0;Actinobacteria:1.0;Actinobacteria:1.0;Actinomycetales:1.0;Corynebacteriaceae:1.0;Corynebacterium:1.0;	147x	100	124	0	0	31	2444243	78847	57659	391625	172343	5	63544	14	58.6	2019-07-07 15:13:59	2148	2058	56	50	3		Bacteria	1	Actinobacteria	1	Actinobacteria	1	Actinomycetales	1
	HMPREF2895	HMSC067A02	PRJNA300049	SAMN04480069	LWQI00000000	https://www.ncbi.nlm.nih.gov/nuccore/NZ_LWQI00000000	LINK	-	Y	-	abscess_facial	Abscess	Skin	Face	Skin; Face	CL0515		Propionibacterium sp. HMSC067A02	Root:1.0;Bacteria:1.0;Actinobacteria:1.0;Actinobacteria:1.0;Actinomycetales:1.0;Propionibacteriaceae:1.0;Propionibacterium:1.0;	147x	100	123	0	1	30	2483619	82787	6244	538870	246665	4	89560	10	60	2019-07-07 17:13:50	2515	2372	53	45	4		Bacteria	1	Actinobacteria	1	Actinobacteria	1	Actinomycetales	1
	HMPREF3253	HMSC36F05	PRJNA274524	SAMN04498869	LTMP00000000	https://www.ncbi.nlm.nih.gov/nuccore/NZ_LTMP00000000	LINK	-	Y	-	wound_r_foot	Wound	Skin	Foot	Skin; Foot	CL0069		Staphylococcus sp. HMSC36F05	Root:1.0;Bacteria:1.0;Firmicutes:1.0;Bacilli:1.0;Bacillales:1.0;Staphylococcaceae:1.0;Staphylococcus:1.0;	147x	100	124	0	0	89	2718422	30544	15810	197626	76607	13	20393	39	32.7	2019-07-15 08:24:25	2784	2670	39	31	4		Bacteria	1	Firmicutes	1	Bacilli	1	Bacillales	1
	HMPREF3257	HMSC56B09	PRJNA274528	SAMN04498903	LTML00000000	https://www.ncbi.nlm.nih.gov/nuccore/NZ_LTML00000000	LINK	-	Y	-	wound_l_finger	Wound	Skin	Finger	Skin; Finger	CL0379		Staphylococcus sp. HMSC56B09	Root:1.0;Bacteria:1.0;Firmicutes:1.0;Bacilli:1.0;Bacillales:1.0;Staphylococcaceae:1.0;Staphylococcus:1.0;	147x	100	124	0	0	95	2711801	28545	16097	205899	65103	13	20216	42	32.7	2019-07-15 08:44:13	2737	2622	33	27	4		Bacteria	1	Firmicutes	1	Bacilli	1	Bacillales	1
	HMPREF3281	HMSC73A05	PRJNA274552	SAMN04498888	LTLV00000000	https://www.ncbi.nlm.nih.gov/nuccore/NZ_LTLV00000000	LINK	-	Y	-	wound_nasal	Wound	Skin	Nose	Skin; Nose	CL0069		Staphylococcus sp. HMSC73A05	Root:1.0;Bacteria:1.0;Firmicutes:1.0;Bacilli:1.0;Bacillales:1.0;Staphylococcaceae:1.0;Staphylococcus:1.0;	147x	100	123	0	1	115	2713528	23596	12810	207143	50595	16	20360	50	32.7	2019-07-15 08:49:09	2750	2609	39	31	4		Bacteria	1	Firmicutes	1	Bacilli	1	Bacillales	1
	HMPREF3111	HMSC10D02	PRJNA269848	SAMN03612240	LTZY00000000	https://www.ncbi.nlm.nih.gov/nuccore/NZ_LTZY00000000	LINK	-	-	Y	wound_r_calf	Misc. Known	Misc. Known	-	Misc. Known ; -	CL0285		Proteus sp. HMSC10D02	Root:1.0 ;Bacteria:1.0 ;Proteobacteria:1.0 ;Gammaproteobacteria:1.0 ;Enterobacteriales:1.0 ;Enterobacteriaceae:1.0 ;Proteus:1.0 ;	147x	98.4	121	0	1	186	5931069	31887	8425	238393	87349	22	26046	67	55.9	2019-07-07 15:48:01	5694	5424	82	65	6		Bacteria	1	Proteobacteria	1	Gammaproteobacteria	1	Enterobacteriales	1
	HMPREF2801	HMSC062D09	PRJNA299955	SAMN04477619	LTGC00000000	https://www.ncbi.nlm.nih.gov/nuccore/NZ_LTGC00000000	LINK	-	Y	-	wound_perineum	Wound	Skin	Rectal	Skin; Rectal	CL0376		Peptoniphilus sp. HMSC062D09	Root:1.0;Bacteria:1.0;Firmicutes:1.0;Clostridia:1.0;Clostridiales:1.0;Clostridiales_Incertae_Sedis_XI:1.0;Peptoniphilus:1.0;	147x	96	119	0	0	120	1878002	15650	2565	134153	52364	12	11755	38	34	2019-08-25 10:06:29	1827	1694	46	36	4		Bacteria	1	Firmicutes	1	Clostridia	1	Clostridiales	1
	HMPREF2988	HMSC061C05	PRJNA300142	SAMN04480409	LTUE00000000	https://www.ncbi.nlm.nih.gov/nuccore/NZ_LTUE00000000	LINK	-	Y	-	cervical	Genital_F	Abdominal	-	Abdominal; -	CL0258		Enterococcus sp. HMSC061C05	Root:1.0;Bacteria:1.0;Firmicutes:1.0;Bacilli:1.0;Lactobacillales:1.0;Enterococcaceae:1.0;Enterococcus:1.0;	146x	100	121	1	2	83	2723786	32817	21969	126430	65214	16	19419	43	38.3	2019-07-29 02:15:28	2687	2562	46	40	4		Bacteria	1	Firmicutes	1	Bacilli	1	Lactobacillales	1
	HMPREF3247	HMSC36A10	PRJNA274518	SAMN04498867	LTMT00000000	https://www.ncbi.nlm.nih.gov/nuccore/NZ_LTMT00000000	LINK	-	Y	-	wound_knee	Wound	Joint	Knee	Joint; Knee	CL0069		Staphylococcus sp. HMSC36A10	Root:1.0;Bacteria:1.0;Firmicutes:1.0;Bacilli:1.0;Bacillales:1.0;Staphylococcaceae:1.0;Staphylococcus:1.0;	146x	100	124	0	0	117	2731627	23347	4887	179038	72958	13	21482	40	32.7	2019-07-15 08:42:46	2830	2684	39	31	4		Bacteria	1	Firmicutes	1	Bacilli	1	Bacillales	1
	HMPREF2646	HMSC069A01	PRJNA296253	SAMN04477521	LTJG00000000	https://www.ncbi.nlm.nih.gov/nuccore/NZ_LTJG00000000	LINK	-	Y	-	vaginal/rectal	Genital_F	Skin	Genital (female)	Skin; Genital (female)	CL0258		Enterococcus sp. HMSC069A01	Root:1.0;Bacteria:1.0;Firmicutes:1.0;Bacilli:1.0;Lactobacillales:1.0;Enterococcaceae:1.0;Enterococcus:1.0;	146x	100	121	1	2	159	2723597	17130	6669	110201	38809	22	13512	67	38	2019-08-25 10:24:51	2839	2630	50	43	4		Bacteria	1	Firmicutes	1	Bacilli	1	Lactobacillales	1
	HMPREF2721	HMSC078A12	PRJNA296329	SAMN04498660	LTOC00000000	https://www.ncbi.nlm.nih.gov/nuccore/NZ_LTOC00000000	LINK	-	Y	-	vaginal/rectal	Genital_F	Skin	Genital (female)	Skin; Genital (female)	CL0464		Staphylococcus sp. HMSC078A12	Root:1.0;Bacteria:1.0;Firmicutes:1.0;Bacilli:1.0;Bacillales:1.0;Staphylococcaceae:1.0;Staphylococcus:1.0;	146x	100	124	0	0	145	2734412	18858	2370	307031	77323	10	16501	38	35.8	2019-07-15 09:14:08	2669	2533	44	37	4		Bacteria	1	Firmicutes	1	Bacilli	1	Bacillales	1
	HMPREF2982	HMSC067A01	PRJNA300136	SAMN04480452	LTUJ00000000	https://www.ncbi.nlm.nih.gov/nuccore/NZ_LTUJ00000000	LINK	-	Y	-	abscess_facial	Abscess	Skin	Face	Skin; Face	CL0515		Propionibacterium sp. HMSC067A01	Root:1.0;Bacteria:1.0;Actinobacteria:1.0;Actinobacteria:1.0;Actinomycetales:1.0;Propionibacteriaceae:1.0;Propionibacterium:1.0;	146x	100	124	0	0	17	2483377	146081	107171	625519	258699	3	88602	10	60	2019-07-07 18:00:53	2483	2267	54	45	3		Bacteria	1	Actinobacteria	1	Actinobacteria	1	Actinomycetales	1
	HMPREF3059	HMSC58B01	PRJNA311149	SAMN04498905	LTNH00000000	https://www.ncbi.nlm.nih.gov/nuccore/NZ_LTNH00000000	LINK	-	Y	-	wound_r_breast	Wound	Skin	Breast	Skin; Breast	CL0069		Staphylococcus sp. HMSC58B01	Root:1.0;Bacteria:1.0;Firmicutes:1.0;Bacilli:1.0;Bacillales:1.0;Staphylococcaceae:1.0;Staphylococcus:1.0;	146x	100	124	0	0	117	2734987	23376	5840	170231	72500	12	18878	41	32.7	2019-07-15 08:44:01	2798	2679	31	25	4		Bacteria	1	Firmicutes	1	Bacilli	1	Bacillales	1
	HMPREF2526	HMSC070E08	PRJNA296133	SAMN04387652	LTKS00000000	https://www.ncbi.nlm.nih.gov/nuccore/NZ_LTKS00000000	LINK	-	Y	-	urine	Urine	Urinary Tract	-	Urinary Tract; -	CL0269		Corynebacterium sp. HMSC070E08	Root:1.0;Bacteria:1.0;Actinobacteria:1.0;Actinobacteria:1.0;Actinomycetales:1.0;Corynebacteriaceae:1.0;Corynebacterium:1.0;	146x	100	123	1	0	98	2723957	27795	9941	198674	76637	13	19957	36	61.1	2019-08-25 11:19:37	2609	2458	58	51	3		Bacteria	1	Actinobacteria	1	Actinobacteria	1	Actinomycetales	1
	HMPREF2967	HMSC059E07	PRJNA300121	SAMN04480401	LTUY00000000	https://www.ncbi.nlm.nih.gov/nuccore/NZ_LTUY00000000	LINK	Y	-	-	urine	Urine	Urinary Tract	-	Urinary Tract; -	CL0345		Turicella sp. HMSC059E07	Root:1.0;Bacteria:1.0;Actinobacteria:1.0;Actinobacteria:1.0;Actinomycetales:1.0;Corynebacteriaceae:0.59;Turicella:0.59;	146x	100	122	1	1	92	2729672	29670	3033	183661	96299	10	38200	30	60.9	2019-12-24 23:33:51	2559	2417	57	51	3		Bacteria	1	Actinobacteria	1	Actinobacteria	1	Actinomycetales	1
	HMPREF3050	HMSC065D04	PRJNA300193	SAMN04480457	LTSM00000000	https://www.ncbi.nlm.nih.gov/nuccore/NZ_LTSM00000000	LINK	-	Y	-	sinus	Nasal	Respiratory	Sinus	Respiratory; Sinus	CL0399		Neisseria sp. HMSC065D04	Root:1.0;Bacteria:1.0;Proteobacteria:1.0;Betaproteobacteria:1.0;Neisseriales:1.0;Neisseriaceae:1.0;Neisseria:1.0;	146x	98.4	120	0	2	302	2722689	9016	5292	67961	18890	49	6276	144	51.1	2019-07-07 18:13:59	2796	2557	55	48	4		Bacteria	1	Proteobacteria	1	Betaproteobacteria	1	Neisseriales	1
	HMPREF2658	HMSC062H10	PRJNA296265	SAMN04498633	LTQA00000000	https://www.ncbi.nlm.nih.gov/nuccore/NZ_LTQA00000000	LINK	-	Y	-	sputum	Oral	Respiratory	Lower	Respiratory; Lower	CL0379		Staphylococcus sp. HMSC062H10	Root:1.0;Bacteria:1.0;Firmicutes:1.0;Bacilli:1.0;Bacillales:1.0;Staphylococcaceae:1.0;Staphylococcus:1.0;	145x	100	124	0	0	104	2757360	26513	4535	380561	82686	10	22679	35	32.7	2019-07-07 18:56:43	2801	2642	36	26	4		Bacteria	1	Firmicutes	1	Bacilli	1	Bacillales	1
	HMPREF2928	HMSC072B04	PRJNA300082	SAMN04480359	LTWD00000000	https://www.ncbi.nlm.nih.gov/nuccore/NZ_LTWD00000000	LINK	-	Y	-	sputum	Oral	Respiratory	Lower	Respiratory; Lower	CL0369		Rothia sp. HMSC072B04	Root:1.0;Bacteria:1.0;Actinobacteria:1.0;Actinobacteria:1.0;Actinomycetales:1.0;Micrococcaceae:1.0;Rothia:1.0;	145x	100	122	0	2	76	2265450	29809	10250	241776	85860	8	22128	28	59.5	2019-07-07 17:21:18	1795	1702	52	46	3		Bacteria	1	Actinobacteria	1	Actinobacteria	1	Actinomycetales	1
	HMPREF2908	HMSC063G01	PRJNA300062	SAMN04480071	LTWT00000000	https://www.ncbi.nlm.nih.gov/nuccore/NZ_LTWT00000000	LINK	-	Y	-	genital	Genital	Skin	Genital	Skin; Genital	CL0069		Staphylococcus sp. HMSC063G01	Root:1.0;Bacteria:1.0;Firmicutes:1.0;Bacilli:1.0;Bacillales:1.0;Staphylococcaceae:1.0;Staphylococcus:1.0;	145x	100	124	0	0	113	2746569	24306	7127	126693	56802	16	24462	43	32.6	2019-08-25 10:33:41	2766	2630	34	28	4		Bacteria	1	Firmicutes	1	Bacilli	1	Bacillales	1
	HMPREF3009	HMSC034H07	PRJNA300162	SAMN04480429	LTTL00000000	https://www.ncbi.nlm.nih.gov/nuccore/NZ_LTTL00000000	LINK	Y	-	-	urine	Urine	Urinary Tract	-	Urinary Tract; -	CL0274		Turicella sp. HMSC034H07	Root:1.0;Bacteria:1.0;Actinobacteria:1.0;Actinobacteria:1.0;Actinomycetales:1.0;Corynebacteriaceae:0.74;Turicella:0.34;	145x	100	119	5	0	110	2743830	24944	11729	224235	62730	13	17165	44	61.2	2019-12-24 23:35:18	2619	2438	65	51	3		Bacteria	1	Actinobacteria	1	Actinobacteria	1	Actinomycetales	1
	HMPREF3067	HMSC04H06	PRJNA269804	SAMN03436206	LWPR00000000	https://www.ncbi.nlm.nih.gov/nuccore/NZ_LWPR00000000	LINK	-	-	Y	urine	Urine	Urinary Tract	-	Urinary Tract ; -	CL0304		Corynebacterium sp. HMSC04H06	Root:1.0 ;Bacteria:1.0 ;Actinobacteria:1.0 ;Actinobacteria:1.0 ;Actinomycetales:1.0 ;Corynebacteriaceae:1.0 ;Corynebacterium:1.0 ;	145x	100	120	1	3	81	2380438	29388	14690	180668	72248	13	15897	38	65.4	2019-07-07 18:37:53	2213	2068	55	48	3		Bacteria	1	Actinobacteria	1	Actinobacteria	1	Actinomycetales	1
	HMPREF3088	HMSC22B11	PRJNA269825	SAMN03436205	LTNI00000000	https://www.ncbi.nlm.nih.gov/nuccore/NZ_LTNI00000000	LINK	-	-	Y	urine	Urine	Urinary Tract	-	Urinary Tract ; -	CL0173		Corynebacterium sp. HMSC22B11	Root:1.0 ;Bacteria:1.0 ;Actinobacteria:1.0 ;Actinobacteria:1.0 ;Actinomycetales:1.0 ;Corynebacteriaceae:1.0 ;Corynebacterium:1.0 ;	145x	100	123	0	1	80	2305157	28814	15016	213198	63693	11	17663	37	64.9	2019-07-07 18:35:14	2036	1897	60	51	3		Bacteria	1	Actinobacteria	1	Actinobacteria	1	Actinomycetales	1
	HMPREF3091	HMSC23F03	PRJNA269828	SAMN03436207	LWPO00000000	https://www.ncbi.nlm.nih.gov/nuccore/NZ_LWPO00000000	LINK	-	-	Y	urine	Urine	Urinary Tract	-	Urinary Tract ; -	CL0390		Hafnia sp. HMSC23F03	Root:1.0 ;Bacteria:1.0 ;Proteobacteria:1.0 ;Gammaproteobacteria:1.0 ;Enterobacteriales:1.0 ;Enterobacteriaceae:1.0 ;Hafnia:1.0 ;	145x	100	124	0	0	121	4829104	39910	25941	177466	82026	21	24286	64	48.2	2019-06-13 06:44:11	4431	4264	72	63	4		Bacteria	1	Proteobacteria	1	Gammaproteobacteria	1	Enterobacteriales	1
	HMPREF3097	HMSC27B11	PRJNA269834	SAMN03436214	LWPQ00000000	https://www.ncbi.nlm.nih.gov/nuccore/NZ_LWPQ00000000	LINK	-	-	Y	urine	Urine	Urinary Tract	-	Urinary Tract ; -	CL0173		Corynebacterium sp. HMSC27B11	Root:1.0 ;Bacteria:1.0 ;Actinobacteria:1.0 ;Actinobacteria:1.0 ;Actinomycetales:1.0 ;Corynebacteriaceae:1.0 ;Corynebacterium:1.0 ;	145x	100	122	0	2	73	2191993	30027	6788	218356	98466	8	20320	26	65.1	2019-07-07 18:40:29	1912	1792	57	49	3		Bacteria	1	Actinobacteria	1	Actinobacteria	1	Actinomycetales	1
	HMPREF3162	HMSC07C04	PRJNA269899	SAMN03436260	LWPT00000000	https://www.ncbi.nlm.nih.gov/nuccore/NZ_LWPT00000000	LINK	-	Y	-	urine	Urine	Urinary Tract	-	Urinary Tract ; -	CL0453		Brevibacterium sp. HMSC07C04	Root:1.0 ;Bacteria:1.0 ;Actinobacteria:1.0 ;Actinobacteria:1.0 ;Actinomycetales:1.0 ;Brevibacteriaceae:1.0 ;Brevibacterium:1.0 ;	145x	100	122	0	2	80	2464010	30800	9000	172620	83557	10	26842	30	62.5	2019-07-07 18:43:26	2270	2149	51	44	3		Bacteria	1	Actinobacteria	1	Actinobacteria	1	Actinomycetales	1
	HMPREF3070	HMSC19A10	PRJNA269807	SAMN03436138	LWPS00000000	https://www.ncbi.nlm.nih.gov/nuccore/NZ_LWPS00000000	LINK	-	-	Y	dubberke	Clostridium_for_Dubberke	Clostridium_for_Dubberke	-	Clostridium_for_Dubberke ; -	CL0121		Clostridium sp. HMSC19A10	Root:1.0 ;Bacteria:1.0 ;Firmicutes:1.0 ;Clostridia:1.0 ;Clostridiales:1.0 ;Clostridiaceae_1:1.0 ;Clostridium_sensu_stricto:1.0 ;	145x	99.2	121	2	0	124	4538097	36598	14841	567711	89402	14	21842	52	28.6	2019-07-07 18:46:48	4080	3935	36	28	4		Bacteria	1	Firmicutes	1	Clostridia	1	Clostridiales	1
	HMPREF3069	HMSC18C08	PRJNA269806	SAMN03436202	LWPU00000000	https://www.ncbi.nlm.nih.gov/nuccore/NZ_LWPU00000000	LINK	-	-	Y	sputum_cf	Oral	Respiratory	Lower	Respiratory ; Lower	CL0118		Achromobacter sp. HMSC18C08	Root:1.0 ;Bacteria:1.0 ;Proteobacteria:1.0 ;Betaproteobacteria:1.0 ;Burkholderiales:1.0 ;Alcaligenaceae:1.0 ;Achromobacter:0.99 ;	145x	99.2	117	2	4	1127	6841728	6071	3473	79673	10524	169	2778	647	67.3	2020-01-12 22:51:43	6972	6208	57	49	4		Bacteria	1	Proteobacteria	1	Betaproteobacteria	1	Burkholderiales	1
	HMPREF3095	HMSC25A02	PRJNA269832	SAMN03436219	LWPM00000000	https://www.ncbi.nlm.nih.gov/nuccore/NZ_LWPM00000000	LINK	-	Y	-	bronch_wash	BAL	Respiratory	Lower	Respiratory ; Lower	CL0508		Lactobacillus sp. HMSC25A02	Root:1.0 ;Bacteria:1.0 ;Firmicutes:1.0 ;Bacilli:1.0 ;Lactobacillales:1.0 ;Lactobacillaceae:1.0 ;Lactobacillus:1.0 ;	145x	99.2	122	1	0	141	2956050	20965	11337	143758	49186	20	14369	64	46.3	2019-07-07 18:37:34	3021	2818	58	51	3		Bacteria	1	Firmicutes	1	Bacilli	1	Lactobacillales	1
	HMPREF3277	HMSC70E02	PRJNA274548	SAMN04498886	LTNC00000000	https://www.ncbi.nlm.nih.gov/nuccore/NZ_LTNC00000000	LINK	-	Y	-	sputum	Oral	Respiratory	Lower	Respiratory; Lower	CL0467		Neisseria sp. HMSC70E02	Root:1.0;Bacteria:1.0;Proteobacteria:1.0;Betaproteobacteria:1.0;Neisseriales:1.0;Neisseriaceae:1.0;Neisseria:1.0;	145x	99.2	122	0	1	264	2752306	10425	6598	59668	23166	44	7803	125	50.9	2019-07-07 20:53:39	2857	2593	61	54	4		Bacteria	1	Proteobacteria	1	Betaproteobacteria	1	Neisseriales	1
	HMPREF3086	HMSC21D01	PRJNA269823	SAMN03436203	LWPP00000000	https://www.ncbi.nlm.nih.gov/nuccore/NZ_LWPP00000000	LINK	-	-	Y	urine	Urine	Urinary Tract	-	Urinary Tract ; -	CL0130		Dietzia sp. HMSC21D01	Root:1.0 ;Bacteria:1.0 ;Actinobacteria:1.0 ;Actinobacteria:1.0 ;Actinomycetales:1.0 ;Dietziaceae:1.0 ;Dietzia:1.0 ;	145x	99.2	119	1	3	645	3526756	5468	3323	54340	9852	103	2630	365	70.6	2019-07-07 20:19:14	3616	3129	56	50	3		Bacteria	1	Actinobacteria	1	Actinobacteria	1	Actinomycetales	1
	HMPREF3093	HMSC24B09	PRJNA269830	SAMN03436211	LWPV00000000	https://www.ncbi.nlm.nih.gov/nuccore/NZ_LWPV00000000	LINK	-	-	Y	bal	BAL	Respiratory	Lower	Respiratory ; Lower	CL0421		Abiotrophia sp. HMSC24B09	Root:1.0 ;Bacteria:1.0 ;Firmicutes:1.0 ;Bacilli:1.0 ;Lactobacillales:1.0 ;Aerococcaceae:1.0 ;Abiotrophia:1.0 ;	145x	98.4	122	0	0	70	2019024	28843	7004	368975	111809	6	17645	23	46.6	2019-07-29 01:52:34	1896	1805	47	40	4		Bacteria	1	Firmicutes	1	Bacilli	1	Lactobacillales	1
	HMPREF3105	HMSC31B01	PRJNA269842	SAMN03436263	LWPL00000000	https://www.ncbi.nlm.nih.gov/nuccore/NZ_LWPL00000000	LINK	-	-	Y	urine	Urine	Urinary Tract	-	Urinary Tract ; -	CL0211		Micrococcus sp. HMSC31B01	Root:1.0 ;Bacteria:1.0 ;Actinobacteria:1.0 ;Actinobacteria:1.0 ;Actinomycetales:1.0 ;Micrococcaceae:1.0 ;Micrococcus:1.0 ;	145x	97.6	117	0	4	702	2379998	3390	2249	33507	5322	131	1530	455	72.4	2019-07-07 19:39:55	2572	2120	47	41	3		Bacteria	1	Actinobacteria	1	Actinobacteria	1	Actinomycetales	1
	HMPREF3099	HMSC28H12	PRJNA269836	SAMN03436215	LWPN00000000	https://www.ncbi.nlm.nih.gov/nuccore/NZ_LWPN00000000	LINK	-	-	Y	wound_r_leg	Wound	Skin	Leg	Skin ; Leg	CL0187		Kytococcus sp. HMSC28H12	Root:1.0 ;Bacteria:1.0 ;Actinobacteria:1.0 ;Actinobacteria:1.0 ;Actinomycetales:1.0 ;Dermacoccaceae:1.0 ;Kytococcus:1.0 ;	145x	96.8	118	0	2	485	2321898	4787	2804	43813	8067	82	2256	290	73.1	2019-07-07 19:33:20	2342	2083	50	43	3		Bacteria	1	Actinobacteria	1	Actinobacteria	1	Actinomycetales	1
	HMPREF3280	HMSC72E08	PRJNA274551	SAMN04498889	LTLW00000000	https://www.ncbi.nlm.nih.gov/nuccore/NZ_LTLW00000000	LINK	-	Y	-	cyst_gastrointestinal	Cyst	Abdominal	-	Abdominal; -	CL0069		Staphylococcus sp. HMSC72E08	Root:1.0;Bacteria:1.0;Firmicutes:1.0;Bacilli:1.0;Bacillales:1.0;Staphylococcaceae:1.0;Staphylococcus:1.0;	144x	100	124	0	0	98	2766935	28234	8667	234562	77920	11	20079	37	32.7	2019-07-07 20:21:15	2841	2712	47	40	4		Bacteria	1	Firmicutes	1	Bacilli	1	Bacillales	1
	HMPREF3288	HMSC74G05	PRJNA274559	SAMN04498891	LTLO00000000	https://www.ncbi.nlm.nih.gov/nuccore/NZ_LTLO00000000	LINK	-	Y	-	cornea	Eye	Eye	-	Eye; -	CL0069		Staphylococcus sp. HMSC74G05	Root:1.0;Bacteria:1.0;Firmicutes:1.0;Bacilli:1.0;Bacillales:1.0;Staphylococcaceae:1.0;Staphylococcus:1.0;	144x	100	124	0	0	103	2768685	26880	5097	226699	83682	12	28035	38	32.7	2019-07-07 20:28:48	2871	2726	41	33	4		Bacteria	1	Firmicutes	1	Bacilli	1	Bacillales	1
	HMPREF2998	HMSC065A05	PRJNA300152	SAMN04480420	LTTU00000000	https://www.ncbi.nlm.nih.gov/nuccore/NZ_LTTU00000000	LINK	-	Y	-	wound_labia	Wound	Genital (Female)	-	Genital (Female); -	CL0510		Corynebacterium sp. HMSC065A05	Root:1.0;Bacteria:1.0;Actinobacteria:1.0;Actinobacteria:1.0;Actinomycetales:1.0;Corynebacteriaceae:1.0;Corynebacterium:1.0;	144x	100	122	1	1	103	2763910	26834	2347	237070	80959	10	30777	29	63.4	2019-07-07 18:27:30	2630	2495	54	48	3		Bacteria	1	Actinobacteria	1	Actinobacteria	1	Actinomycetales	1
	HMPREF3270	HMSC65H10	PRJNA274541	SAMN04498877	LTMC00000000	https://www.ncbi.nlm.nih.gov/nuccore/NZ_LTMC00000000	LINK	-	Y	-	wound_vulva	Wound	Genital (Female)	-	Genital (Female); -	CL0464		Staphylococcus sp. HMSC65H10	Root:1.0;Bacteria:1.0;Firmicutes:1.0;Bacilli:1.0;Bacillales:1.0;Staphylococcaceae:1.0;Staphylococcus:1.0;	144x	100	124	0	0	172	2769965	16104	1905	209241	58604	14	16791	51	35.7	2019-07-07 20:29:24	2708	2567	38	32	4		Bacteria	1	Firmicutes	1	Bacilli	1	Bacillales	1
	HMPREF3292	HMSC77A05	PRJNA274563	SAMN04498902	LTLM00000000	https://www.ncbi.nlm.nih.gov/nuccore/NZ_LTLM00000000	LINK	-	Y	-	joint_fluid_l_knee	Joint	Joint	Knee	Joint; Knee	CL0069		Staphylococcus sp. HMSC77A05	Root:1.0;Bacteria:1.0;Firmicutes:1.0;Bacilli:1.0;Bacillales:1.0;Staphylococcaceae:1.0;Staphylococcus:1.0;	144x	100	124	0	0	100	2767422	27674	6054	283599	89083	10	24178	35	32.7	2019-07-07 20:33:15	2857	2722	41	33	4		Bacteria	1	Firmicutes	1	Bacilli	1	Bacillales	1
	HMPREF2804	HMSC065G12	PRJNA299958	SAMN04477617	LTFZ00000000	https://www.ncbi.nlm.nih.gov/nuccore/NZ_LTFZ00000000	LINK	-	Y	-	sputum_induced	Oral	Respiratory	Lower	Respiratory; Lower	CL0406		Rothia sp. HMSC065G12	Root:1.0;Bacteria:1.0;Actinobacteria:1.0;Actinobacteria:1.0;Actinomycetales:1.0;Micrococcaceae:1.0;Rothia:1.0;	144x	100	123	0	1	56	2509557	44814	38000	208930	84257	10	40494	27	53.7	2019-07-07 16:01:38	2167	2024	58	49	3		Bacteria	1	Actinobacteria	1	Actinobacteria	1	Actinomycetales	1
	HMPREF2942	HMSC071C12	PRJNA300096	SAMN04480369	LTVT00000000	https://www.ncbi.nlm.nih.gov/nuccore/NZ_LTVT00000000	LINK	-	Y	-	tracheal_aspirate	Respiratory	Respiratory	Lower	Respiratory; Lower	CL0028		Rothia sp. HMSC071C12	Root:1.0;Bacteria:1.0;Actinobacteria:1.0;Actinobacteria:1.0;Actinomycetales:1.0;Micrococcaceae:1.0;Rothia:1.0;	144x	100	122	0	2	66	2350168	35609	7080	226374	103608	7	20631	24	59.5	2019-07-07 17:33:40	1854	1754	57	48	3		Bacteria	1	Actinobacteria	1	Actinobacteria	1	Actinomycetales	1
	HMPREF3020	HMSC068C11	PRJNA300173	SAMN04480439	LTTC00000000	https://www.ncbi.nlm.nih.gov/nuccore/NZ_LTTC00000000	LINK	-	Y	-	sputum	Oral	Respiratory	Lower	Respiratory; Lower	CL0138		Haemophilus sp. HMSC068C11	Root:1.0;Bacteria:1.0;Proteobacteria:1.0;Gammaproteobacteria:1.0;Pasteurellales:1.0;Pasteurellaceae:1.0;Haemophilus:1.0;	144x	100	123	0	1	36	1903237	52868	12101	264034	109615	6	69111	14	39.5	2019-07-29 01:37:48	1866	1778	62	49	4		Bacteria	1	Proteobacteria	1	Gammaproteobacteria	1	Pasteurellales	1
	HMPREF3244	HMSC35D08	PRJNA274515	SAMN04498865	LTMV00000000	https://www.ncbi.nlm.nih.gov/nuccore/NZ_LTMV00000000	LINK	-	Y	-	throat	Oral	Respiratory	Upper	Respiratory; Upper	CL0069		Staphylococcus sp. HMSC35D08	Root:1.0;Bacteria:1.0;Firmicutes:1.0;Bacilli:1.0;Bacillales:1.0;Staphylococcaceae:1.0;Staphylococcus:1.0;	144x	100	124	0	0	93	2769427	29779	7436	252059	84756	10	26587	34	32.6	2019-07-07 20:31:20	2853	2717	34	28	4		Bacteria	1	Firmicutes	1	Bacilli	1	Bacillales	1
	HMPREF2752	HMSC077C02	PRJNA299906	SAMN04477570	LTHP00000000	https://www.ncbi.nlm.nih.gov/nuccore/NZ_LTHP00000000	LINK	-	Y	-	vaginal/rectal	Genital_F	Skin	Genital (female)	Skin; Genital (female)	CL0103		Corynebacterium sp. HMSC077C02	Root:1.0;Bacteria:1.0;Actinobacteria:1.0;Actinobacteria:1.0;Actinomycetales:1.0;Corynebacteriaceae:1.0;Corynebacterium:1.0;	144x	100	121	0	3	138	2427486	17590	13003	115267	32366	27	11554	75	58.9	2019-07-07 15:39:24	2186	2038	67	50	3		Bacteria	1	Actinobacteria	1	Actinobacteria	1	Actinomycetales	1
	HMPREF2923	HMSC078D02	PRJNA300077	SAMN04480350	LTWI00000000	https://www.ncbi.nlm.nih.gov/nuccore/NZ_LTWI00000000	LINK	-	Y	-	abscess_l_foot	Abscess	Skin	Foot	Skin; Foot	CL0523		Streptococcus sp. HMSC078D02	Root:1.0;Bacteria:1.0;Firmicutes:1.0;Bacilli:1.0;Lactobacillales:1.0;Streptococcaceae:1.0;Streptococcus:1.0;	144x	100	123	0	1	99	2033682	20542	13097	101529	42159	17	12470	53	35.3	2019-08-25 10:08:17	2110	2006	41	35	3		Bacteria	1	Firmicutes	1	Bacilli	1	Lactobacillales	1
	HMPREF2808	HMSC078A10	PRJNA299962	SAMN04477624	LTFV00000000	https://www.ncbi.nlm.nih.gov/nuccore/NZ_LTFV00000000	LINK	-	Y	-	unspecified_human	Unknown	Unknown	-	Unknown; -	CL0327		Corynebacterium sp. HMSC078A10	Root:1.0;Bacteria:1.0;Actinobacteria:1.0;Actinobacteria:1.0;Actinomycetales:1.0;Corynebacteriaceae:1.0;Corynebacterium:1.0;	144x	100	122	1	1	91	2757861	30306	2721	164511	89294	12	34909	30	60.8	2019-07-07 16:30:53	2624	2445	57	51	3		Bacteria	1	Actinobacteria	1	Actinobacteria	1	Actinomycetales	1
	HMPREF2671	HMSC058E01	PRJNA296278	SAMN04498641	LTQX00000000	https://www.ncbi.nlm.nih.gov/nuccore/NZ_LTQX00000000	LINK	-	Y	-	wound_abdominal	Wound	Abdominal	-	Abdominal; -	CL0069		Staphylococcus sp. HMSC058E01	Root:1.0;Bacteria:1.0;Firmicutes:1.0;Bacilli:1.0;Bacillales:1.0;Staphylococcaceae:1.0;Staphylococcus:1.0;	144x	99.2	122	0	1	158	2769948	17531	8806	130683	35778	23	9858	75	32.7	2019-07-07 18:41:23	2840	2600	27	20	4		Bacteria	1	Firmicutes	1	Bacilli	1	Bacillales	1
	HMPREF2600	HMSC077D05	PRJNA296207	SAMN04477500	LTJX00000000	https://www.ncbi.nlm.nih.gov/nuccore/NZ_LTJX00000000	LINK	-	Y	-	bronchial_washing	BAL	Respiratory	Lower	Respiratory; Lower	CL0107		Neisseria sp. HMSC077D05	Root:1.0;Bacteria:1.0;Proteobacteria:1.0;Betaproteobacteria:1.0;Neisseriales:1.0;Neisseriaceae:1.0;Neisseria:1.0;	144x	99.2	122	0	1	317	2764926	8722	3646	51623	21842	45	6183	137	50.6	2019-07-07 14:56:29	2885	2531	54	47	4		Bacteria	1	Proteobacteria	1	Betaproteobacteria	1	Neisseriales	1
	HMPREF2852	HMSC065G05	PRJNA300006	SAMN04477661	LTEJ00000000	https://www.ncbi.nlm.nih.gov/nuccore/NZ_LTEJ00000000	LINK	-	Y	-	tissue_l_great_toe	Tissue	Skin	Foot	Skin; Foot	CL0412		Anaerococcus sp. HMSC065G05	Root:1.0;Bacteria:1.0;Firmicutes:1.0;Clostridia:1.0;Clostridiales:1.0;Clostridiales_Incertae_Sedis_XI:1.0;Anaerococcus:1.0;	144x	94.4	111	0	6	108	1919951	17777	8667	95016	37244	16	11135	48	29.2	2019-08-25 10:15:58	1928	1757	56	47	4		Bacteria	1	Firmicutes	1	Clostridia	1	Clostridiales	1
	HMPREF2569	HMSC060D12	PRJNA296176	SAMN04498580	LTQQ00000000	https://www.ncbi.nlm.nih.gov/nuccore/NZ_LTQQ00000000	LINK	-	Y	-	wound_abdominal	Wound	Abdominal	-	Abdominal; -	CL0069		Staphylococcus sp. HMSC060D12	Root:1.0;Bacteria:1.0;Firmicutes:1.0;Bacilli:1.0;Bacillales:1.0;Staphylococcaceae:1.0;Staphylococcus:1.0;	143x	100	124	0	0	115	2779099	24166	5355	147958	78277	12	20693	40	32.6	2019-07-07 18:58:31	2857	2743	33	27	4		Bacteria	1	Firmicutes	1	Bacilli	1	Bacillales	1
	HMPREF3287	HMSC74G01	PRJNA274558	SAMN04498900	LTLP00000000	https://www.ncbi.nlm.nih.gov/nuccore/NZ_LTLP00000000	LINK	-	Y	-	bone_l_fourth_toe	Bone	Bone	-	Bone; -	CL0069		Staphylococcus sp. HMSC74G01	Root:1.0;Bacteria:1.0;Firmicutes:1.0;Bacilli:1.0;Bacillales:1.0;Staphylococcaceae:1.0;Staphylococcus:1.0;	143x	100	124	0	0	119	2781123	23371	9395	255830	54524	17	15547	50	32.7	2019-07-07 20:27:19	2843	2658	41	33	4		Bacteria	1	Firmicutes	1	Bacilli	1	Bacillales	1
	HMPREF2773	HMSC078F01	PRJNA299927	SAMN04477590	LTGX00000000	https://www.ncbi.nlm.nih.gov/nuccore/NZ_LTGX00000000	LINK	-	Y	-	csf	CSF	Central nervous system	-	Central nervous system; -	CL0515		Propionibacterium sp. HMSC078F01	Root:1.0;Bacteria:1.0;Actinobacteria:1.0;Actinobacteria:1.0;Actinomycetales:1.0;Propionibacteriaceae:1.0;Propionibacterium:1.0;	143x	100	123	0	1	20	2477084	123854	50618	668180	276350	3	127776	8	60	2019-10-26 05:10:58	2490	2360	52	45	4		Bacteria	1	Actinobacteria	1	Actinobacteria	1	Actinomycetales	1
	HMPREF2867	HMSC064H09	PRJNA300021	SAMN04480035	LTYB00000000	https://www.ncbi.nlm.nih.gov/nuccore/NZ_LTYB00000000	LINK	-	Y	-	bal	BAL	Respiratory	Lower	Respiratory; Lower	CL0401		Streptococcus sp. HMSC064H09	Root:1.0;Bacteria:1.0;Firmicutes:1.0;Bacilli:1.0;Lactobacillales:1.0;Streptococcaceae:1.0;Streptococcus:1.0;	143x	100	122	0	2	147	2236864	15217	2381	138649	49379	15	13582	46	39.9	2019-07-07 16:12:33	2197	2034	44	35	4		Bacteria	1	Firmicutes	1	Bacilli	1	Lactobacillales	1
	HMPREF2841	HMSC065F07	PRJNA299995	SAMN04477653	LTEQ00000000	https://www.ncbi.nlm.nih.gov/nuccore/NZ_LTEQ00000000	LINK	-	Y	-	abscess_l_neck	Abscess	Skin	Face	Skin; Face	CL0515		Propionibacterium sp. HMSC065F07	Root:1.0;Bacteria:1.0;Actinobacteria:1.0;Actinobacteria:1.0;Actinomycetales:1.0;Propionibacteriaceae:1.0;Propionibacterium:1.0;	143x	100	124	0	0	16	2486796	155425	125585	523509	294523	4	113744	9	60	2019-10-26 05:18:04	2483	2254	54	45	3		Bacteria	1	Actinobacteria	1	Actinobacteria	1	Actinomycetales	1
	HMPREF3258	HMSC57A07	PRJNA274529	SAMN04498870	LTMK00000000	https://www.ncbi.nlm.nih.gov/nuccore/NZ_LTMK00000000	LINK	-	Y	-	wound_r_hand	Wound	Skin	Hand	Skin; Hand	CL0069		Staphylococcus sp. HMSC57A07	Root:1.0;Bacteria:1.0;Firmicutes:1.0;Bacilli:1.0;Bacillales:1.0;Staphylococcaceae:1.0;Staphylococcus:1.0;	143x	100	124	0	0	116	2787495	24030	5754	194416	66394	12	16346	42	32.6	2019-07-07 20:16:58	2877	2757	41	33	4		Bacteria	1	Firmicutes	1	Bacilli	1	Bacillales	1
	HMPREF3278	HMSC70F07	PRJNA274549	SAMN04498887	LTLX00000000	https://www.ncbi.nlm.nih.gov/nuccore/NZ_LTLX00000000	LINK	-	Y	-	wound_skin	Wound	Skin	-	Skin; -	CL0069		Staphylococcus sp. HMSC70F07	Root:1.0;Bacteria:1.0;Firmicutes:1.0;Bacilli:1.0;Bacillales:1.0;Staphylococcaceae:1.0;Staphylococcus:1.0;	143x	100	124	0	0	111	2796143	25190	5759	208211	84160	12	20037	39	32.7	2019-07-07 20:18:29	2866	2731	37	26	4		Bacteria	1	Firmicutes	1	Bacilli	1	Bacillales	1
	HMPREF2943	HMSC072D12	PRJNA300097	SAMN04480368	LTVS00000000	https://www.ncbi.nlm.nih.gov/nuccore/NZ_LTVS00000000	LINK	-	Y	-	urine	Urine	Urinary Tract	-	Urinary Tract; -	CL0605		Corynebacterium sp. HMSC072D12	Root:1.0;Bacteria:1.0;Actinobacteria:1.0;Actinobacteria:1.0;Actinomycetales:1.0;Corynebacteriaceae:1.0;Corynebacterium:1.0;	143x	100	123	1	0	56	2565281	45809	15653	257134	108621	8	44893	23	60.7	2019-07-07 17:43:59	2437	2321	60	52	3		Bacteria	1	Actinobacteria	1	Actinobacteria	1	Actinomycetales	1
	HMPREF2953	HMSC072E01	PRJNA300107	SAMN04480377	LTVJ00000000	https://www.ncbi.nlm.nih.gov/nuccore/NZ_LTVJ00000000	LINK	-	Y	-	urine	Urine	Urinary Tract	-	Urinary Tract; -	CL0439		Staphylococcus sp. HMSC072E01	Root:1.0;Bacteria:1.0;Firmicutes:1.0;Bacilli:1.0;Bacillales:1.0;Staphylococcaceae:1.0;Staphylococcus:1.0;	143x	100	124	0	0	65	2229519	34300	1206	344026	184545	4	37080	14	31.4	2019-07-07 16:58:51	2253	2119	54	36	4		Bacteria	1	Firmicutes	1	Bacilli	1	Bacillales	1
	HMPREF3049	HMSC055H07	PRJNA300192	SAMN04480458	LTSN00000000	https://www.ncbi.nlm.nih.gov/nuccore/NZ_LTSN00000000	LINK	-	Y	-	aspirate_chest	Aspirate	Abdominal	-	Abdominal; -	CL0069		Staphylococcus sp. HMSC055H07	Root:1.0;Bacteria:1.0;Firmicutes:1.0;Bacilli:1.0;Bacillales:1.0;Staphylococcaceae:1.0;Staphylococcus:1.0;	142x	100	124	0	0	121	2804072	23174	6715	162302	64023	13	18866	44	32.7	2019-07-07 18:01:45	2900	2776	36	29	4		Bacteria	1	Firmicutes	1	Bacilli	1	Bacillales	1
	HMPREF3254	HMSC36G04	PRJNA274525	SAMN04498904	LTMO00000000	https://www.ncbi.nlm.nih.gov/nuccore/NZ_LTMO00000000	LINK	-	Y	-	abscess_l_knee	Abscess	Joint	Knee	Joint; Knee	CL0069		Staphylococcus sp. HMSC36G04	Root:1.0;Bacteria:1.0;Firmicutes:1.0;Bacilli:1.0;Bacillales:1.0;Staphylococcaceae:1.0;Staphylococcus:1.0;	142x	100	124	0	0	129	2806316	21754	4823	194416	73119	12	15760	43	32.6	2019-07-07 20:12:51	2903	2782	35	27	4		Bacteria	1	Firmicutes	1	Bacilli	1	Bacillales	1
	HMPREF2874	HMSC068F09	PRJNA300028	SAMN04480042	LTXV00000000	https://www.ncbi.nlm.nih.gov/nuccore/NZ_LTXV00000000	LINK	-	Y	-	sputum	Oral	Respiratory	Lower	Respiratory; Lower	CL0028		Rothia sp. HMSC068F09	Root:1.0;Bacteria:1.0;Actinobacteria:1.0;Actinobacteria:1.0;Actinomycetales:1.0;Micrococcaceae:1.0;Rothia:1.0;	142x	100	122	0	2	72	2234645	31037	18017	138164	60544	13	18835	35	62	2019-07-07 16:59:24	1809	1681	56	48	3		Bacteria	1	Actinobacteria	1	Actinobacteria	1	Actinomycetales	1
	HMPREF2987	HMSC067H01	PRJNA300141	SAMN04480408	LTUF00000000	https://www.ncbi.nlm.nih.gov/nuccore/NZ_LTUF00000000	LINK	-	Y	-	bronchial_washing	BAL	Respiratory	Lower	Respiratory; Lower	CL0488		Streptococcus sp. HMSC067H01	Root:1.0;Bacteria:1.0;Firmicutes:1.0;Bacilli:1.0;Lactobacillales:1.0;Streptococcaceae:1.0;Streptococcus:1.0;	142x	100	122	0	2	103	2047701	19881	8810	116678	52444	15	16219	42	39.6	2019-07-15 09:58:56	2099	1929	39	32	3		Bacteria	1	Firmicutes	1	Bacilli	1	Lactobacillales	1
	HMPREF2994	HMSC068H08	PRJNA300148	SAMN04480415	LTTY00000000	https://www.ncbi.nlm.nih.gov/nuccore/NZ_LTTY00000000	LINK	-	Y	-	vaginal/rectal	Genital_F	Skin	Genital (female)	Skin; Genital (female)	CL0465		Staphylococcus sp. HMSC068H08	Root:1.0;Bacteria:1.0;Firmicutes:1.0;Bacilli:1.0;Bacillales:1.0;Staphylococcaceae:1.0;Staphylococcus:1.0;	142x	100	123	0	1	70	2352082	33601	15532	200664	80542	11	28269	30	32.6	2019-07-07 17:13:32	2346	2184	52	42	4		Bacteria	1	Firmicutes	1	Bacilli	1	Bacillales	1
	HMPREF3028	HMSC060D01	PRJNA300181	SAMN04480445	LTSW00000000	https://www.ncbi.nlm.nih.gov/nuccore/NZ_LTSW00000000	LINK	-	Y	-	wound_scalp	Wound	Skin	Head	Skin; Head	CL0379		Staphylococcus sp. HMSC060D01	Root:1.0;Bacteria:1.0;Firmicutes:1.0;Bacilli:1.0;Bacillales:1.0;Staphylococcaceae:1.0;Staphylococcus:1.0;	142x	100	124	0	0	115	2806525	24405	6893	194415	73774	13	19004	44	32.7	2019-07-07 17:50:17	2930	2804	39	31	4		Bacteria	1	Firmicutes	1	Bacilli	1	Bacillales	1
	HMPREF3272	HMSC66C11	PRJNA274543	SAMN04498876	LTMA00000000	https://www.ncbi.nlm.nih.gov/nuccore/NZ_LTMA00000000	LINK	-	Y	-	wound_sacral	Wound	Skin	Rectal	Skin; Rectal	CL0069		Staphylococcus sp. HMSC66C11	Root:1.0;Bacteria:1.0;Firmicutes:1.0;Bacilli:1.0;Bacillales:1.0;Staphylococcaceae:1.0;Staphylococcus:1.0;	142x	100	124	0	0	122	2799852	22950	7115	185603	73022	13	14464	44	32.6	2019-07-07 20:31:02	2879	2770	26	20	4		Bacteria	1	Firmicutes	1	Bacilli	1	Bacillales	1
	HMPREF2604	HMSC055A01	PRJNA296211	SAMN04477504	LTJU00000000	https://www.ncbi.nlm.nih.gov/nuccore/NZ_LTJU00000000	LINK	-	Y	-	urine	Urine	Urinary Tract	-	Urinary Tract; -	CL0327		Corynebacterium sp. HMSC055A01	Root:1.0;Bacteria:1.0;Actinobacteria:1.0;Actinobacteria:1.0;Actinomycetales:1.0;Corynebacteriaceae:1.0;Corynebacterium:1.0;	142x	100	118	5	1	115	2815082	24479	732	212164	100597	10	29878	27	61	2019-07-07 15:17:26	2744	2568	61	50	3		Bacteria	1	Actinobacteria	1	Actinobacteria	1	Actinomycetales	1
	HMPREF2731	HMSC072F02	PRJNA296339	SAMN04498665	LTOQ00000000	https://www.ncbi.nlm.nih.gov/nuccore/NZ_LTOQ00000000	LINK	-	Y	-	urine_cvs	Urine	Urinary Tract	-	Urinary Tract; -	CL0258		Enterococcus sp. HMSC072F02	Root:1.0;Bacteria:1.0;Firmicutes:1.0;Bacilli:1.0;Lactobacillales:1.0;Enterococcaceae:1.0;Enterococcus:1.0;	142x	100	121	1	2	146	2814592	19278	10376	150463	45081	20	12852	65	38.1	2019-07-07 20:00:11	2896	2688	48	42	4		Bacteria	1	Firmicutes	1	Bacilli	1	Lactobacillales	1
	HMPREF3044	HMSC073D01	PRJNA300187	SAMN04480450	LTSS00000000	https://www.ncbi.nlm.nih.gov/nuccore/NZ_LTSS00000000	LINK	Y	-	-	urine	Urine	Urinary Tract	-	Urinary Tract; -	CL0481		Corynebacterium sp. HMSC073D01	Root:1.0;Bacteria:1.0;Actinobacteria:1.0;Actinobacteria:1.0;Actinomycetales:1.0;Corynebacteriaceae:1.0;Corynebacterium:0.8;	142x	100	120	0	4	146	2798391	19167	887	215517	72451	11	19359	37	59.2	2019-07-07 18:39:00	2539	2394	56	48	3		Bacteria	1	Actinobacteria	1	Actinobacteria	1	Actinomycetales	1
	HMPREF2901	HMSC073E09	PRJNA300055	SAMN04480064	LTWZ00000000	https://www.ncbi.nlm.nih.gov/nuccore/NZ_LTWZ00000000	LINK	-	-	Y	abdominal_fluid	Abdominal	Abdominal	-	Abdominal; -	CL0611		Enterococcus sp. HMSC073E09	Root:1.0;Bacteria:1.0;Firmicutes:1.0;Bacilli:1.0;Lactobacillales:1.0;Enterococcaceae:1.0;Enterococcus:1.0;	141x	100	121	1	2	121	2831393	23400	18329	94315	43118	24	15556	65	37.3	2019-07-07 16:55:22	2875	2729	46	39	4		Bacteria	1	Firmicutes	1	Bacilli	1	Lactobacillales	1
	HMPREF3284	HMSC74D05	PRJNA274555	SAMN04498892	LTLS00000000	https://www.ncbi.nlm.nih.gov/nuccore/NZ_LTLS00000000	LINK	-	Y	-	tissue_l_hip	Tissue	Joint	Hip	Joint; Hip	CL0069		Staphylococcus sp. HMSC74D05	Root:1.0;Bacteria:1.0;Firmicutes:1.0;Bacilli:1.0;Bacillales:1.0;Staphylococcaceae:1.0;Staphylococcus:1.0;	141x	100	124	0	0	152	2831982	18631	2101	197943	72896	13	16145	46	32.7	2019-07-07 20:43:22	2966	2834	38	30	4		Bacteria	1	Firmicutes	1	Bacilli	1	Bacillales	1
	HMPREF2593	HMSC035C10	PRJNA296200	SAMN04498600	LTRS00000000	https://www.ncbi.nlm.nih.gov/nuccore/NZ_LTRS00000000	LINK	-	Y	-	trach_aspirate	Respiratory	Respiratory	Lower	Respiratory; Lower	CL0158		Enterococcus sp. HMSC035C10	Root:1.0;Bacteria:1.0;Firmicutes:1.0;Bacilli:1.0;Lactobacillales:1.0;Enterococcaceae:1.0;Enterococcus:1.0;	141x	100	120	2	2	315	2822952	8962	2243	81489	26060	33	5843	117	37.7	2019-07-07 18:54:23	2955	2716	44	37	4		Bacteria	1	Firmicutes	1	Bacilli	1	Lactobacillales	1
	HMPREF2756	HMSC067H10	PRJNA299910	SAMN04477573	LTYQ00000000	https://www.ncbi.nlm.nih.gov/nuccore/NZ_LTYQ00000000	LINK	-	Y	-	bronchial_washing	BAL	Respiratory	Lower	Respiratory; Lower	CL0406		Rothia sp. HMSC067H10	Root:1.0;Bacteria:1.0;Actinobacteria:1.0;Actinobacteria:1.0;Actinomycetales:1.0;Micrococcaceae:1.0;Rothia:1.0;	141x	100	123	0	1	81	2486880	30702	1603	347653	117175	7	45439	21	53.7	2019-07-07 15:29:30	2198	2045	62	50	3		Bacteria	1	Actinobacteria	1	Actinobacteria	1	Actinomycetales	1
	HMPREF2902	HMSC035G02	PRJNA300056	SAMN04498682	LTNX00000000	https://www.ncbi.nlm.nih.gov/nuccore/NZ_LTNX00000000	LINK	-	Y	-	sputum	Oral	Respiratory	Lower	Respiratory; Lower	CL0367		Actinomyces sp. HMSC035G02	Root:1.0;Bacteria:1.0;Actinobacteria:1.0;Actinobacteria:1.0;Actinomycetales:1.0;Actinomycetaceae:1.0;Actinomyces:1.0;	141x	100	123	0	1	96	2377929	24770	10996	156887	69465	12	16394	40	65.6	2019-07-07 20:35:43	2061	1954	53	45	3		Bacteria	1	Actinobacteria	1	Actinobacteria	1	Actinomycetales	1
	HMPREF2564	HMSC068D03	PRJNA296171	SAMN04498577	LTPE00000000	https://www.ncbi.nlm.nih.gov/nuccore/NZ_LTPE00000000	LINK	-	Y	-	vaginal/rectal	Genital_F	Skin	Genital (female)	Skin; Genital (female)	CL0465		Staphylococcus sp. HMSC068D03	Root:1.0;Bacteria:1.0;Firmicutes:1.0;Bacilli:1.0;Bacillales:1.0;Staphylococcaceae:1.0;Staphylococcus:1.0;	141x	100	122	0	2	135	2386838	17680	2616	229353	54236	14	15788	44	32.6	2019-07-07 19:05:51	2443	2286	47	37	4		Bacteria	1	Firmicutes	1	Bacilli	1	Bacillales	1
	HMPREF2819	HMSC055H04	PRJNA299973	SAMN04477633	LTFK00000000	https://www.ncbi.nlm.nih.gov/nuccore/NZ_LTFK00000000	LINK	-	Y	-	wound_l_foot	Wound	Skin	Foot	Skin; Foot	CL0069		Staphylococcus sp. HMSC055H04	Root:1.0;Bacteria:1.0;Firmicutes:1.0;Bacilli:1.0;Bacillales:1.0;Staphylococcaceae:1.0;Staphylococcus:1.0;	141x	100	124	0	0	121	2833842	23420	7128	140819	52722	15	19083	47	32.6	2019-07-07 15:54:25	2948	2824	35	29	4		Bacteria	1	Firmicutes	1	Bacilli	1	Bacillales	1
	HMPREF3259	HMSC57B03	PRJNA274530	SAMN04498880	LTMJ00000000	https://www.ncbi.nlm.nih.gov/nuccore/NZ_LTMJ00000000	LINK	-	Y	-	abscess_l_buttocks	Abscess	Skin	Rectal	Skin; Rectal	CL0069		Staphylococcus sp. HMSC57B03	Root:1.0;Bacteria:1.0;Firmicutes:1.0;Bacilli:1.0;Bacillales:1.0;Staphylococcaceae:1.0;Staphylococcus:1.0;	141x	100	124	0	0	128	2831607	22122	6753	194416	54255	14	16820	47	32.6	2019-07-07 20:21:17	2941	2824	35	28	4		Bacteria	1	Firmicutes	1	Bacilli	1	Bacillales	1
	HMPREF2698	HMSC072A02	PRJNA296305	SAMN04477542	LTIM00000000	https://www.ncbi.nlm.nih.gov/nuccore/NZ_LTIM00000000	LINK	-	Y	-	urine	Urine	Urinary Tract	-	Urinary Tract; -	CL0327		Corynebacterium sp. HMSC072A02	Root:1.0;Bacteria:1.0;Actinobacteria:1.0;Actinobacteria:1.0;Actinomycetales:1.0;Corynebacteriaceae:1.0;Corynebacterium:1.0;	141x	100	122	1	1	108	2751744	25479	1986	204476	84921	10	26144	33	60.9	2019-07-07 15:34:42	2611	2443	59	51	3		Bacteria	1	Actinobacteria	1	Actinobacteria	1	Actinomycetales	1
	HMPREF2951	HMSC056D08	PRJNA300105	SAMN04498686	LTNN00000000	https://www.ncbi.nlm.nih.gov/nuccore/NZ_LTNN00000000	LINK	-	Y	-	urine_cvs	Urine	Urinary Tract	-	Urinary Tract; -	CL0464		Staphylococcus sp. HMSC056D08	Root:1.0;Bacteria:1.0;Firmicutes:1.0;Bacilli:1.0;Bacillales:1.0;Staphylococcaceae:1.0;Staphylococcus:1.0;	141x	100	124	0	0	178	2740188	15394	1856	203898	52185	15	14779	51	35.7	2019-07-07 20:16:42	2679	2530	48	41	4		Bacteria	1	Firmicutes	1	Bacilli	1	Bacillales	1
	HMPREF2898	HMSC064B08	PRJNA300052	SAMN04480062	LTXB00000000	https://www.ncbi.nlm.nih.gov/nuccore/NZ_LTXB00000000	LINK	-	Y	-	abscess_l_neck	Abscess	Skin	Face	Skin; Face	CL0393		Atopobium sp. HMSC064B08	Root:1.0;Bacteria:1.0;Actinobacteria:1.0;Actinobacteria:1.0;Coriobacteriales:1.0;Coriobacteriaceae:1.0;Atopobium:1.0;	141x	95.2	114	0	4	33	1590642	48201	4948	248385	146758	5	36921	12	49.1	2019-07-07 16:24:28	1487	1399	60	45	3		Bacteria	1	Actinobacteria	1	Actinobacteria	1	Coriobacteriales	1
	HMPREF2816	HMSC073E08	PRJNA299970	SAMN04477630	LTFN00000000	https://www.ncbi.nlm.nih.gov/nuccore/NZ_LTFN00000000	LINK	-	Y	-	abdominal_fluid	Abdominal	Abdominal	-	Abdominal; -	CL0258		Enterococcus sp. HMSC073E08	Root:1.0;Bacteria:1.0;Firmicutes:1.0;Bacilli:1.0;Lactobacillales:1.0;Enterococcaceae:1.0;Enterococcus:1.0;	140x	100	121	1	2	296	2852745	9638	3152	85373	26414	32	4975	115	37.8	2019-07-07 16:07:04	3000	2773	52	45	4		Bacteria	1	Firmicutes	1	Bacilli	1	Lactobacillales	1
	HMPREF2850	HMSC066G04	PRJNA300004	SAMN04477659	LTEL00000000	https://www.ncbi.nlm.nih.gov/nuccore/NZ_LTEL00000000	LINK	-	Y	-	wound_vulva	Wound	Genital (Female)	-	Genital (Female); -	CL0509		Staphylococcus sp. HMSC066G04	Root:1.0;Bacteria:1.0;Firmicutes:1.0;Bacilli:1.0;Bacillales:1.0;Staphylococcaceae:1.0;Staphylococcus:1.0;	140x	100	124	0	0	104	2536663	24391	9375	264323	66102	14	16800	41	31.8	2019-07-07 16:00:56	2522	2406	37	31	4		Bacteria	1	Firmicutes	1	Bacilli	1	Bacillales	1
	HMPREF3046	HMSC070D05	PRJNA300189	SAMN04480454	LTSQ00000000	https://www.ncbi.nlm.nih.gov/nuccore/NZ_LTSQ00000000	LINK	-	Y	-	vaginal/rectal	Genital_F	Skin	Genital (female)	Skin; Genital (female)	CL0439		Staphylococcus sp. HMSC070D05	Root:1.0;Bacteria:1.0;Firmicutes:1.0;Bacilli:1.0;Bacillales:1.0;Staphylococcaceae:1.0;Staphylococcus:1.0;	140x	100	124	0	0	90	2225016	24722	8265	169403	65932	11	19333	35	31.4	2019-07-07 17:28:25	2227	2122	27	21	4		Bacteria	1	Firmicutes	1	Bacilli	1	Bacillales	1
	HMPREF3251	HMSC36D07	PRJNA274522	SAMN04498861	LTMR00000000	https://www.ncbi.nlm.nih.gov/nuccore/NZ_LTMR00000000	LINK	-	Y	-	wound_breast	Wound	Skin	Breast	Skin; Breast	CL0069		Staphylococcus sp. HMSC36D07	Root:1.0;Bacteria:1.0;Firmicutes:1.0;Bacilli:1.0;Bacillales:1.0;Staphylococcaceae:1.0;Staphylococcus:1.0;	140x	100	124	0	0	128	2855869	22311	6887	173274	63968	13	16386	47	32.7	2019-07-07 20:28:11	2956	2826	38	31	4		Bacteria	1	Firmicutes	1	Bacilli	1	Bacillales	1
	HMPREF3252	HMSC36D12	PRJNA274523	SAMN04498878	LTMQ00000000	https://www.ncbi.nlm.nih.gov/nuccore/NZ_LTMQ00000000	LINK	-	Y	-	tissue_r_leg	Tissue	Skin	Leg	Skin; Leg	CL0069		Staphylococcus sp. HMSC36D12	Root:1.0;Bacteria:1.0;Firmicutes:1.0;Bacilli:1.0;Bacillales:1.0;Staphylococcaceae:1.0;Staphylococcus:1.0;	140x	100	124	0	0	136	2854403	20988	4942	201510	73119	13	15060	45	32.6	2019-07-07 20:22:36	2975	2852	37	29	4		Bacteria	1	Firmicutes	1	Bacilli	1	Bacillales	1
	HMPREF3260	HMSC58A02	PRJNA274531	SAMN04498872	LTMI00000000	https://www.ncbi.nlm.nih.gov/nuccore/NZ_LTMI00000000	LINK	-	Y	-	wound_l_calf	Wound	Skin	Leg	Skin; Leg	CL0069		Staphylococcus sp. HMSC58A02	Root:1.0;Bacteria:1.0;Firmicutes:1.0;Bacilli:1.0;Bacillales:1.0;Staphylococcaceae:1.0;Staphylococcus:1.0;	140x	100	124	0	0	133	2841565	21365	5752	223972	61034	16	15594	49	32.6	2019-07-07 20:20:45	2950	2825	33	27	4		Bacteria	1	Firmicutes	1	Bacilli	1	Bacillales	1
	HMPREF3271	HMSC66A04	PRJNA274542	SAMN04498884	LTMB00000000	https://www.ncbi.nlm.nih.gov/nuccore/NZ_LTMB00000000	LINK	-	Y	-	wound_r_buttocks	Wound	Skin	Rectal	Skin; Rectal	CL0069		Staphylococcus sp. HMSC66A04	Root:1.0;Bacteria:1.0;Firmicutes:1.0;Bacilli:1.0;Bacillales:1.0;Staphylococcaceae:1.0;Staphylococcus:1.0;	140x	100	124	0	0	145	2855888	19696	5593	151639	47378	16	15626	52	32.6	2019-07-07 20:20:59	2971	2832	37	29	4		Bacteria	1	Firmicutes	1	Bacilli	1	Bacillales	1
	HMPREF3290	HMSC76G03	PRJNA274561	SAMN04498894	LTLN00000000	https://www.ncbi.nlm.nih.gov/nuccore/NZ_LTLN00000000	LINK	-	Y	-	abscess_l_thigh	Abscess	Skin	Leg	Skin; Leg	CL0069		Staphylococcus sp. HMSC76G03	Root:1.0;Bacteria:1.0;Firmicutes:1.0;Bacilli:1.0;Bacillales:1.0;Staphylococcaceae:1.0;Staphylococcus:1.0;	140x	100	124	0	0	130	2838259	21833	5352	194667	73119	13	15760	45	32.7	2019-07-07 20:38:58	2975	2842	39	31	4		Bacteria	1	Firmicutes	1	Bacilli	1	Bacillales	1
	HMPREF2558	HMSC056C08	PRJNA296165	SAMN04495788	LTKG00000000	https://www.ncbi.nlm.nih.gov/nuccore/NZ_LTKG00000000	LINK	-	Y	-	stool	Stool	Stool	-	Stool; -	CL0258		Enterococcus sp. HMSC056C08	Root:1.0;Bacteria:1.0;Firmicutes:1.0;Bacilli:1.0;Lactobacillales:1.0;Enterococcaceae:1.0;Enterococcus:1.0;	140x	100	120	1	3	342	2854820	8347	2463	68853	23480	39	4767	134	37.8	2019-07-07 14:25:24	3011	2757	48	39	4		Bacteria	1	Firmicutes	1	Bacilli	1	Lactobacillales	1
	HMPREF3159	HMSC06H03	PRJNA269896	SAMN03434234	LWOB00000000	https://www.ncbi.nlm.nih.gov/nuccore/NZ_LWOB00000000	LINK	-	-	Y	urine	Urine	Urinary Tract	-	Urinary Tract ; -	CL0357		Brachybacterium sp. HMSC06H03	Root:1.0 ;Bacteria:1.0 ;Actinobacteria:1.0 ;Actinobacteria:1.0 ;Actinomycetales:1.0 ;Dermabacteraceae:1.0 ;Brachybacterium:1.0 ;	140x	98.4	119	0	3	354	3498660	9883	6621	100445	16708	62	4939	204	72.2	2019-07-07 15:35:39	3361	3014	55	48	3		Bacteria	1	Actinobacteria	1	Actinobacteria	1	Actinomycetales	1
	HMPREF3262	HMSC58E11	PRJNA274533	SAMN04498881	LTMH00000000	https://www.ncbi.nlm.nih.gov/nuccore/NZ_LTMH00000000	LINK	-	Y	-	bone_l_shoulder	Bone	Bone	-	Bone; -	CL0069		Staphylococcus sp. HMSC58E11	Root:1.0;Bacteria:1.0;Firmicutes:1.0;Bacilli:1.0;Bacillales:1.0;Staphylococcaceae:1.0;Staphylococcus:1.0;	139x	100	124	0	0	113	2871605	25412	7241	223314	82684	11	18964	41	32.7	2019-07-07 20:36:39	2967	2830	39	32	4		Bacteria	1	Firmicutes	1	Bacilli	1	Bacillales	1
	HMPREF3285	HMSC74F04	PRJNA274556	SAMN04498899	LTLR00000000	https://www.ncbi.nlm.nih.gov/nuccore/NZ_LTLR00000000	LINK	-	Y	-	bone_clavicle	Bone	Bone	-	Bone; -	CL0069		Staphylococcus sp. HMSC74F04	Root:1.0;Bacteria:1.0;Firmicutes:1.0;Bacilli:1.0;Bacillales:1.0;Staphylococcaceae:1.0;Staphylococcus:1.0;	139x	100	124	0	0	188	2871631	15275	1657	224196	54487	15	14187	52	32.7	2019-07-07 20:33:04	3033	2818	48	37	4		Bacteria	1	Firmicutes	1	Bacilli	1	Bacillales	1
	HMPREF2556	HMSC072G01	PRJNA296163	SAMN04495787	LTKH00000000	https://www.ncbi.nlm.nih.gov/nuccore/NZ_LTKH00000000	LINK	-	Y	-	tracheal_aspirate	Respiratory	Respiratory	Lower	Respiratory; Lower	CL0258		Enterococcus sp. HMSC072G01	Root:1.0;Bacteria:1.0;Firmicutes:1.0;Bacilli:1.0;Lactobacillales:1.0;Enterococcaceae:1.0;Enterococcus:1.0;	139x	100	121	1	2	342	2873419	8402	2717	75809	23904	39	4538	134	37.7	2019-07-07 14:15:41	3026	2796	50	43	4		Bacteria	1	Firmicutes	1	Bacilli	1	Lactobacillales	1
	HMPREF2567	HMSC056A04	PRJNA296174	SAMN04498579	LTRE00000000	https://www.ncbi.nlm.nih.gov/nuccore/NZ_LTRE00000000	LINK	-	Y	-	trach_aspirate	Respiratory	Respiratory	Lower	Respiratory; Lower	CL0522		Neisseria sp. HMSC056A04	Root:1.0;Bacteria:1.0;Proteobacteria:1.0;Betaproteobacteria:1.0;Neisseriales:1.0;Neisseriaceae:1.0;Neisseria:1.0;	139x	100	124	0	0	81	2235420	27598	1616	195064	103485	9	30467	23	48.9	2019-07-07 19:20:18	2187	2055	53	46	4		Bacteria	1	Proteobacteria	1	Betaproteobacteria	1	Neisseriales	1
	HMPREF2918	HMSC065C01	PRJNA300072	SAMN04480358	LTWM00000000	https://www.ncbi.nlm.nih.gov/nuccore/NZ_LTWM00000000	LINK	-	Y	-	sputum	Oral	Respiratory	Lower	Respiratory; Lower	CL0361		Streptococcus sp. HMSC065C01	Root:1.0;Bacteria:1.0;Firmicutes:1.0;Bacilli:1.0;Lactobacillales:1.0;Streptococcaceae:1.0;Streptococcus:1.0;	139x	100	122	0	2	125	2182587	17461	5464	95181	44452	17	16225	46	41.8	2019-07-07 16:57:16	2206	2027	44	38	4		Bacteria	1	Firmicutes	1	Bacilli	1	Lactobacillales	1
	HMPREF2663	HMSC077D08	PRJNA296270	SAMN04498635	LTOG00000000	https://www.ncbi.nlm.nih.gov/nuccore/NZ_LTOG00000000	LINK	-	Y	-	vaginal/rectal	Genital_F	Skin	Genital (female)	Skin; Genital (female)	CL0509		Staphylococcus sp. HMSC077D08	Root:1.0;Bacteria:1.0;Firmicutes:1.0;Bacilli:1.0;Bacillales:1.0;Staphylococcaceae:1.0;Staphylococcus:1.0;	139x	100	124	0	0	128	2507525	19590	2094	251753	82421	10	19037	32	31.8	2019-07-07 19:36:12	2516	2354	38	32	4		Bacteria	1	Firmicutes	1	Bacilli	1	Bacillales	1
	HMPREF2973	HMSC060E05	PRJNA300127	SAMN04480399	LTUS00000000	https://www.ncbi.nlm.nih.gov/nuccore/NZ_LTUS00000000	LINK	-	Y	-	vaginal	Genital_F	Skin	Genital (female)	Skin; Genital (female)	CL0258		Enterococcus sp. HMSC060E05	Root:1.0;Bacteria:1.0;Firmicutes:1.0;Bacilli:1.0;Lactobacillales:1.0;Enterococcaceae:1.0;Enterococcus:1.0;	139x	100	121	1	2	279	2869980	10287	3503	94623	28242	34	6253	111	37.7	2019-07-07 17:36:48	3018	2802	54	46	4		Bacteria	1	Firmicutes	1	Bacilli	1	Lactobacillales	1
	HMPREF2978	HMSC074C01	PRJNA300132	SAMN04480403	LTUN00000000	https://www.ncbi.nlm.nih.gov/nuccore/NZ_LTUN00000000	LINK	-	Y	-	vaginal/rectal	Genital_F	Skin	Genital (female)	Skin; Genital (female)	CL0327		Corynebacterium sp. HMSC074C01	Root:1.0;Bacteria:1.0;Actinobacteria:1.0;Actinobacteria:1.0;Actinomycetales:1.0;Corynebacteriaceae:1.0;Corynebacterium:1.0;	139x	100	123	1	0	92	2691442	29255	4604	240825	89590	10	28038	28	60.8	2019-07-29 02:45:26	2562	2411	59	49	3		Bacteria	1	Actinobacteria	1	Actinobacteria	1	Actinomycetales	1
	HMPREF2934	HMSC073B09	PRJNA300088	SAMN04480361	LTVY00000000	https://www.ncbi.nlm.nih.gov/nuccore/NZ_LTVY00000000	LINK	-	Y	-	urine_cath	Urine	Urinary Tract	-	Urinary Tract; -	CL0507		Lactobacillus sp. HMSC073B09	Root:1.0;Bacteria:1.0;Firmicutes:1.0;Bacilli:1.0;Lactobacillales:1.0;Lactobacillaceae:1.0;Lactobacillus:1.0;	139x	99.2	122	1	0	167	2863763	17148	11513	102507	34305	28	11453	85	46.6	2019-07-07 17:31:35	2925	2704	56	49	3		Bacteria	1	Firmicutes	1	Bacilli	1	Lactobacillales	1
	HMPREF3142	HMSC16C06	PRJNA269879	SAMN03287030	LUAQ00000000	https://www.ncbi.nlm.nih.gov/nuccore/NZ_LUAQ00000000	LINK	-	-	Y	abdominal_fluid	Abdominal	Abdominal	-	Abdominal ; -	CL0117		Klebsiella sp. HMSC16C06	Root:1.0 ;Bacteria:1.0 ;Proteobacteria:1.0 ;Gammaproteobacteria:1.0 ;Enterobacteriales:1.0 ;Enterobacteriaceae:1.0 ;Klebsiella:1.0 ;	139x	98.4	122	0	0	117	5712172	48822	24935	289031	109213	16	34092	50	57.1	2019-07-07 16:02:37	5652	5431	91	70	13		Bacteria	1	Proteobacteria	1	Gammaproteobacteria	1	Enterobacteriales	1
	HMPREF3011	HMSC074C04	PRJNA300164	SAMN04498698	LWPW00000000	https://www.ncbi.nlm.nih.gov/nuccore/NZ_LWPW00000000	LINK	-	Y	-	vaginal/rectal	Genital_F	Skin	Genital (female)	Skin; Genital (female)	CL0103		Corynebacterium sp. HMSC074C04	Root:1.0;Bacteria:1.0;Actinobacteria:1.0;Actinobacteria:1.0;Actinomycetales:1.0;Corynebacteriaceae:1.0;Corynebacterium:1.0;	139x	96.8	118	0	2	120	2431660	20264	14383	91455	30866	25	10549	71	58.6	2019-07-07 20:29:14	2192	2004	63	52	3		Bacteria	1	Actinobacteria	1	Actinobacteria	1	Actinomycetales	1
	HMPREF2946	HMSC062G12	PRJNA300100	SAMN04480372	LTVP00000000	https://www.ncbi.nlm.nih.gov/nuccore/NZ_LTVP00000000	LINK	Y	-	-	abscess_l_neck	Abscess	Skin	Face	Skin; Face	CL0384		Actinomyces sp. HMSC062G12	Root:1.0;Bacteria:1.0;Actinobacteria:1.0;Actinobacteria:1.0;Actinomycetales:1.0;Actinomycetaceae:1.0;Actinomyces:1.0;	139x	95.2	118	0	0	53	2082934	39301	7789	312313	108118	7	49933	19	65.5	2019-08-25 11:11:12	1875	1757	53	47	3		Bacteria	1	Actinobacteria	1	Actinobacteria	1	Actinomycetales	1
	HMPREF3243	HMSC34H10	PRJNA274514	SAMN04498863	LTMW00000000	https://www.ncbi.nlm.nih.gov/nuccore/NZ_LTMW00000000	LINK	-	Y	-	trach_aspirate	Respiratory	Respiratory	Lower	Respiratory; Lower	CL0069		Staphylococcus sp. HMSC34H10	Root:1.0;Bacteria:1.0;Firmicutes:1.0;Bacilli:1.0;Bacillales:1.0;Staphylococcaceae:1.0;Staphylococcus:1.0;	138x	100	124	0	0	184	2892466	15720	1274	186030	62553	14	16559	44	32.8	2019-07-07 20:18:06	3058	2888	44	36	4		Bacteria	1	Firmicutes	1	Bacilli	1	Bacillales	1
	HMPREF3240	HMSC34D01	PRJNA274511	SAMN04498857	LTMY00000000	https://www.ncbi.nlm.nih.gov/nuccore/NZ_LTMY00000000	LINK	-	Y	-	wound_axilla	Wound	Skin	Axilla	Skin; Axilla	CL0069		Staphylococcus sp. HMSC34D01	Root:1.0;Bacteria:1.0;Firmicutes:1.0;Bacilli:1.0;Bacillales:1.0;Staphylococcaceae:1.0;Staphylococcus:1.0;	138x	100	124	0	0	145	2884444	19893	4317	201473	60973	13	13973	48	32.6	2019-07-07 20:19:22	3033	2892	41	33	4		Bacteria	1	Firmicutes	1	Bacilli	1	Bacillales	1
	HMPREF3269	HMSC64F10	PRJNA274540	SAMN04498875	LTMD00000000	https://www.ncbi.nlm.nih.gov/nuccore/NZ_LTMD00000000	LINK	-	Y	-	wound_r_cheek	Wound	Skin	Face	Skin; Face	CL0069		Staphylococcus sp. HMSC64F10	Root:1.0;Bacteria:1.0;Firmicutes:1.0;Bacilli:1.0;Bacillales:1.0;Staphylococcaceae:1.0;Staphylococcus:1.0;	138x	100	124	0	0	133	2898132	21790	5776	194400	69695	13	16875	46	32.6	2019-07-07 20:21:19	3043	2920	40	32	4		Bacteria	1	Firmicutes	1	Bacilli	1	Bacillales	1
	HMPREF2648	HMSC072D11	PRJNA296255	SAMN04498625	LTOR00000000	https://www.ncbi.nlm.nih.gov/nuccore/NZ_LTOR00000000	LINK	-	Y	-	urine_cath	Urine	Urinary Tract	-	Urinary Tract; -	CL0258		Enterococcus sp. HMSC072D11	Root:1.0;Bacteria:1.0;Firmicutes:1.0;Bacilli:1.0;Lactobacillales:1.0;Enterococcaceae:1.0;Enterococcus:1.0;	138x	100	121	1	2	331	2883165	8710	3331	80585	22977	41	4879	138	37.7	2019-07-07 20:17:27	3044	2802	55	48	4		Bacteria	1	Firmicutes	1	Bacilli	1	Lactobacillales	1
	HMPREF2932	HMSC074H12	PRJNA300086	SAMN04480357	LTWA00000000	https://www.ncbi.nlm.nih.gov/nuccore/NZ_LTWA00000000	LINK	Y	-	-	urine	Urine	Urinary Tract	-	Urinary Tract; -	CL0493		Corynebacterium sp. HMSC074H12	Root:1.0;Bacteria:1.0;Actinobacteria:1.0;Actinobacteria:1.0;Actinomycetales:1.0;Corynebacteriaceae:0.78;Corynebacterium:0.56;	138x	100	118	5	1	100	2807641	28076	1738	246547	101139	10	23832	30	61	2019-07-07 17:50:47	2655	2484	59	50	3		Bacteria	1	Actinobacteria	1	Actinobacteria	1	Actinomycetales	1
	HMPREF2970	HMSC056D07	PRJNA300124	SAMN04480393	LTUV00000000	https://www.ncbi.nlm.nih.gov/nuccore/NZ_LTUV00000000	LINK	-	Y	-	urine	Urine	Urinary Tract	-	Urinary Tract; -	CL0214		Streptococcus sp. HMSC056D07	Root:1.0;Bacteria:1.0;Firmicutes:1.0;Bacilli:1.0;Lactobacillales:1.0;Streptococcaceae:1.0;Streptococcus:1.0;	138x	100	122	1	1	82	2021047	24647	4193	418773	72682	7	19745	27	38.7	2019-08-25 10:27:06	2050	1829	45	39	3		Bacteria	1	Firmicutes	1	Bacilli	1	Lactobacillales	1
	HMPREF2691	HMSC077C11	PRJNA296298	SAMN04477538	LTIR00000000	https://www.ncbi.nlm.nih.gov/nuccore/NZ_LTIR00000000	LINK	-	Y	-	abscess_r_neck	Abscess	Skin	Face	Skin; Face	CL0507		Lactobacillus sp. HMSC077C11	Root:1.0;Bacteria:1.0;Firmicutes:1.0;Bacilli:1.0;Lactobacillales:1.0;Lactobacillaceae:1.0;Lactobacillus:1.0;	138x	99.2	122	1	0	104	2887855	27768	17760	143279	58300	18	16925	55	46.6	2019-07-07 15:09:49	2936	2741	55	49	3		Bacteria	1	Firmicutes	1	Bacilli	1	Lactobacillales	1
	HMPREF3242	HMSC34G12	PRJNA274513	SAMN04498859	LTNE00000000	https://www.ncbi.nlm.nih.gov/nuccore/NZ_LTNE00000000	LINK	-	Y	-	bone_tibia	Bone	Bone	-	Bone; -	CL0258		Enterococcus sp. HMSC34G12	Root:1.0;Bacteria:1.0;Firmicutes:1.0;Bacilli:1.0;Lactobacillales:1.0;Enterococcaceae:1.0;Enterococcus:1.0;	137x	100	121	1	2	354	2916366	8238	2154	73317	25809	37	5094	131	37.6	2019-07-07 20:36:24	3109	2862	46	39	4		Bacteria	1	Firmicutes	1	Bacilli	1	Lactobacillales	1
	HMPREF2944	HMSC072E10	PRJNA300098	SAMN04480370	LTVR00000000	https://www.ncbi.nlm.nih.gov/nuccore/NZ_LTVR00000000	LINK	-	Y	-	sputum	Oral	Respiratory	Lower	Respiratory; Lower	CL0028		Rothia sp. HMSC072E10	Root:1.0;Bacteria:1.0;Actinobacteria:1.0;Actinobacteria:1.0;Actinomycetales:1.0;Micrococcaceae:1.0;Rothia:1.0;	137x	100	122	0	2	81	2239499	27648	18489	178782	59687	13	19503	39	62	2019-07-07 17:29:50	1797	1682	56	47	3		Bacteria	1	Actinobacteria	1	Actinobacteria	1	Actinomycetales	1
	HMPREF2806	HMSC076G08	PRJNA299960	SAMN04477622	LTFX00000000	https://www.ncbi.nlm.nih.gov/nuccore/NZ_LTFX00000000	LINK	Y	-	-	urine	Urine	Urinary Tract	-	Urinary Tract; -	CL0504		Turicella sp. HMSC076G08	Root:1.0;Bacteria:1.0;Actinobacteria:1.0;Actinobacteria:1.0;Actinomycetales:1.0;Corynebacteriaceae:0.78;Turicella:0.61;	137x	100	123	1	0	107	2742969	25635	1904	205471	94367	12	27243	31	61.2	2019-12-24 23:29:06	2616	2453	60	49	3		Bacteria	1	Actinobacteria	1	Actinobacteria	1	Actinomycetales	1
	HMPREF2621	HMSC072E07	PRJNA296228	SAMN04477512	LTJQ00000000	https://www.ncbi.nlm.nih.gov/nuccore/NZ_LTJQ00000000	LINK	-	Y	-	cyst_gastrointestinal	Cyst	Abdominal	-	Abdominal; -	CL0507		Lactobacillus sp. HMSC072E07	Root:1.0;Bacteria:1.0;Firmicutes:1.0;Bacilli:1.0;Lactobacillales:1.0;Lactobacillaceae:1.0;Lactobacillus:1.0;	137x	99.2	122	1	0	128	2896458	22629	14634	167498	42449	20	14664	64	46.6	2019-07-07 14:48:40	2907	2716	57	52	3		Bacteria	1	Firmicutes	1	Bacilli	1	Lactobacillales	1
	HMPREF2702	HMSC078F07	PRJNA296309	SAMN04477545	LTIK00000000	https://www.ncbi.nlm.nih.gov/nuccore/NZ_LTIK00000000	LINK	-	Y	-	abscess_hepatic	Abscess	Abdominal	-	Abdominal; -	CL0507		Lactobacillus sp. HMSC078F07	Root:1.0;Bacteria:1.0;Firmicutes:1.0;Bacilli:1.0;Lactobacillales:1.0;Lactobacillaceae:1.0;Lactobacillus:1.0;	137x	99.2	122	1	0	133	2906729	21855	13172	131625	43801	18	13627	65	46.6	2019-07-07 15:18:00	2951	2742	55	50	3		Bacteria	1	Firmicutes	1	Bacilli	1	Lactobacillales	1
	HMPREF2990	HMSC071B10	PRJNA300144	SAMN04480411	LTUC00000000	https://www.ncbi.nlm.nih.gov/nuccore/NZ_LTUC00000000	LINK	-	Y	-	urine	Urine	Urinary Tract	-	Urinary Tract; -	CL0471		Corynebacterium sp. HMSC071B10	Root:1.0;Bacteria:1.0;Actinobacteria:1.0;Actinobacteria:1.0;Actinomycetales:1.0;Corynebacteriaceae:1.0;Corynebacterium:1.0;	137x	99.2	122	0	1	138	2621563	18997	2627	199183	58713	15	17540	44	64.4	2019-07-07 18:12:48	2473	2326	60	51	3		Bacteria	1	Actinobacteria	1	Actinobacteria	1	Actinomycetales	1
	HMPREF2560	HMSC078H04	PRJNA296167	SAMN04498575	LTNY00000000	https://www.ncbi.nlm.nih.gov/nuccore/NZ_LTNY00000000	LINK	-	Y	-	abdominal_fluid	Abdominal	Abdominal	-	Abdominal; -	CL0522		Neisseria sp. HMSC078H04	Root:1.0;Bacteria:1.0;Proteobacteria:1.0;Betaproteobacteria:1.0;Neisseriales:1.0;Neisseriaceae:1.0;Neisseria:1.0;	136x	100	124	0	0	73	2235178	30619	2209	219832	96077	7	32071	23	49	2019-07-07 19:52:36	2207	2068	56	49	4		Bacteria	1	Proteobacteria	1	Betaproteobacteria	1	Neisseriales	1
	HMPREF3017	HMSC076H10	PRJNA300170	SAMN04480434	LTTF00000000	https://www.ncbi.nlm.nih.gov/nuccore/NZ_LTTF00000000	LINK	-	Y	-	aspirate_l_hip	Aspirate	Joint	Hip	Joint; Hip	CL0523		Streptococcus sp. HMSC076H10	Root:1.0;Bacteria:1.0;Firmicutes:1.0;Bacilli:1.0;Lactobacillales:1.0;Streptococcaceae:1.0;Streptococcus:1.0;	136x	100	123	0	1	41	1952336	47618	16938	383464	104519	5	35017	16	35.2	2019-07-15 08:34:03	2000	1894	34	28	3		Bacteria	1	Firmicutes	1	Bacilli	1	Lactobacillales	1
	HMPREF2779	HMSC069C03	PRJNA299933	SAMN04477597	LTGT00000000	https://www.ncbi.nlm.nih.gov/nuccore/NZ_LTGT00000000	LINK	-	Y	-	sputum	Oral	Respiratory	Lower	Respiratory; Lower	CL0369		Rothia sp. HMSC069C03	Root:1.0;Bacteria:1.0;Actinobacteria:1.0;Actinobacteria:1.0;Actinomycetales:1.0;Micrococcaceae:1.0;Rothia:1.0;	136x	100	121	0	3	58	2214330	38178	17419	187502	75817	9	29190	25	59.4	2020-01-10 08:34:58	1774	1654	57	48	3		Bacteria	1	Actinobacteria	1	Actinobacteria	1	Actinomycetales	1
	HMPREF2964	HMSC063C12	PRJNA300118	SAMN04480389	LTVB00000000	https://www.ncbi.nlm.nih.gov/nuccore/NZ_LTVB00000000	LINK	-	Y	-	sputum	Oral	Respiratory	Lower	Respiratory; Lower	CL0258		Enterococcus sp. HMSC063C12	Root:1.0;Bacteria:1.0;Firmicutes:1.0;Bacilli:1.0;Lactobacillales:1.0;Enterococcaceae:1.0;Enterococcus:1.0;	136x	100	121	1	2	294	2935414	9984	3098	103639	25965	34	5974	114	37.8	2019-07-07 17:38:34	3093	2869	50	43	4		Bacteria	1	Firmicutes	1	Bacilli	1	Lactobacillales	1
	HMPREF2720	HMSC074C02	PRJNA296328	SAMN04477554	LTID00000000	https://www.ncbi.nlm.nih.gov/nuccore/NZ_LTID00000000	LINK	-	Y	-	vaginal/rectal	Genital_F	Skin	Genital (female)	Skin; Genital (female)	CL0465		Staphylococcus sp. HMSC074C02	Root:1.0;Bacteria:1.0;Firmicutes:1.0;Bacilli:1.0;Bacillales:1.0;Staphylococcaceae:1.0;Staphylococcus:1.0;	136x	100	124	0	0	146	2392376	16386	3511	159061	46470	17	14479	52	32.7	2019-07-07 14:51:09	2417	2284	46	36	4		Bacteria	1	Firmicutes	1	Bacilli	1	Bacillales	1
	HMPREF2668	HMSC070F12	PRJNA296275	SAMN04498640	LTOX00000000	https://www.ncbi.nlm.nih.gov/nuccore/NZ_LTOX00000000	LINK	-	Y	-	urine	Urine	Urinary Tract	-	Urinary Tract; -	CL0258		Enterococcus sp. HMSC070F12	Root:1.0;Bacteria:1.0;Firmicutes:1.0;Bacilli:1.0;Lactobacillales:1.0;Enterococcaceae:1.0;Enterococcus:1.0;	136x	100	121	1	2	353	2928080	8295	2644	102046	23773	39	4454	140	37.7	2019-07-07 20:27:28	3096	2864	36	28	4		Bacteria	1	Firmicutes	1	Bacilli	1	Lactobacillales	1
	HMPREF2551	HMSC066H01	PRJNA296158	SAMN04498571	LTPH00000000	https://www.ncbi.nlm.nih.gov/nuccore/NZ_LTPH00000000	LINK	-	Y	-	trachael_aspirate	Respiratory	Respiratory	Lower	Respiratory; Lower	CL0522		Neisseria sp. HMSC066H01	Root:1.0;Bacteria:1.0;Proteobacteria:1.0;Betaproteobacteria:1.0;Neisseriales:1.0;Neisseriaceae:1.0;Neisseria:1.0;	135x	100	123	0	1	59	2144145	36341	21782	238031	77367	10	24511	27	49.6	2019-07-07 19:27:52	2073	1943	56	49	4		Bacteria	1	Proteobacteria	1	Betaproteobacteria	1	Neisseriales	1
	HMPREF2993	HMSC068G04	PRJNA300147	SAMN04480414	LTTZ00000000	https://www.ncbi.nlm.nih.gov/nuccore/NZ_LTTZ00000000	LINK	-	Y	-	vaginal/rectal	Genital_F	Skin	Genital (female)	Skin; Genital (female)	CL0442		Corynebacterium sp. HMSC068G04	Root:1.0;Bacteria:1.0;Actinobacteria:1.0;Actinobacteria:1.0;Actinomycetales:1.0;Corynebacteriaceae:1.0;Corynebacterium:1.0;	135x	100	123	1	0	116	2788619	24040	7607	176474	65195	15	19273	42	61	2019-07-07 18:15:27	2642	2477	60	48	3		Bacteria	1	Actinobacteria	1	Actinobacteria	1	Actinomycetales	1
	HMPREF2553	HMSC074F07	PRJNA296160	SAMN04498572	LTOL00000000	https://www.ncbi.nlm.nih.gov/nuccore/NZ_LTOL00000000	LINK	-	Y	-	urine	Urine	Urinary Tract	-	Urinary Tract; -	CL0258		Enterococcus sp. HMSC074F07	Root:1.0;Bacteria:1.0;Firmicutes:1.0;Bacilli:1.0;Lactobacillales:1.0;Enterococcaceae:1.0;Enterococcus:1.0;	135x	100	121	1	2	323	2928660	9067	3443	90308	19421	43	4879	140	37.6	2019-07-07 20:05:37	3098	2863	55	48	4		Bacteria	1	Firmicutes	1	Bacilli	1	Lactobacillales	1
	HMPREF2667	HMSC064F12	PRJNA296274	SAMN04477524	LTJB00000000	https://www.ncbi.nlm.nih.gov/nuccore/NZ_LTJB00000000	LINK	-	Y	-	wound_r_cheek	Wound	Skin	Face	Skin; Face	CL0507		Lactobacillus sp. HMSC064F12	Root:1.0;Bacteria:1.0;Firmicutes:1.0;Bacilli:1.0;Lactobacillales:1.0;Lactobacillaceae:1.0;Lactobacillus:1.0;	135x	99.2	122	1	0	141	2943297	20874	13283	131626	43678	20	13296	70	46.6	2019-07-07 15:01:19	2996	2775	54	49	3		Bacteria	1	Firmicutes	1	Bacilli	1	Lactobacillales	1
	HMPREF2985	HMSC072B09	PRJNA300139	SAMN04498697	LTNU00000000	https://www.ncbi.nlm.nih.gov/nuccore/NZ_LTNU00000000	LINK	-	Y	-	vaginal/rectal	Genital_F	Skin	Genital (female)	Skin; Genital (female)	CL0103		Corynebacterium sp. HMSC072B09	Root:1.0;Bacteria:1.0;Actinobacteria:1.0;Actinobacteria:1.0;Actinomycetales:1.0;Corynebacteriaceae:1.0;Corynebacterium:1.0;	134x	100	124	0	0	81	2482583	30649	19616	122920	62913	14	20975	38	58.8	2019-07-07 20:58:58	2210	2099	59	51	3		Bacteria	1	Actinobacteria	1	Actinobacteria	1	Actinomycetales	1
	HMPREF2592	HMSC060D09	PRJNA296199	SAMN04498599	LTQR00000000	https://www.ncbi.nlm.nih.gov/nuccore/NZ_LTQR00000000	LINK	-	Y	-	urine	Urine	Urinary Tract	-	Urinary Tract; -	CL0258		Enterococcus sp. HMSC060D09	Root:1.0;Bacteria:1.0;Firmicutes:1.0;Bacilli:1.0;Lactobacillales:1.0;Enterococcaceae:1.0;Enterococcus:1.0;	134x	100	121	1	2	351	2968326	8457	2326	127021	24442	35	4877	129	37.7	2019-07-07 19:00:27	3145	2909	56	48	4		Bacteria	1	Firmicutes	1	Bacilli	1	Lactobacillales	1
	HMPREF2616	HMSC060D07	PRJNA296223	SAMN04498607	LTQS00000000	https://www.ncbi.nlm.nih.gov/nuccore/NZ_LTQS00000000	LINK	-	Y	-	urine	Urine	Urinary Tract	-	Urinary Tract; -	CL0258		Enterococcus sp. HMSC060D07	Root:1.0;Bacteria:1.0;Firmicutes:1.0;Bacilli:1.0;Lactobacillales:1.0;Enterococcaceae:1.0;Enterococcus:1.0;	134x	100	121	1	2	341	2968486	8705	2345	127021	26355	33	4687	125	37.7	2019-07-07 19:17:41	3159	2913	56	48	4		Bacteria	1	Firmicutes	1	Bacilli	1	Lactobacillales	1
	HMPREF2647	HMSC035D11	PRJNA296254	SAMN04498624	LTRR00000000	https://www.ncbi.nlm.nih.gov/nuccore/NZ_LTRR00000000	LINK	-	Y	-	urine	Urine	Urinary Tract	-	Urinary Tract; -	CL0439		Staphylococcus sp. HMSC035D11	Root:1.0;Bacteria:1.0;Firmicutes:1.0;Bacilli:1.0;Bacillales:1.0;Staphylococcaceae:1.0;Staphylococcus:1.0;	134x	100	122	0	2	146	2195665	15039	3927	111095	42796	16	10466	53	31.3	2019-07-07 18:13:55	2226	2091	44	32	4		Bacteria	1	Firmicutes	1	Bacilli	1	Bacillales	1
	HMPREF2910	HMSC066C03	PRJNA300064	SAMN04480347	LTWR00000000	https://www.ncbi.nlm.nih.gov/nuccore/NZ_LTWR00000000	LINK	-	Y	-	aspirate_abdominal	Aspirate	Abdominal	-	Abdominal; -	CL0509		Staphylococcus sp. HMSC066C03	Root:1.0;Bacteria:1.0;Firmicutes:1.0;Bacilli:1.0;Bacillales:1.0;Staphylococcaceae:1.0;Staphylococcus:1.0;	133x	100	124	0	0	90	2496574	27740	1578	570775	161030	4	31166	16	32.7	2019-07-07 16:47:57	2476	2294	43	34	4		Bacteria	1	Firmicutes	1	Bacilli	1	Bacillales	1
	HMPREF2966	HMSC072D04	PRJNA300120	SAMN04480391	LTUZ00000000	https://www.ncbi.nlm.nih.gov/nuccore/NZ_LTUZ00000000	LINK	-	Y	-	vaginal/rectal	Genital_F	Skin	Genital (female)	Skin; Genital (female)	CL0465		Staphylococcus sp. HMSC072D04	Root:1.0;Bacteria:1.0;Firmicutes:1.0;Bacilli:1.0;Bacillales:1.0;Staphylococcaceae:1.0;Staphylococcus:1.0;	133x	100	124	0	0	113	2482596	21970	6809	174500	68540	12	15606	44	32.7	2019-07-07 17:11:21	2491	2357	44	37	4		Bacteria	1	Firmicutes	1	Bacilli	1	Bacillales	1
	HMPREF2959	HMSC070F02	PRJNA300113	SAMN04480382	LTVF00000000	https://www.ncbi.nlm.nih.gov/nuccore/NZ_LTVF00000000	LINK	-	Y	-	tracheal_aspirate	Respiratory	Respiratory	Lower	Respiratory; Lower	CL0468		Neisseria sp. HMSC070F02	Root:1.0;Bacteria:1.0;Proteobacteria:1.0;Betaproteobacteria:1.0;Neisseriales:1.0;Neisseriaceae:1.0;Neisseria:1.0;	133x	98.4	121	0	1	237	1979336	8352	4722	51335	18299	35	5141	115	52	2019-08-25 10:47:46	2258	1942	52	45	4		Bacteria	1	Proteobacteria	1	Betaproteobacteria	1	Neisseriales	1
	HMPREF2843	HMSC067B04	PRJNA299997	SAMN04477655	LTYR00000000	https://www.ncbi.nlm.nih.gov/nuccore/NZ_LTYR00000000	LINK	-	Y	-	tissue_l_ear	Tissue	Ear	-	Ear; -	CL0509		Staphylococcus sp. HMSC067B04	Root:1.0;Bacteria:1.0;Firmicutes:1.0;Bacilli:1.0;Bacillales:1.0;Staphylococcaceae:1.0;Staphylococcus:1.0;	132x	100	124	0	0	110	2523599	22942	8119	234815	70212	13	15439	43	31.9	2019-07-07 16:00:33	2505	2367	44	38	4		Bacteria	1	Firmicutes	1	Bacilli	1	Bacillales	1
	HMPREF2554	HMSC071F11	PRJNA296161	SAMN04495786	LTKI00000000	https://www.ncbi.nlm.nih.gov/nuccore/NZ_LTKI00000000	LINK	-	Y	-	sputum	Oral	Respiratory	Lower	Respiratory; Lower	CL0406		Rothia sp. HMSC071F11	Root:1.0;Bacteria:1.0;Actinobacteria:1.0;Actinobacteria:1.0;Actinomycetales:1.0;Micrococcaceae:1.0;Rothia:1.0;	132x	99.2	122	0	1	185	2534463	13700	743	168317	79615	11	19790	34	53.7	2019-07-07 14:28:36	2264	2073	58	49	3		Bacteria	1	Actinobacteria	1	Actinobacteria	1	Actinomycetales	1
	HMPREF3026	HMSC073D04	PRJNA300179	SAMN04480443	LTSY00000000	https://www.ncbi.nlm.nih.gov/nuccore/NZ_LTSY00000000	LINK	-	Y	-	bronchial_washing	BAL	Respiratory	Lower	Respiratory; Lower	CL0507		Lactobacillus sp. HMSC073D04	Root:1.0;Bacteria:1.0;Firmicutes:1.0;Bacilli:1.0;Lactobacillales:1.0;Lactobacillaceae:1.0;Lactobacillus:1.0;	132x	99.2	122	1	0	138	2947618	21360	11508	131626	49038	18	12781	67	46.6	2019-07-07 18:05:53	3017	2770	59	52	3		Bacteria	1	Firmicutes	1	Bacilli	1	Lactobacillales	1
	HMPREF2641	HMSC068B07	PRJNA296248	SAMN04477520	LTJI00000000	https://www.ncbi.nlm.nih.gov/nuccore/NZ_LTJI00000000	LINK	-	Y	-	abdominal_fluid	Abdominal	Abdominal	-	Abdominal; -	CL0507		Lactobacillus sp. HMSC068B07	Root:1.0;Bacteria:1.0;Firmicutes:1.0;Bacilli:1.0;Lactobacillales:1.0;Lactobacillaceae:1.0;Lactobacillus:1.0;	131x	99.2	122	1	0	160	2969698	18561	13036	123415	33428	26	13078	80	46.6	2019-07-07 14:56:29	3061	2821	58	53	3		Bacteria	1	Firmicutes	1	Bacilli	1	Lactobacillales	1
	HMPREF2965	HMSC075D02	PRJNA300119	SAMN04480390	LTVA00000000	https://www.ncbi.nlm.nih.gov/nuccore/NZ_LTVA00000000	LINK	-	Y	-	sputum	Oral	Respiratory	Lower	Respiratory; Lower	CL0507		Lactobacillus sp. HMSC075D02	Root:1.0;Bacteria:1.0;Firmicutes:1.0;Bacilli:1.0;Lactobacillales:1.0;Lactobacillaceae:1.0;Lactobacillus:1.0;	131x	99.2	122	1	0	245	3032748	12379	4006	148879	30445	30	8862	100	46.5	2019-07-07 17:44:23	3144	2863	58	52	3		Bacteria	1	Firmicutes	1	Bacilli	1	Lactobacillales	1
	HMPREF3117	HMSC11A05	PRJNA269854	SAMN03287023	LUAB00000000	https://www.ncbi.nlm.nih.gov/nuccore/NZ_LUAB00000000	LINK	-	Y	-	bw	Blood	Blood	-	Blood ; -	CL0098		Pseudomonas sp. HMSC11A05	Root:1.0 ;Bacteria:1.0 ;Proteobacteria:1.0 ;Gammaproteobacteria:1.0 ;Pseudomonadales:1.0 ;Pseudomonadaceae:1.0 ;Pseudomonas:1.0 ;	130x	100	123	1	0	257	6316644	24578	13296	189602	51829	36	16735	116	66.5	2019-06-13 08:41:20	6098	5816	63	56	5		Bacteria	1	Proteobacteria	1	Gammaproteobacteria	1	Pseudomonadales	1
	HMPREF2676	HMSC036A09	PRJNA296283	SAMN04498692	LTRM00000000	https://www.ncbi.nlm.nih.gov/nuccore/NZ_LTRM00000000	LINK	-	Y	-	wound_knee	Wound	Joint	Knee	Joint; Knee	CL0509		Staphylococcus sp. HMSC036A09	Root:1.0;Bacteria:1.0;Firmicutes:1.0;Bacilli:1.0;Bacillales:1.0;Staphylococcaceae:1.0;Staphylococcus:1.0;	130x	100	124	0	0	90	2429651	26996	7715	233363	71888	12	18341	34	32	2019-07-07 18:18:30	2417	2308	38	32	4		Bacteria	1	Firmicutes	1	Bacilli	1	Bacillales	1
	HMPREF2766	HMSC076C08	PRJNA299920	SAMN04477605	LTHE00000000	https://www.ncbi.nlm.nih.gov/nuccore/NZ_LTHE00000000	LINK	-	Y	-	sputum	Oral	Respiratory	Lower	Respiratory; Lower	CL0514		Streptococcus sp. HMSC076C08	Root:1.0;Bacteria:1.0;Firmicutes:1.0;Bacilli:1.0;Lactobacillales:1.0;Streptococcaceae:1.0;Streptococcus:1.0;	130x	100	123	0	1	85	1993454	23452	1808	212007	74374	9	25331	27	41.2	2019-08-25 10:05:28	1986	1878	42	36	3		Bacteria	1	Firmicutes	1	Bacilli	1	Lactobacillales	1
	HMPREF2891	HMSC065F11	PRJNA300045	SAMN04480058	LTXG00000000	https://www.ncbi.nlm.nih.gov/nuccore/NZ_LTXG00000000	LINK	-	Y	-	bone_misc	Bone	Bone	-	Bone; -	CL0410		Actinomyces sp. HMSC065F11	Root:1.0;Bacteria:1.0;Actinobacteria:1.0;Actinobacteria:1.0;Actinomycetales:1.0;Actinomycetaceae:1.0;Actinomyces:1.0;	130x	99.2	122	0	1	57	2061328	36164	10992	202917	113799	7	28925	21	56.1	2019-08-25 10:38:13	1871	1769	55	48	3		Bacteria	1	Actinobacteria	1	Actinobacteria	1	Actinomycetales	1
	HMPREF3018	HMSC077E08	PRJNA300171	SAMN04480437	LTTE00000000	https://www.ncbi.nlm.nih.gov/nuccore/NZ_LTTE00000000	LINK	-	Y	-	blood_l_hand	Blood	Blood	-	Blood; -	CL0512		Prevotella sp. HMSC077E08	Root:1.0;Bacteria:1.0;Bacteroidetes:1.0;Bacteroidia:1.0;Bacteroidales:1.0;Prevotellaceae:1.0;Prevotella:1.0;	129x	100	122	1	1	222	3092469	13930	3547	147665	44291	25	11271	79	44.2	2019-07-07 18:29:50	2675	2486	61	49	3		Bacteria	1	Bacteroidetes	1	Bacteroidia	1	Bacteroidales	1
	HMPREF2950	HMSC076H07	PRJNA300104	SAMN04480376	LTVL00000000	https://www.ncbi.nlm.nih.gov/nuccore/NZ_LTVL00000000	LINK	-	Y	-	abscess_pelvic	Abscess	Abdominal	-	Abdominal; -	CL0523		Streptococcus sp. HMSC076H07	Root:1.0;Bacteria:1.0;Firmicutes:1.0;Bacilli:1.0;Lactobacillales:1.0;Streptococcaceae:1.0;Streptococcus:1.0;	128x	100	123	0	1	44	1954229	44414	16695	254844	90530	7	52373	18	35.2	2019-08-25 10:18:01	2007	1895	38	31	3		Bacteria	1	Firmicutes	1	Bacilli	1	Lactobacillales	1
	HMPREF2565	HMSC072A04	PRJNA296172	SAMN04495792	LTKC00000000	https://www.ncbi.nlm.nih.gov/nuccore/NZ_LTKC00000000	LINK	-	Y	-	urine	Urine	Urinary Tract	-	Urinary Tract; -	CL0327		Corynebacterium sp. HMSC072A04	Root:1.0;Bacteria:1.0;Actinobacteria:1.0;Actinobacteria:1.0;Actinomycetales:1.0;Corynebacteriaceae:1.0;Corynebacterium:1.0;	128x	100	123	1	0	121	2802019	23157	5681	172657	70217	14	20189	44	61.1	2019-07-07 14:57:21	2701	2523	57	51	3		Bacteria	1	Actinobacteria	1	Actinobacteria	1	Actinomycetales	1
	HMPREF2774	HMSC034G11	PRJNA299928	SAMN04477592	LWQO00000000	https://www.ncbi.nlm.nih.gov/nuccore/NZ_LWQO00000000	LINK	-	Y	-	bone_tibia	Bone	Bone	-	Bone; -	CL0509		Staphylococcus sp. HMSC034G11	Root:1.0;Bacteria:1.0;Firmicutes:1.0;Bacilli:1.0;Bacillales:1.0;Staphylococcaceae:1.0;Staphylococcus:1.0;	127x	100	124	0	0	86	2360983	27453	14350	263553	62586	11	17978	38	32.1	2019-07-07 15:11:27	2338	2218	45	39	4		Bacteria	1	Firmicutes	1	Bacilli	1	Bacillales	1
	HMPREF2704	HMSC076C09	PRJNA296311	SAMN04498651	LTOI00000000	https://www.ncbi.nlm.nih.gov/nuccore/NZ_LTOI00000000	LINK	-	Y	-	sputum	Oral	Respiratory	Lower	Respiratory; Lower	CL0361		Streptococcus sp. HMSC076C09	Root:1.0;Bacteria:1.0;Firmicutes:1.0;Bacilli:1.0;Lactobacillales:1.0;Streptococcaceae:1.0;Streptococcus:1.0;	127x	100	121	0	3	104	2210853	21258	10429	202024	45371	14	16844	45	41.4	2019-07-07 19:57:38	2225	2040	44	36	4		Bacteria	1	Firmicutes	1	Bacilli	1	Lactobacillales	1
	HMPREF2585	HMSC062D12	PRJNA296192	SAMN04498591	LTQD00000000	https://www.ncbi.nlm.nih.gov/nuccore/NZ_LTQD00000000	LINK	-	Y	-	vaginal/rectal	Genital_F	Skin	Genital (female)	Skin; Genital (female)	CL0378		Staphylococcus sp. HMSC062D12	Root:1.0;Bacteria:1.0;Firmicutes:1.0;Bacilli:1.0;Bacillales:1.0;Staphylococcaceae:1.0;Staphylococcus:1.0;	127x	100	124	0	0	99	2568825	25948	8771	155907	57439	14	29495	38	33.7	2019-07-07 19:06:55	2480	2398	39	32	4		Bacteria	1	Firmicutes	1	Bacilli	1	Bacillales	1
	HMPREF2976	HMSC077D10	PRJNA300130	SAMN04480400	LTUP00000000	https://www.ncbi.nlm.nih.gov/nuccore/NZ_LTUP00000000	LINK	-	Y	-	vaginal/rectal	Genital_F	Skin	Genital (female)	Skin; Genital (female)	CL0510		Corynebacterium sp. HMSC077D10	Root:1.0;Bacteria:1.0;Actinobacteria:1.0;Actinobacteria:1.0;Actinomycetales:1.0;Corynebacteriaceae:1.0;Corynebacterium:1.0;	127x	100	121	1	2	98	2662215	27165	6784	168969	65021	15	28375	36	63.5	2019-08-25 11:55:08	2497	2362	56	48	3		Bacteria	1	Actinobacteria	1	Actinobacteria	1	Actinomycetales	1
	HMPREF3256	HMSC55F09	PRJNA274527	SAMN04498871	LTMM00000000	https://www.ncbi.nlm.nih.gov/nuccore/NZ_LTMM00000000	LINK	-	Y	-	wound_buttocks	Wound	Skin	Rectal	Skin; Rectal	CL0379		Staphylococcus sp. HMSC55F09	Root:1.0;Bacteria:1.0;Firmicutes:1.0;Bacilli:1.0;Bacillales:1.0;Staphylococcaceae:1.0;Staphylococcus:1.0;	127x	100	124	0	0	159	2881924	18125	1844	172975	80113	13	16241	44	32.7	2019-07-07 20:25:36	3017	2850	46	39	4		Bacteria	1	Firmicutes	1	Bacilli	1	Bacillales	1
	HMPREF2596	HMSC078C12	PRJNA296203	SAMN04498659	LTOB00000000	https://www.ncbi.nlm.nih.gov/nuccore/NZ_LTOB00000000	LINK	-	Y	-	sputum	Oral	Respiratory	Lower	Respiratory; Lower	CL0522		Neisseria sp. HMSC078C12	Root:1.0;Bacteria:1.0;Proteobacteria:1.0;Betaproteobacteria:1.0;Neisseriales:1.0;Neisseriaceae:1.0;Neisseria:1.0;	126x	100	123	0	1	85	2238414	26334	3663	143360	96935	10	23415	27	49.6	2019-07-07 19:55:21	2210	2064	56	49	4		Bacteria	1	Proteobacteria	1	Betaproteobacteria	1	Neisseriales	1
	HMPREF2770	HMSC075C08	PRJNA299924	SAMN04477586	LTHA00000000	https://www.ncbi.nlm.nih.gov/nuccore/NZ_LTHA00000000	LINK	-	Y	-	tisssue_r_buttocks	Tissue	Skin	Rectal	Skin; Rectal	CL0069		Staphylococcus sp. HMSC075C08	Root:1.0;Bacteria:1.0;Firmicutes:1.0;Bacilli:1.0;Bacillales:1.0;Staphylococcaceae:1.0;Staphylococcus:1.0;	126x	100	124	0	0	104	2811404	27033	9093	201910	62545	13	22862	41	32.7	2019-07-07 15:19:37	2882	2718	21	15	4		Bacteria	1	Firmicutes	1	Bacilli	1	Bacillales	1
	HMPREF2650	HMSC035F02	PRJNA296257	SAMN04498688	LTRO00000000	https://www.ncbi.nlm.nih.gov/nuccore/NZ_LTRO00000000	LINK	-	Y	-	urine_cvs	Urine	Urinary Tract	-	Urinary Tract; -	CL0439		Staphylococcus sp. HMSC035F02	Root:1.0;Bacteria:1.0;Firmicutes:1.0;Bacilli:1.0;Bacillales:1.0;Staphylococcaceae:1.0;Staphylococcus:1.0;	126x	100	124	0	0	60	2200749	36679	3314	343840	166719	5	30381	17	31.4	2019-07-07 18:23:03	2218	2123	45	38	4		Bacteria	1	Firmicutes	1	Bacilli	1	Bacillales	1
	HMPREF3073	HMSC19B04	PRJNA269810	SAMN03436142	LWPH00000000	https://www.ncbi.nlm.nih.gov/nuccore/NZ_LWPH00000000	LINK	-	-	Y	dubberke	Clostridium_for_Dubberke	Clostridium_for_Dubberke	-	Clostridium_for_Dubberke ; -	CL0122		Clostridium sp. HMSC19B04	Root:1.0 ;Bacteria:1.0 ;Firmicutes:1.0 ;Clostridia:1.0 ;Clostridiales:1.0 ;Peptostreptococcaceae:1.0 ;Clostridium_XI:1.0 ;	125x	100	121	2	1	102	3978646	39006	17362	219599	103479	13	26364	43	28.5	2019-10-26 02:34:56	3660	3536	19	11	4		Bacteria	1	Firmicutes	1	Clostridia	1	Clostridiales	1
	HMPREF2870	HMSC070B09	PRJNA300024	SAMN04480038	LTXY00000000	https://www.ncbi.nlm.nih.gov/nuccore/NZ_LTXY00000000	LINK	-	Y	-	vaginal/rectal	Genital_F	Skin	Genital (female)	Skin; Genital (female)	CL0523		Streptococcus sp. HMSC070B09	Root:1.0;Bacteria:1.0;Firmicutes:1.0;Bacilli:1.0;Lactobacillales:1.0;Streptococcaceae:1.0;Streptococcus:1.0;	125x	100	122	0	2	40	1965998	49150	33805	257423	87435	7	52373	19	35.2	2019-08-25 10:08:22	2023	1913	40	33	3		Bacteria	1	Firmicutes	1	Bacilli	1	Lactobacillales	1
	HMPREF3019	HMSC061H04	PRJNA300172	SAMN04480438	LTTD00000000	https://www.ncbi.nlm.nih.gov/nuccore/NZ_LTTD00000000	LINK	-	Y	-	cervical	Genital_F	Abdominal	-	Abdominal; -	CL0465		Staphylococcus sp. HMSC061H04	Root:1.0;Bacteria:1.0;Firmicutes:1.0;Bacilli:1.0;Bacillales:1.0;Staphylococcaceae:1.0;Staphylococcus:1.0;	125x	99.2	123	0	0	112	2535938	22642	8622	165723	58811	14	15448	46	32.6	2019-07-07 17:34:48	2567	2418	41	33	4		Bacteria	1	Firmicutes	1	Bacilli	1	Bacillales	1
	HMPREF3080	HMSC19C11	PRJNA269817	SAMN03436192	LWPA00000000	https://www.ncbi.nlm.nih.gov/nuccore/NZ_LWPA00000000	LINK	-	-	Y	dubberke	Clostridium_for_Dubberke	Clostridium_for_Dubberke	-	Clostridium_for_Dubberke ; -	CL0122		Clostridium sp. HMSC19C11	Root:1.0 ;Bacteria:1.0 ;Firmicutes:1.0 ;Clostridia:1.0 ;Clostridiales:1.0 ;Peptostreptococcaceae:1.0 ;Clostridium_XI:1.0 ;	124x	100	121	2	1	108	4015058	37176	14587	253436	99054	14	25483	46	28.2	2019-10-26 05:15:20	3677	3566	16	8	4		Bacteria	1	Firmicutes	1	Clostridia	1	Clostridiales	1
	HMPREF2715	HMSC062A01	PRJNA296322	SAMN04498656	LTQG00000000	https://www.ncbi.nlm.nih.gov/nuccore/NZ_LTQG00000000	LINK	-	Y	-	vaginal/rectal	Genital_F	Skin	Genital (female)	Skin; Genital (female)	CL0465		Staphylococcus sp. HMSC062A01	Root:1.0;Bacteria:1.0;Firmicutes:1.0;Bacilli:1.0;Bacillales:1.0;Staphylococcaceae:1.0;Staphylococcus:1.0;	124x	100	124	0	0	61	2349737	38520	19021	200674	84442	10	24532	26	32.6	2019-07-07 18:41:04	2356	2206	51	42	4		Bacteria	1	Firmicutes	1	Bacilli	1	Bacillales	1
	HMPREF2546	HMSC058E12	PRJNA296153	SAMN04498569	LTQV00000000	https://www.ncbi.nlm.nih.gov/nuccore/NZ_LTQV00000000	LINK	-	Y	-	wound_abdominal	Wound	Abdominal	-	Abdominal; -	CL0509		Staphylococcus sp. HMSC058E12	Root:1.0;Bacteria:1.0;Firmicutes:1.0;Bacilli:1.0;Bacillales:1.0;Staphylococcaceae:1.0;Staphylococcus:1.0;	123x	100	124	0	0	113	2596064	22974	5970	154442	61462	15	18557	43	31.8	2019-07-07 18:35:57	2611	2472	42	35	4		Bacteria	1	Firmicutes	1	Bacilli	1	Bacillales	1
	HMPREF2754	HMSC073E07	PRJNA299908	SAMN04477571	LTHO00000000	https://www.ncbi.nlm.nih.gov/nuccore/NZ_LTHO00000000	LINK	-	Y	-	abdominal_fluid	Abdominal	Abdominal	-	Abdominal; -	CL0258		Enterococcus sp. HMSC073E07	Root:1.0;Bacteria:1.0;Firmicutes:1.0;Bacilli:1.0;Lactobacillales:1.0;Enterococcaceae:1.0;Enterococcus:1.0;	123x	100	121	1	2	308	2853772	9265	3235	70952	25668	36	4983	122	37.8	2019-07-07 15:22:09	3005	2778	56	49	4		Bacteria	1	Firmicutes	1	Bacilli	1	Lactobacillales	1
	HMPREF3055	HMSC061C12	PRJNA300198	SAMN04480464	LTSI00000000	https://www.ncbi.nlm.nih.gov/nuccore/NZ_LTSI00000000	LINK	-	Y	-	throat	Oral	Respiratory	Upper	Respiratory; Upper	CL0369		Rothia sp. HMSC061C12	Root:1.0;Bacteria:1.0;Actinobacteria:1.0;Actinobacteria:1.0;Actinomycetales:1.0;Micrococcaceae:1.0;Rothia:1.0;	123x	100	122	0	2	95	2278154	23981	13671	193536	48292	13	17403	43	59.5	2019-07-07 18:18:14	1817	1715	57	49	3		Bacteria	1	Actinobacteria	1	Actinobacteria	1	Actinomycetales	1
	HMPREF2785	HMSC067D03	PRJNA299939	SAMN04477600	LTGO00000000	https://www.ncbi.nlm.nih.gov/nuccore/NZ_LTGO00000000	LINK	-	Y	-	vaginal/rectal	Genital_F	Skin	Genital (female)	Skin; Genital (female)	CL0497		Corynebacterium sp. HMSC067D03	Root:1.0;Bacteria:1.0;Actinobacteria:1.0;Actinobacteria:1.0;Actinomycetales:1.0;Corynebacteriaceae:1.0;Corynebacterium:1.0;	123x	100	122	1	1	100	2388172	23882	1626	164793	99264	9	28946	27	61.7	2019-07-07 15:56:56	2295	2167	61	50	3		Bacteria	1	Actinobacteria	1	Actinobacteria	1	Actinomycetales	1
	HMPREF2833	HMSC066H03	PRJNA299987	SAMN04477670	LTEY00000000	https://www.ncbi.nlm.nih.gov/nuccore/NZ_LTEY00000000	LINK	-	Y	-	vaginal/rectal	Genital_F	Skin	Genital (female)	Skin; Genital (female)	CL0423		Kocuria sp. HMSC066H03	Root:1.0;Bacteria:1.0;Actinobacteria:1.0;Actinobacteria:1.0;Actinomycetales:1.0;Micrococcaceae:1.0;Kocuria:1.0;	123x	99.2	122	0	1	22	2770850	125948	73296	337101	283629	5	85359	11	70.5	2019-07-07 17:43:25	2457	2340	52	47	3		Bacteria	1	Actinobacteria	1	Actinobacteria	1	Actinomycetales	1
	HMPREF2992	HMSC069G02	PRJNA300146	SAMN04480413	LTUA00000000	https://www.ncbi.nlm.nih.gov/nuccore/NZ_LTUA00000000	LINK	-	Y	-	aspirate_abdominal	Aspirate	Abdominal	-	Abdominal; -	CL0449		Prevotella sp. HMSC069G02	Root:1.0;Bacteria:1.0;Bacteroidetes:1.0;Bacteroidia:1.0;Bacteroidales:1.0;Prevotellaceae:1.0;Prevotella:1.0;	122x	100	122	1	1	320	3268662	10215	1100	183751	53375	21	8735	80	43.8	2019-07-07 18:02:31	2885	2589	57	46	2		Bacteria	1	Bacteroidetes	1	Bacteroidia	1	Bacteroidales	1
	HMPREF3072	HMSC19B01	PRJNA269809	SAMN03436139	LWPI00000000	https://www.ncbi.nlm.nih.gov/nuccore/NZ_LWPI00000000	LINK	-	-	Y	dubberke	Clostridium_for_Dubberke	Clostridium_for_Dubberke	-	Clostridium_for_Dubberke ; -	CL0122		Clostridium sp. HMSC19B01	Root:1.0 ;Bacteria:1.0 ;Firmicutes:1.0 ;Clostridia:1.0 ;Clostridiales:1.0 ;Peptostreptococcaceae:1.0 ;Clostridium_XI:1.0 ;	122x	100	121	2	1	131	4082946	31168	11940	236192	88323	15	19446	54	28.5	2019-10-26 02:40:10	3792	3653	16	8	4		Bacteria	1	Firmicutes	1	Clostridia	1	Clostridiales	1
	HMPREF3074	HMSC19B10	PRJNA269811	SAMN03436141	LWPG00000000	https://www.ncbi.nlm.nih.gov/nuccore/NZ_LWPG00000000	LINK	-	-	Y	dubberke	Clostridium_for_Dubberke	Clostridium_for_Dubberke	-	Clostridium_for_Dubberke ; -	CL0122		Clostridium sp. HMSC19B10	Root:1.0 ;Bacteria:1.0 ;Firmicutes:1.0 ;Clostridia:1.0 ;Clostridiales:1.0 ;Peptostreptococcaceae:1.0 ;Clostridium_XI:1.0 ;	122x	100	122	1	1	145	4055262	27967	13530	192127	55356	21	17196	69	28.4	2019-10-26 04:49:48	3748	3610	15	8	4		Bacteria	1	Firmicutes	1	Clostridia	1	Clostridiales	1
	HMPREF3077	HMSC19C05	PRJNA269814	SAMN03436144	LWPD00000000	https://www.ncbi.nlm.nih.gov/nuccore/NZ_LWPD00000000	LINK	-	-	Y	dubberke	Clostridium_for_Dubberke	Clostridium_for_Dubberke	-	Clostridium_for_Dubberke ; -	CL0122		Clostridium sp. HMSC19C05	Root:1.0 ;Bacteria:1.0 ;Firmicutes:1.0 ;Clostridia:1.0 ;Clostridiales:1.0 ;Peptostreptococcaceae:1.0 ;Clostridium_XI:1.0 ;	122x	100	121	2	1	127	4060646	31974	11647	236219	80388	16	21992	52	28.4	2019-10-26 03:04:31	3753	3631	18	11	4		Bacteria	1	Firmicutes	1	Clostridia	1	Clostridiales	1
	HMPREF3078	HMSC19C08	PRJNA269815	SAMN03436145	LWPC00000000	https://www.ncbi.nlm.nih.gov/nuccore/NZ_LWPC00000000	LINK	-	-	Y	dubberke	Clostridium_for_Dubberke	Clostridium_for_Dubberke	-	Clostridium_for_Dubberke ; -	CL0122		Clostridium sp. HMSC19C08	Root:1.0 ;Bacteria:1.0 ;Firmicutes:1.0 ;Clostridia:1.0 ;Clostridiales:1.0 ;Peptostreptococcaceae:1.0 ;Clostridium_XI:1.0 ;	122x	100	121	2	1	127	4068274	32034	14723	252583	91924	16	20701	55	28.5	2019-10-26 04:50:31	3765	3649	13	7	4		Bacteria	1	Firmicutes	1	Clostridia	1	Clostridiales	1
	HMPREF3081	HMSC19D02	PRJNA269818	SAMN03436193	LWOZ00000000	https://www.ncbi.nlm.nih.gov/nuccore/NZ_LWOZ00000000	LINK	-	-	Y	dubberke	Clostridium_for_Dubberke	Clostridium_for_Dubberke	-	Clostridium_for_Dubberke ; -	CL0122		Clostridium sp. HMSC19D02	Root:1.0 ;Bacteria:1.0 ;Firmicutes:1.0 ;Clostridia:1.0 ;Clostridiales:1.0 ;Peptostreptococcaceae:1.0 ;Clostridium_XI:1.0 ;	122x	100	122	1	1	141	4069067	28859	4805	256177	90390	14	21799	45	28.2	2019-10-26 05:20:51	3783	3634	16	8	4		Bacteria	1	Firmicutes	1	Clostridia	1	Clostridiales	1
	HMPREF3082	HMSC19D05	PRJNA269819	SAMN04526270	LWLK00000000	https://www.ncbi.nlm.nih.gov/nuccore/NZ_LWLK00000000	LINK	-	-	Y	dubberke	Clostridium_for_Dubberke	Clostridium_for_Dubberke	-	Clostridium_for_Dubberke ; -	CL0122		Clostridium sp. HMSC19D05	Root:1.0 ;Bacteria:1.0 ;Firmicutes:1.0 ;Clostridia:1.0 ;Clostridiales:1.0 ;Peptostreptococcaceae:1.0 ;Clostridium_XI:1.0 ;	122x	100	121	2	1	124	4077707	32885	11093	236221	92007	15	22255	49	28.5	2019-06-18 00:57:38	3779	3656	20	12	4		Bacteria	1	Firmicutes	1	Clostridia	1	Clostridiales	1
	HMPREF3085	HMSC19E03	PRJNA269822	SAMN03436199	LWOX00000000	https://www.ncbi.nlm.nih.gov/nuccore/NZ_LWOX00000000	LINK	-	-	Y	dubberke	Clostridium_for_Dubberke	Clostridium_for_Dubberke	-	Clostridium_for_Dubberke ; -	CL0122		Clostridium sp. HMSC19E03	Root:1.0 ;Bacteria:1.0 ;Firmicutes:1.0 ;Clostridia:1.0 ;Clostridiales:1.0 ;Peptostreptococcaceae:1.0 ;Clostridium_XI:1.0 ;	122x	100	121	2	1	105	4059008	38657	16538	236116	97302	13	26318	42	28.4	2019-10-26 05:01:10	3750	3625	22	13	4		Bacteria	1	Firmicutes	1	Clostridia	1	Clostridiales	1
	HMPREF3022	HMSC065C04	PRJNA300175	SAMN04480440	LTTB00000000	https://www.ncbi.nlm.nih.gov/nuccore/NZ_LTTB00000000	LINK	-	Y	-	sputum	Oral	Respiratory	Lower	Respiratory; Lower	CL0386		Neisseria sp. HMSC065C04	Root:1.0;Bacteria:1.0;Proteobacteria:1.0;Betaproteobacteria:1.0;Neisseriales:1.0;Neisseriaceae:1.0;Neisseria:1.0;	122x	100	122	0	2	102	2308984	22637	7698	217919	65430	11	14393	40	48.8	2019-07-07 17:50:32	2296	2139	55	47	4		Bacteria	1	Proteobacteria	1	Betaproteobacteria	1	Neisseriales	1
	HMPREF2883	HMSC075C01	PRJNA300037	SAMN04480050	LTXO00000000	https://www.ncbi.nlm.nih.gov/nuccore/NZ_LTXO00000000	LINK	-	Y	-	abscess_l_cheek	Abscess	Skin	Face	Skin; Face	CL0496		Actinomyces sp. HMSC075C01	Root:1.0;Bacteria:1.0;Actinobacteria:1.0;Actinobacteria:1.0;Actinomycetales:1.0;Actinomycetaceae:1.0;Actinomyces:1.0;	122x	100	123	1	0	252	3261120	12941	2283	114419	35775	30	11994	89	68.2	2019-07-07 18:24:44	2862	2584	60	47	3		Bacteria	1	Actinobacteria	1	Actinobacteria	1	Actinomycetales	1
	HMPREF2907	HMSC055H02	PRJNA300061	SAMN04480068	LTWU00000000	https://www.ncbi.nlm.nih.gov/nuccore/NZ_LTWU00000000	LINK	-	Y	-	sputum	Oral	Respiratory	Lower	Respiratory; Lower	CL0107		Neisseria sp. HMSC055H02	Root:1.0;Bacteria:1.0;Proteobacteria:1.0;Betaproteobacteria:1.0;Neisseriales:1.0;Neisseriaceae:1.0;Neisseria:1.0;	122x	98.4	119	0	3	201	2407681	11979	7309	71561	24551	32	7309	101	51.3	2019-07-07 16:59:01	2458	2181	56	49	4		Bacteria	1	Proteobacteria	1	Betaproteobacteria	1	Neisseriales	1
	HMPREF2960	HMSC070B05	PRJNA300114	SAMN04480383	LTVE00000000	https://www.ncbi.nlm.nih.gov/nuccore/NZ_LTVE00000000	LINK	-	Y	-	cervical	Genital_F	Abdominal	-	Abdominal; -	CL0103		Corynebacterium sp. HMSC070B05	Root:1.0;Bacteria:1.0;Actinobacteria:1.0;Actinobacteria:1.0;Actinomycetales:1.0;Corynebacteriaceae:1.0;Corynebacterium:1.0;	120x	100	124	0	0	54	2416258	44746	15242	268167	118599	8	27621	22	59	2019-07-07 17:36:17	2133	2036	61	53	3		Bacteria	1	Actinobacteria	1	Actinobacteria	1	Actinomycetales	1
	HMPREF3075	HMSC19B11	PRJNA269812	SAMN03436143	LWPF00000000	https://www.ncbi.nlm.nih.gov/nuccore/NZ_LWPF00000000	LINK	-	-	Y	dubberke	Clostridium_for_Dubberke	Clostridium_for_Dubberke	-	Clostridium_for_Dubberke ; -	CL0122		Clostridium sp. HMSC19B11	Root:1.0 ;Bacteria:1.0 ;Firmicutes:1.0 ;Clostridia:1.0 ;Clostridiales:1.0 ;Peptostreptococcaceae:1.0 ;Clostridium_XI:1.0 ;	120x	100	121	2	1	188	4136446	22002	5814	226351	69957	20	17217	70	28.3	2019-10-26 02:36:14	3896	3718	18	11	4		Bacteria	1	Firmicutes	1	Clostridia	1	Clostridiales	1
	HMPREF2608	HMSC064D07	PRJNA296215	SAMN04498601	LTPQ00000000	https://www.ncbi.nlm.nih.gov/nuccore/NZ_LTPQ00000000	LINK	-	Y	-	sputum	Oral	Respiratory	Lower	Respiratory; Lower	CL0522		Neisseria sp. HMSC064D07	Root:1.0;Bacteria:1.0;Proteobacteria:1.0;Betaproteobacteria:1.0;Neisseriales:1.0;Neisseriaceae:1.0;Neisseria:1.0;	120x	100	123	0	1	111	2255121	20316	10825	137400	45130	16	13873	52	49	2019-07-07 19:22:27	2237	2072	54	47	4		Bacteria	1	Proteobacteria	1	Betaproteobacteria	1	Neisseriales	1
	HMPREF2861	HMSC068F07	PRJNA300015	SAMN04480029	LTYG00000000	https://www.ncbi.nlm.nih.gov/nuccore/NZ_LTYG00000000	LINK	-	Y	-	sputum_induced	Oral	Respiratory	Lower	Respiratory; Lower	CL0441		Lactobacillus sp. HMSC068F07	Root:1.0;Bacteria:1.0;Firmicutes:1.0;Bacilli:1.0;Lactobacillales:1.0;Lactobacillaceae:1.0;Lactobacillus:1.0;	120x	99.2	123	0	0	227	2986166	13155	1344	120966	40089	24	14024	71	48	2019-07-07 16:48:42	2936	2706	56	47	3		Bacteria	1	Firmicutes	1	Bacilli	1	Lactobacillales	1
	HMPREF2869	HMSC061B07	PRJNA300023	SAMN04480037	LTXZ00000000	https://www.ncbi.nlm.nih.gov/nuccore/NZ_LTXZ00000000	LINK	-	Y	-	trach_aspirate	Respiratory	Respiratory	Lower	Respiratory; Lower	CL0507		Lactobacillus sp. HMSC061B07	Root:1.0;Bacteria:1.0;Firmicutes:1.0;Bacilli:1.0;Lactobacillales:1.0;Lactobacillaceae:1.0;Lactobacillus:1.0;	120x	99.2	122	1	0	184	3060454	16633	12048	178973	30098	28	12796	89	46.6	2019-07-07 16:53:00	3114	2887	62	54	3		Bacteria	1	Firmicutes	1	Bacilli	1	Lactobacillales	1
	HMPREF2822	HMSC062E11	PRJNA299976	SAMN04477635	LTFH00000000	https://www.ncbi.nlm.nih.gov/nuccore/NZ_LTFH00000000	LINK	Y	-	-	vaginal/rectal	Genital_F	Skin	Genital (female)	Skin; Genital (female)	CL0380		Turicella sp. HMSC062E11	Root:1.0;Bacteria:1.0;Actinobacteria:1.0;Actinobacteria:1.0;Actinomycetales:1.0;Corynebacteriaceae:0.63;Turicella:0.57;	119x	100	122	1	1	81	2716146	33533	2861	367537	127386	8	34777	26	61	2019-12-24 23:21:19	2618	2476	58	50	3		Bacteria	1	Actinobacteria	1	Actinobacteria	1	Actinomycetales	1
	HMPREF3003	HMSC078B01	PRJNA300156	SAMN04480423	LTTQ00000000	https://www.ncbi.nlm.nih.gov/nuccore/NZ_LTTQ00000000	LINK	-	Y	-	vaginal/rectal	Genital_F	Skin	Genital (female)	Skin; Genital (female)	CL0465		Staphylococcus sp. HMSC078B01	Root:1.0;Bacteria:1.0;Firmicutes:1.0;Bacilli:1.0;Bacillales:1.0;Staphylococcaceae:1.0;Staphylococcus:1.0;	119x	100	124	0	0	136	2438132	17927	7076	158648	48623	17	11632	56	32.6	2019-07-07 17:25:44	2437	2318	40	32	4		Bacteria	1	Firmicutes	1	Bacilli	1	Bacillales	1
	HMPREF3083	HMSC19D07	PRJNA269820	SAMN03436194	LWOY00000000	https://www.ncbi.nlm.nih.gov/nuccore/NZ_LWOY00000000	LINK	-	-	Y	dubberke	Clostridium_for_Dubberke	Clostridium_for_Dubberke	-	Clostridium_for_Dubberke ; -	CL0122		Clostridium sp. HMSC19D07	Root:1.0 ;Bacteria:1.0 ;Firmicutes:1.0 ;Clostridia:1.0 ;Clostridiales:1.0 ;Peptostreptococcaceae:1.0 ;Clostridium_XI:1.0 ;	118x	100	121	2	1	161	4216474	26189	11448	162433	60493	23	19067	68	28.2	2019-10-26 05:15:48	3952	3783	20	14	4		Bacteria	1	Firmicutes	1	Clostridia	1	Clostridiales	1
	HMPREF2675	HMSC061H08	PRJNA296282	SAMN04498643	LTQH00000000	https://www.ncbi.nlm.nih.gov/nuccore/NZ_LTQH00000000	LINK	-	Y	-	sputum	Oral	Respiratory	Lower	Respiratory; Lower	CL0522		Neisseria sp. HMSC061H08	Root:1.0;Bacteria:1.0;Proteobacteria:1.0;Betaproteobacteria:1.0;Neisseriales:1.0;Neisseriaceae:1.0;Neisseria:1.0;	118x	100	123	0	1	88	2237449	25426	2589	405671	87947	8	23859	26	49.2	2019-07-07 18:54:38	2219	2057	56	49	4		Bacteria	1	Proteobacteria	1	Betaproteobacteria	1	Neisseriales	1
	HMPREF2727	HMSC077H01	PRJNA296335	SAMN04498663	LTOE00000000	https://www.ncbi.nlm.nih.gov/nuccore/NZ_LTOE00000000	LINK	-	Y	-	vaginal/rectal	Genital_F	Skin	Genital (female)	Skin; Genital (female)	CL0509		Staphylococcus sp. HMSC077H01	Root:1.0;Bacteria:1.0;Firmicutes:1.0;Bacilli:1.0;Bacillales:1.0;Staphylococcaceae:1.0;Staphylococcus:1.0;	118x	100	124	0	0	467	2674485	5727	1006	145508	25909	25	3054	139	31.8	2019-07-15 08:41:50	2850	2572	42	34	4		Bacteria	1	Firmicutes	1	Bacilli	1	Bacillales	1
	HMPREF2783	HMSC034F03	PRJNA299937	SAMN04498675	LTYL00000000	https://www.ncbi.nlm.nih.gov/nuccore/NZ_LTYL00000000	LINK	-	Y	-	urine	Urine	Urinary Tract	-	Urinary Tract; -	CL0214		Streptococcus sp. HMSC034F03	Root:1.0;Bacteria:1.0;Firmicutes:1.0;Bacilli:1.0;Lactobacillales:1.0;Streptococcaceae:1.0;Streptococcus:1.0;	118x	100	122	1	1	97	2084782	21493	1671	310573	103512	6	23119	22	38.7	2019-07-15 09:00:24	2115	1900	46	37	3		Bacteria	1	Firmicutes	1	Bacilli	1	Lactobacillales	1
	HMPREF2799	HMSC057A02	PRJNA299953	SAMN04477612	LTGE00000000	https://www.ncbi.nlm.nih.gov/nuccore/NZ_LTGE00000000	LINK	-	Y	-	urine_cvs	Urine	Urinary Tract	-	Urinary Tract; -	CL0439		Staphylococcus sp. HMSC057A02	Root:1.0;Bacteria:1.0;Firmicutes:1.0;Bacilli:1.0;Bacillales:1.0;Staphylococcaceae:1.0;Staphylococcus:1.0;	118x	100	124	0	0	75	2174857	28998	10230	174080	77495	9	20971	27	31.3	2019-07-07 15:20:44	2189	2072	47	36	4		Bacteria	1	Firmicutes	1	Bacilli	1	Bacillales	1
	HMPREF2954	HMSC067H09	PRJNA300108	SAMN04480378	LTYS00000000	https://www.ncbi.nlm.nih.gov/nuccore/NZ_LTYS00000000	LINK	-	Y	-	bronchial_washing	BAL	Respiratory	Lower	Respiratory; Lower	CL0107		Neisseria sp. HMSC067H09	Root:1.0;Bacteria:1.0;Proteobacteria:1.0;Betaproteobacteria:1.0;Neisseriales:1.0;Neisseriaceae:1.0;Neisseria:1.0;	118x	96.8	119	0	1	175	2400192	13715	7127	157581	31577	25	7989	84	51.2	2019-07-07 17:28:41	2427	2147	57	50	4		Bacteria	1	Proteobacteria	1	Betaproteobacteria	1	Neisseriales	1
	HMPREF2733	HMSC063H12	PRJNA296341	SAMN04498668	LTPT00000000	https://www.ncbi.nlm.nih.gov/nuccore/NZ_LTPT00000000	LINK	-	Y	-	wound_abdominal	Wound	Abdominal	-	Abdominal; -	CL0069		Staphylococcus sp. HMSC063H12	Root:1.0;Bacteria:1.0;Firmicutes:1.0;Bacilli:1.0;Bacillales:1.0;Staphylococcaceae:1.0;Staphylococcus:1.0;	117x	100	124	0	0	133	2794354	21010	6757	201904	48673	16	17802	50	32.7	2019-07-07 19:27:43	2870	2686	31	23	4		Bacteria	1	Firmicutes	1	Bacilli	1	Bacillales	1
	HMPREF2777	HMSC076H08	PRJNA299931	SAMN04477594	LTGV00000000	https://www.ncbi.nlm.nih.gov/nuccore/NZ_LTGV00000000	LINK	-	Y	-	abscess_pelvic	Abscess	Abdominal	-	Abdominal; -	CL0523		Streptococcus sp. HMSC076H08	Root:1.0;Bacteria:1.0;Firmicutes:1.0;Bacilli:1.0;Lactobacillales:1.0;Streptococcaceae:1.0;Streptococcus:1.0;	117x	100	123	0	1	38	1953617	51411	37450	268052	87434	7	52373	18	35.2	2019-08-25 09:57:21	2005	1893	39	33	3		Bacteria	1	Firmicutes	1	Bacilli	1	Lactobacillales	1
	HMPREF3071	HMSC19A11	PRJNA269808	SAMN03436140	LWPJ00000000	https://www.ncbi.nlm.nih.gov/nuccore/NZ_LWPJ00000000	LINK	-	-	Y	dubberke	Clostridium_for_Dubberke	Clostridium_for_Dubberke	-	Clostridium_for_Dubberke ; -	CL0122		Clostridium sp. HMSC19A11	Root:1.0 ;Bacteria:1.0 ;Firmicutes:1.0 ;Clostridia:1.0 ;Clostridiales:1.0 ;Peptostreptococcaceae:1.0 ;Clostridium_XI:1.0 ;	117x	100	121	2	1	192	4233036	22047	3867	261183	75442	15	17225	58	28.8	2019-10-26 02:44:50	4019	3841	16	8	4		Bacteria	1	Firmicutes	1	Clostridia	1	Clostridiales	1
	HMPREF2935	HMSC076D02	PRJNA300089	SAMN04480362	LTVX00000000	https://www.ncbi.nlm.nih.gov/nuccore/NZ_LTVX00000000	LINK	-	Y	-	wound_r_groin	Wound	Skin	Groin	Skin; Groin	CL0299		Corynebacterium sp. HMSC076D02	Root:1.0;Bacteria:1.0;Actinobacteria:1.0;Actinobacteria:1.0;Actinomycetales:1.0;Corynebacteriaceae:1.0;Corynebacterium:1.0;	117x	99.2	120	1	2	141	2631885	18666	6358	138181	57527	15	11395	54	59.1	2019-07-07 17:45:16	2549	2342	58	48	3		Bacteria	1	Actinobacteria	1	Actinobacteria	1	Actinomycetales	1
	HMPREF3076	HMSC19B12	PRJNA269813	SAMN03436146	LWPE00000000	https://www.ncbi.nlm.nih.gov/nuccore/NZ_LWPE00000000	LINK	-	-	Y	dubberke	Clostridium_for_Dubberke	Clostridium_for_Dubberke	-	Clostridium_for_Dubberke ; -	CL0122		Clostridium sp. HMSC19B12	Root:1.0 ;Bacteria:1.0 ;Firmicutes:1.0 ;Clostridia:1.0 ;Clostridiales:1.0 ;Peptostreptococcaceae:1.0 ;Clostridium_XI:1.0 ;	116x	100	121	2	1	154	4285648	27829	6027	260998	80097	16	22563	55	28.2	2019-10-26 04:49:03	4024	3865	15	8	4		Bacteria	1	Firmicutes	1	Clostridia	1	Clostridiales	1
	HMPREF2875	HMSC078H07	PRJNA300029	SAMN04480043	LTXU00000000	https://www.ncbi.nlm.nih.gov/nuccore/NZ_LTXU00000000	LINK	-	Y	-	urine	Urine	Urinary Tract	-	Urinary Tract; -	CL0530		Corynebacterium sp. HMSC078H07	Root:1.0;Bacteria:1.0;Actinobacteria:1.0;Actinobacteria:1.0;Actinomycetales:1.0;Corynebacteriaceae:1.0;Corynebacterium:1.0;	116x	99.2	118	5	0	117	2765262	23635	1520	179092	87155	12	27213	35	59.8	2019-07-07 17:07:17	2661	2497	58	49	3		Bacteria	1	Actinobacteria	1	Actinobacteria	1	Actinomycetales	1
	HMPREF2623	HMSC078E08	PRJNA296230	SAMN04498610	LTNZ00000000	https://www.ncbi.nlm.nih.gov/nuccore/NZ_LTNZ00000000	LINK	-	Y	-	abdominal_fluid	Abdominal	Abdominal	-	Abdominal; -	CL0523		Streptococcus sp. HMSC078E08	Root:1.0;Bacteria:1.0;Firmicutes:1.0;Bacilli:1.0;Lactobacillales:1.0;Streptococcaceae:1.0;Streptococcus:1.0;	115x	100	122	0	2	48	2094105	43627	21873	213968	99410	8	43786	20	35.4	2019-07-15 08:32:15	2190	2074	39	33	3		Bacteria	1	Firmicutes	1	Bacilli	1	Lactobacillales	1
	HMPREF2649	HMSC063F03	PRJNA296256	SAMN04498626	LWQC00000000	https://www.ncbi.nlm.nih.gov/nuccore/NZ_LWQC00000000	LINK	-	Y	-	cervical	Genital_F	Abdominal	-	Abdominal; -	CL0509		Staphylococcus sp. HMSC063F03	Root:1.0;Bacteria:1.0;Firmicutes:1.0;Bacilli:1.0;Bacillales:1.0;Staphylococcaceae:1.0;Staphylococcus:1.0;	115x	100	124	0	0	92	2416231	26263	13461	204716	70827	12	18794	39	31.9	2019-07-07 18:51:56	2406	2278	44	38	4		Bacteria	1	Firmicutes	1	Bacilli	1	Bacillales	1
	HMPREF2821	HMSC065C10	PRJNA299975	SAMN04477634	LTFI00000000	https://www.ncbi.nlm.nih.gov/nuccore/NZ_LTFI00000000	LINK	-	Y	-	cervical	Genital_F	Abdominal	-	Abdominal; -	CL0465		Staphylococcus sp. HMSC065C10	Root:1.0;Bacteria:1.0;Firmicutes:1.0;Bacilli:1.0;Bacillales:1.0;Staphylococcaceae:1.0;Staphylococcus:1.0;	115x	100	123	0	1	102	2357101	23109	5525	228346	70099	11	18055	35	32.5	2019-07-07 15:42:35	2366	2216	50	41	4		Bacteria	1	Firmicutes	1	Bacilli	1	Bacillales	1
	HMPREF2809	HMSC055G03	PRJNA299963	SAMN04477625	LTFU00000000	https://www.ncbi.nlm.nih.gov/nuccore/NZ_LTFU00000000	LINK	-	Y	-	bone_sacral	Bone	Bone	-	Bone; -	CL0158		Enterococcus sp. HMSC055G03	Root:1.0;Bacteria:1.0;Firmicutes:1.0;Bacilli:1.0;Lactobacillales:1.0;Enterococcaceae:1.0;Enterococcus:1.0;	115x	100	121	1	2	348	3030307	8708	2444	77429	22101	39	5176	133	37.6	2019-07-07 16:01:23	3217	2985	48	41	4		Bacteria	1	Firmicutes	1	Bacilli	1	Lactobacillales	1
	HMPREF2582	HMSC062A05	PRJNA296189	SAMN04498588	LTQF00000000	https://www.ncbi.nlm.nih.gov/nuccore/NZ_LTQF00000000	LINK	-	Y	-	vaginal/rectal	Genital_F	Skin	Genital (female)	Skin; Genital (female)	CL0378		Staphylococcus sp. HMSC062A05	Root:1.0;Bacteria:1.0;Firmicutes:1.0;Bacilli:1.0;Bacillales:1.0;Staphylococcaceae:1.0;Staphylococcus:1.0;	115x	100	124	0	0	95	2553412	26878	14647	140464	57423	14	19548	42	33.7	2019-07-07 18:59:49	2480	2399	37	31	4		Bacteria	1	Firmicutes	1	Bacilli	1	Bacillales	1
	HMPREF3100	HMSC29A04	PRJNA269837	SAMN03436224	LWOS00000000	https://www.ncbi.nlm.nih.gov/nuccore/NZ_LWOS00000000	LINK	-	Y	-	urine	Urine	Urinary Tract	-	Urinary Tract ; -	CL0309		Enterococcus sp. HMSC29A04	Root:1.0 ;Bacteria:1.0 ;Firmicutes:1.0 ;Bacilli:1.0 ;Lactobacillales:1.0 ;Enterococcaceae:1.0 ;Enterococcus:1.0 ;	115x	100	123	0	1	139	4321409	31089	8366	219558	93898	16	20818	49	39.2	2019-07-07 13:26:06	4334	4102	50	44	4		Bacteria	1	Firmicutes	1	Bacilli	1	Lactobacillales	1
	HMPREF2868	HMSC072F07	PRJNA300022	SAMN04480036	LTYA00000000	https://www.ncbi.nlm.nih.gov/nuccore/NZ_LTYA00000000	LINK	-	Y	-	tracheal_aspirate	Respiratory	Respiratory	Lower	Respiratory; Lower	CL0258		Enterococcus sp. HMSC072F07	Root:1.0;Bacteria:1.0;Firmicutes:1.0;Bacilli:1.0;Lactobacillales:1.0;Enterococcaceae:1.0;Enterococcus:1.0;	114x	100	121	1	2	327	2976706	9103	3353	86623	23904	38	4854	139	37.6	2019-07-07 16:42:08	3152	2910	47	40	4		Bacteria	1	Firmicutes	1	Bacilli	1	Lactobacillales	1
	HMPREF2545	HMSC077C03	PRJNA296152	SAMN04498567	LTOH00000000	https://www.ncbi.nlm.nih.gov/nuccore/NZ_LTOH00000000	LINK	-	Y	-	vaginal/rectal	Genital_F	Skin	Genital (female)	Skin; Genital (female)	CL0509		Staphylococcus sp. HMSC077C03	Root:1.0;Bacteria:1.0;Firmicutes:1.0;Bacilli:1.0;Bacillales:1.0;Staphylococcaceae:1.0;Staphylococcus:1.0;	113x	100	124	0	0	131	2437819	18609	7781	198395	50160	16	14504	54	32	2019-07-07 19:35:25	2441	2305	43	35	4		Bacteria	1	Firmicutes	1	Bacilli	1	Bacillales	1
	HMPREF2909	HMSC034E08	PRJNA300063	SAMN04480072	LTWS00000000	https://www.ncbi.nlm.nih.gov/nuccore/NZ_LTWS00000000	LINK	-	Y	-	urine_cvs	Urine	Urinary Tract	-	Urinary Tract; -	CL0151		Alloscardovia sp. HMSC034E08	Root:1.0;Bacteria:1.0;Actinobacteria:1.0;Actinobacteria:1.0;Bifidobacteriales:1.0;Bifidobacteriaceae:1.0;Alloscardovia:1.0;	113x	95.2	117	0	1	56	1958396	34971	22518	201075	70733	10	24339	28	47.3	2019-08-25 10:22:00	1739	1601	68	60	3		Bacteria	1	Actinobacteria	1	Actinobacteria	1	Bifidobacteriales	1
	HMPREF2614	HMSC074C11	PRJNA296221	SAMN04477509	LTJR00000000	https://www.ncbi.nlm.nih.gov/nuccore/NZ_LTJR00000000	LINK	-	Y	-	vaginal/rectal	Genital_F	Skin	Genital (female)	Skin; Genital (female)	CL0604		Corynebacterium sp. HMSC074C11	Root:1.0;Bacteria:1.0;Actinobacteria:1.0;Actinobacteria:1.0;Actinomycetales:1.0;Corynebacteriaceae:1.0;Corynebacterium:1.0;	112x	100	124	0	0	34	2455859	72231	51254	255297	122022	7	54289	17	58.7	2019-07-07 14:49:07	2172	2063	55	49	3		Bacteria	1	Actinobacteria	1	Actinobacteria	1	Actinomycetales	1
	HMPREF2807	HMSC074A09	PRJNA299961	SAMN04477623	LTFW00000000	https://www.ncbi.nlm.nih.gov/nuccore/NZ_LTFW00000000	LINK	Y	-	-	genital	Genital	Skin	Genital	Skin; Genital	CL0489		Turicella sp. HMSC074A09	Root:1.0;Bacteria:1.0;Actinobacteria:1.0;Actinobacteria:1.0;Actinomycetales:1.0;Corynebacteriaceae:0.59;Turicella:0.59;	112x	100	119	5	0	105	2854233	27183	2683	206907	84173	11	24468	33	61.1	2019-12-24 23:31:36	2701	2531	62	51	3		Bacteria	1	Actinobacteria	1	Actinobacteria	1	Actinomycetales	1
	HMPREF2817	HMSC070A10	PRJNA299971	SAMN04477631	LTFM00000000	https://www.ncbi.nlm.nih.gov/nuccore/NZ_LTFM00000000	LINK	-	Y	-	vaginal/rectal	Genital_F	Skin	Genital (female)	Skin; Genital (female)	CL0523		Streptococcus sp. HMSC070A10	Root:1.0;Bacteria:1.0;Firmicutes:1.0;Bacilli:1.0;Lactobacillales:1.0;Streptococcaceae:1.0;Streptococcus:1.0;	112x	100	123	0	1	41	2028319	49471	25600	243609	93224	7	45825	18	35.2	2019-08-25 10:01:34	2099	1984	40	34	3		Bacteria	1	Firmicutes	1	Bacilli	1	Lactobacillales	1
	HMPREF2912	HMSC056E09	PRJNA300066	SAMN04480353	LTWQ00000000	https://www.ncbi.nlm.nih.gov/nuccore/NZ_LTWQ00000000	LINK	-	Y	-	urine	Urine	Urinary Tract	-	Urinary Tract; -	CL0327		Corynebacterium sp. HMSC056E09	Root:1.0;Bacteria:1.0;Actinobacteria:1.0;Actinobacteria:1.0;Actinomycetales:1.0;Corynebacteriaceae:1.0;Corynebacterium:1.0;	112x	100	122	1	1	74	2670738	36091	1345	280481	121112	8	38022	22	61	2019-08-25 11:12:59	2536	2395	57	49	3		Bacteria	1	Actinobacteria	1	Actinobacteria	1	Actinomycetales	1
	HMPREF3146	HMSC05C03	PRJNA269883	SAMN03433346	LWOL00000000	https://www.ncbi.nlm.nih.gov/nuccore/NZ_LWOL00000000	LINK	-	Y	-	urine_cvs	Urine	Urinary Tract	-	Urinary Tract ; -	CL0309		Enterococcus sp. HMSC05C03	Root:1.0 ;Bacteria:1.0 ;Firmicutes:1.0 ;Bacilli:1.0 ;Lactobacillales:1.0 ;Enterococcaceae:1.0 ;Enterococcus:1.0 ;	112x	100	123	0	1	232	4425935	19077	10815	117938	39529	35	12202	109	39	2019-07-07 13:45:19	4407	4221	43	36	4		Bacteria	1	Firmicutes	1	Bacilli	1	Lactobacillales	1
	HMPREF2594	HMSC077E04	PRJNA296201	SAMN04495800	LTJY00000000	https://www.ncbi.nlm.nih.gov/nuccore/NZ_LTJY00000000	LINK	-	Y	-	vaginal/rectal	Genital_F	Skin	Genital (female)	Skin; Genital (female)	CL0258		Enterococcus sp. HMSC077E04	Root:1.0;Bacteria:1.0;Firmicutes:1.0;Bacilli:1.0;Lactobacillales:1.0;Enterococcaceae:1.0;Enterococcus:1.0;	112x	99.2	120	1	2	362	2943987	8133	2584	75422	23224	41	4873	143	37.6	2019-07-07 14:45:23	3125	2883	49	41	4		Bacteria	1	Firmicutes	1	Bacilli	1	Lactobacillales	1
	HMPREF2888	HMSC077D03	PRJNA300042	SAMN04480074	LTXJ00000000	https://www.ncbi.nlm.nih.gov/nuccore/NZ_LTXJ00000000	LINK	-	Y	-	tracheal_aspirate	Respiratory	Respiratory	Lower	Respiratory; Lower	CL0299		Corynebacterium sp. HMSC077D03	Root:1.0;Bacteria:1.0;Actinobacteria:1.0;Actinobacteria:1.0;Actinomycetales:1.0;Corynebacteriaceae:1.0;Corynebacterium:1.0;	111x	100	120	2	2	88	2633680	29928	1513	232573	137779	8	31310	24	59.2	2019-07-07 14:35:21	2506	2349	57	50	3		Bacteria	1	Actinobacteria	1	Actinobacteria	1	Actinomycetales	1
	HMPREF2825	HMSC068H12	PRJNA299979	SAMN04477639	LTFG00000000	https://www.ncbi.nlm.nih.gov/nuccore/NZ_LTFG00000000	LINK	-	Y	-	vaginal/rectal	Genital_F	Skin	Genital (female)	Skin; Genital (female)	CL0404		Staphylococcus sp. HMSC068H12	Root:1.0;Bacteria:1.0;Firmicutes:1.0;Bacilli:1.0;Bacillales:1.0;Staphylococcaceae:1.0;Staphylococcus:1.0;	111x	100	124	0	0	115	2614877	22738	2136	453390	128518	7	23797	27	33	2019-07-07 15:53:17	2605	2420	44	36	4		Bacteria	1	Firmicutes	1	Bacilli	1	Bacillales	1
	HMPREF2903	HMSC068G12	PRJNA300057	SAMN04480065	LTWY00000000	https://www.ncbi.nlm.nih.gov/nuccore/NZ_LTWY00000000	LINK	-	Y	-	cervical	Genital_F	Abdominal	-	Abdominal; -	CL0509		Staphylococcus sp. HMSC068G12	Root:1.0;Bacteria:1.0;Firmicutes:1.0;Bacilli:1.0;Bacillales:1.0;Staphylococcaceae:1.0;Staphylococcus:1.0;	110x	100	124	0	0	132	2497599	18921	6012	198399	51955	16	14710	49	31.9	2019-07-07 16:37:37	2516	2374	53	42	4		Bacteria	1	Firmicutes	1	Bacilli	1	Bacillales	1
	HMPREF2820	HMSC064E08	PRJNA299974	SAMN04477669	LTFJ00000000	https://www.ncbi.nlm.nih.gov/nuccore/NZ_LTFJ00000000	LINK	-	Y	-	cervical	Genital_F	Abdominal	-	Abdominal; -	CL0103		Corynebacterium sp. HMSC064E08	Root:1.0;Bacteria:1.0;Actinobacteria:1.0;Actinobacteria:1.0;Actinomycetales:1.0;Corynebacteriaceae:1.0;Corynebacterium:1.0;	109x	100	124	0	0	25	2435200	97408	21812	364698	210236	4	103605	10	58.9	2019-07-07 16:14:54	2134	2046	58	51	3		Bacteria	1	Actinobacteria	1	Actinobacteria	1	Actinomycetales	1
	HMPREF2905	HMSC078E07	PRJNA300059	SAMN04480073	LTWW00000000	https://www.ncbi.nlm.nih.gov/nuccore/NZ_LTWW00000000	LINK	-	Y	-	urine	Urine	Urinary Tract	-	Urinary Tract; -	CL0439		Staphylococcus sp. HMSC078E07	Root:1.0;Bacteria:1.0;Firmicutes:1.0;Bacilli:1.0;Bacillales:1.0;Staphylococcaceae:1.0;Staphylococcus:1.0;	109x	100	124	0	0	53	2200559	41520	4003	309955	171176	5	29602	17	31.4	2019-07-07 16:37:14	2201	2124	21	14	4		Bacteria	1	Firmicutes	1	Bacilli	1	Bacillales	1
	HMPREF2882	HMSC078F10	PRJNA300036	SAMN04480049	LTXP00000000	https://www.ncbi.nlm.nih.gov/nuccore/NZ_LTXP00000000	LINK	-	Y	-	abscess_r_leg	Abscess	Skin	Leg	Skin; Leg	CL0515		Propionibacterium sp. HMSC078F10	Root:1.0;Bacteria:1.0;Actinobacteria:1.0;Actinobacteria:1.0;Actinomycetales:1.0;Propionibacteriaceae:1.0;Propionibacterium:1.0;	109x	99.2	122	0	1	27	2543741	94213	11543	687347	270396	3	146268	8	60	2019-10-26 05:37:50	2559	2396	52	45	4		Bacteria	1	Actinobacteria	1	Actinobacteria	1	Actinomycetales	1
	HMPREF3013	HMSC062D05	PRJNA300166	SAMN04480433	LTTJ00000000	https://www.ncbi.nlm.nih.gov/nuccore/NZ_LTTJ00000000	LINK	-	Y	-	tissue_humerus	Tissue	Bone	-	Bone; -	CL0515		Propionibacterium sp. HMSC062D05	Root:1.0;Bacteria:1.0;Actinobacteria:1.0;Actinobacteria:1.0;Actinomycetales:1.0;Propionibacteriaceae:1.0;Propionibacterium:1.0;	108x	100	123	0	1	31	2549422	82239	10475	751824	246565	3	55559	10	60.2	2019-07-07 18:11:24	2584	2438	51	45	3		Bacteria	1	Actinobacteria	1	Actinobacteria	1	Actinomycetales	1
	HMPREF2827	HMSC077E07	PRJNA299981	SAMN04477640	LTFE00000000	https://www.ncbi.nlm.nih.gov/nuccore/NZ_LTFE00000000	LINK	-	Y	-	blood	Blood	Blood	-	Blood; -	CL0258		Enterococcus sp. HMSC077E07	Root:1.0;Bacteria:1.0;Firmicutes:1.0;Bacilli:1.0;Lactobacillales:1.0;Enterococcaceae:1.0;Enterococcus:1.0;	107x	99.2	120	1	2	353	2969060	8411	3014	56958	22944	44	4877	146	37.6	2019-07-07 16:13:07	3157	2910	55	47	4		Bacteria	1	Firmicutes	1	Bacilli	1	Lactobacillales	1
	HMPREF2826	HMSC062G07	PRJNA299980	SAMN04477638	LTFF00000000	https://www.ncbi.nlm.nih.gov/nuccore/NZ_LTFF00000000	LINK	Y	-	-	abscess_labia	Abscess	Skin	Genital (female)	Skin; Genital (female)	CL0382		Olsenella sp. HMSC062G07	Root:1.0;Bacteria:1.0;Actinobacteria:1.0;Actinobacteria:1.0;Coriobacteriales:1.0;Coriobacteriaceae:1.0;Olsenella:1.0;	107x	95.2	112	0	6	65	2013454	30976	13803	184032	66599	10	19433	27	65.6	2019-08-25 10:53:23	1809	1704	54	46	3		Bacteria	1	Actinobacteria	1	Actinobacteria	1	Coriobacteriales	1
	HMPREF2751	HMSC063G05	PRJNA299905	SAMN04477569	LTHQ00000000	https://www.ncbi.nlm.nih.gov/nuccore/NZ_LTHQ00000000	LINK	-	Y	-	wound_labia	Wound	Genital (Female)	-	Genital (Female); -	CL0103		Corynebacterium sp. HMSC063G05	Root:1.0;Bacteria:1.0;Actinobacteria:1.0;Actinobacteria:1.0;Actinomycetales:1.0;Corynebacteriaceae:1.0;Corynebacterium:1.0;	106x	100	124	0	0	44	2408563	54740	19430	287619	120541	7	42919	19	58.9	2019-07-07 15:30:04	2127	2039	62	53	3		Bacteria	1	Actinobacteria	1	Actinobacteria	1	Actinomycetales	1
	HMPREF2980	HMSC076D04	PRJNA300134	SAMN04480404	LTUL00000000	https://www.ncbi.nlm.nih.gov/nuccore/NZ_LTUL00000000	LINK	-	Y	-	sputum	Oral	Respiratory	Lower	Respiratory; Lower	CL0369		Rothia sp. HMSC076D04	Root:1.0;Bacteria:1.0;Actinobacteria:1.0;Actinobacteria:1.0;Actinomycetales:1.0;Micrococcaceae:1.0;Rothia:1.0;	106x	100	122	0	2	78	2316040	29693	9090	139308	71050	12	19594	30	59.5	2019-07-07 17:48:21	1857	1750	54	47	3		Bacteria	1	Actinobacteria	1	Actinobacteria	1	Actinomycetales	1
	HMPREF3115	HMSC10F09	PRJNA269852	SAMN03287022	LWOO00000000	https://www.ncbi.nlm.nih.gov/nuccore/NZ_LWOO00000000	LINK	-	-	Y	sputum	Oral	Respiratory	Lower	Respiratory; Lower	CL0400		Burkholderia sp. HMSC10F09	Root:1.0;Bacteria:1.0;Proteobacteria:1.0;Betaproteobacteria:1.0;Burkholderiales:1.0;Burkholderiaceae:1.0;Burkholderia:1.0;	106x	100	121	1	2	569	6124522	10764	6298	86674	21369	88	5841	302	67.3	2019-07-07 16:04:42	6143	5618	56	46	4		Bacteria	1	Proteobacteria	1	Betaproteobacteria	1	Burkholderiales	1
	HMPREF2595	HMSC077D09	PRJNA296202	SAMN04498658	LTOF00000000	https://www.ncbi.nlm.nih.gov/nuccore/NZ_LTOF00000000	LINK	-	Y	-	vaginal/rectal	Genital_F	Skin	Genital (female)	Skin; Genital (female)	CL0509		Staphylococcus sp. HMSC077D09	Root:1.0;Bacteria:1.0;Firmicutes:1.0;Bacilli:1.0;Bacillales:1.0;Staphylococcaceae:1.0;Staphylococcus:1.0;	106x	100	121	0	3	135	2445359	18114	5381	234843	48693	16	13528	52	32	2019-07-07 19:34:47	2437	2309	33	26	4		Bacteria	1	Firmicutes	1	Bacilli	1	Bacillales	1
	HMPREF2635	HMSC035E02	PRJNA296242	SAMN04498616	LTRQ00000000	https://www.ncbi.nlm.nih.gov/nuccore/NZ_LTRQ00000000	LINK	-	Y	-	urine	Urine	Urinary Tract	-	Urinary Tract; -	CL0269		Corynebacterium sp. HMSC035E02	Root:1.0;Bacteria:1.0;Actinobacteria:1.0;Actinobacteria:1.0;Actinomycetales:1.0;Corynebacteriaceae:1.0;Corynebacterium:1.0;	106x	100	123	1	0	114	2764829	24253	1635	207089	86887	11	22804	33	61.1	2019-07-07 19:24:20	2622	2453	57	49	3		Bacteria	1	Actinobacteria	1	Actinobacteria	1	Actinomycetales	1
	HMPREF2787	HMSC061H03	PRJNA299941	SAMN04498854	LTNV00000000	https://www.ncbi.nlm.nih.gov/nuccore/NZ_LTNV00000000	LINK	-	Y	-	cervical	Genital_F	Abdominal	-	Abdominal; -	CL0103		Corynebacterium sp. HMSC061H03	Root:1.0;Bacteria:1.0;Actinobacteria:1.0;Actinobacteria:1.0;Actinomycetales:1.0;Corynebacteriaceae:1.0;Corynebacterium:1.0;	105x	100	124	0	0	65	2481158	38172	10476	244037	114056	7	23998	24	58.8	2019-07-07 20:13:30	2171	2080	58	50	3		Bacteria	1	Actinobacteria	1	Actinobacteria	1	Actinomycetales	1
	HMPREF2958	HMSC036D11	PRJNA300112	SAMN04480381	LTVG00000000	https://www.ncbi.nlm.nih.gov/nuccore/NZ_LTVG00000000	LINK	Y	-	-	bronch_wash_cf	BAL	Respiratory	Lower	Respiratory; Lower	CL0286		Rothia sp. HMSC036D11	Root:1.0;Bacteria:1.0;Actinobacteria:1.0;Actinobacteria:1.0;Actinomycetales:1.0;Micrococcaceae:1.0;Rothia:1.0;	105x	100	123	0	1	72	2488581	34564	1442	207901	156199	7	35713	19	53.7	2019-07-07 17:36:41	2150	2035	54	47	3		Bacteria	1	Actinobacteria	1	Actinobacteria	1	Actinomycetales	1
	HMPREF2979	HMSC078H12	PRJNA300133	SAMN04480405	LTUM00000000	https://www.ncbi.nlm.nih.gov/nuccore/NZ_LTUM00000000	LINK	-	Y	-	sputum	Oral	Respiratory	Lower	Respiratory; Lower	CL0349		Streptococcus sp. HMSC078H12	Root:1.0;Bacteria:1.0;Firmicutes:1.0;Bacilli:1.0;Lactobacillales:1.0;Streptococcaceae:1.0;Streptococcus:1.0;	104x	100	123	0	1	87	2120875	24378	3007	176656	79031	8	22055	28	40	2019-08-25 10:39:40	2020	1904	42	33	4		Bacteria	1	Firmicutes	1	Bacilli	1	Lactobacillales	1
	HMPREF2977	HMSC068G03	PRJNA300131	SAMN04480402	LTUO00000000	https://www.ncbi.nlm.nih.gov/nuccore/NZ_LTUO00000000	LINK	-	Y	-	vaginal/rectal	Genital_F	Skin	Genital (female)	Skin; Genital (female)	CL0378		Staphylococcus sp. HMSC068G03	Root:1.0;Bacteria:1.0;Firmicutes:1.0;Bacilli:1.0;Bacillales:1.0;Staphylococcaceae:1.0;Staphylococcus:1.0;	104x	100	124	0	0	90	2522449	28027	18412	167771	52854	14	22006	42	33.7	2019-07-07 17:19:26	2431	2343	43	35	4		Bacteria	1	Firmicutes	1	Bacilli	1	Bacillales	1
	HMPREF2974	HMSC078C09	PRJNA300128	SAMN04480397	LTUR00000000	https://www.ncbi.nlm.nih.gov/nuccore/NZ_LTUR00000000	LINK	-	Y	-	urine	Urine	Urinary Tract	-	Urinary Tract; -	CL0327		Corynebacterium sp. HMSC078C09	Root:1.0;Bacteria:1.0;Actinobacteria:1.0;Actinobacteria:1.0;Actinomycetales:1.0;Corynebacteriaceae:1.0;Corynebacterium:1.0;	104x	100	122	1	1	97	2666514	27490	3802	239171	76211	12	28686	33	61.1	2019-08-25 11:24:01	2545	2388	62	52	3		Bacteria	1	Actinobacteria	1	Actinobacteria	1	Actinomycetales	1
	HMPREF2810	HMSC078F03	PRJNA299964	SAMN04477665	LTFT00000000	https://www.ncbi.nlm.nih.gov/nuccore/NZ_LTFT00000000	LINK	-	-	Y	abscess_hepatic	Abscess	Abdominal	-	Abdominal; -	CL0611		Enterococcus sp. HMSC078F03	Root:1.0;Bacteria:1.0;Firmicutes:1.0;Bacilli:1.0;Lactobacillales:1.0;Enterococcaceae:1.0;Enterococcus:1.0;	103x	100	121	1	2	106	2997709	28280	5034	244101	83855	11	22456	38	37.1	2019-07-07 15:58:18	3104	2932	55	47	4		Bacteria	1	Firmicutes	1	Bacilli	1	Lactobacillales	1
	HMPREF2955	HMSC073D09	PRJNA300109	SAMN04480379	LTVI00000000	https://www.ncbi.nlm.nih.gov/nuccore/NZ_LTVI00000000	LINK	-	Y	-	pleural_fluid_r	Respiratory	Respiratory	Pleural	Respiratory; Pleural	CL0482		Prevotella sp. HMSC073D09	Root:1.0;Bacteria:1.0;Bacteroidetes:1.0;Bacteroidia:1.0;Bacteroidales:1.0;Prevotellaceae:1.0;Prevotella:1.0;	103x	100	121	1	2	394	3880371	9849	6502	69078	19835	65	8084	183	47	2019-06-13 06:13:26	2972	2683	52	44	3		Bacteria	1	Bacteroidetes	1	Bacteroidia	1	Bacteroidales	1
	HMPREF3112	HMSC10E12	PRJNA269849	SAMN03287009	LTZZ00000000	https://www.ncbi.nlm.nih.gov/nuccore/NZ_LTZZ00000000	LINK	-	Y	-	trach_aspirate	Respiratory	Respiratory	Lower	Respiratory; Lower	CL0349		Streptococcus sp. HMSC10E12	Root:1.0;Bacteria:1.0;Firmicutes:1.0;Bacilli:1.0;Lactobacillales:1.0;Streptococcaceae:1.0;Streptococcus:1.0;	102x	100	122	0	2	120	2338588	19488	2300	254012	74312	9	20584	33	39.6	2019-07-07 13:29:15	2210	2074	33	24	4		Bacteria	1	Firmicutes	1	Bacilli	1	Lactobacillales	1
	HMPREF2916	HMSC068D05	PRJNA300070	SAMN04480344	LWQG00000000	https://www.ncbi.nlm.nih.gov/nuccore/NZ_LWQG00000000	LINK	-	Y	-	vaginal/rectal	Genital_F	Skin	Genital (female)	Skin; Genital (female)	CL0378		Staphylococcus sp. HMSC068D05	Root:1.0;Bacteria:1.0;Firmicutes:1.0;Bacilli:1.0;Bacillales:1.0;Staphylococcaceae:1.0;Staphylococcus:1.0;	102x	100	123	0	1	131	2531664	19326	16575	85518	35747	26	13526	69	33.7	2019-07-07 16:45:17	2438	2340	47	38	4		Bacteria	1	Firmicutes	1	Bacilli	1	Bacillales	1
	HMPREF3178	HMSC09D12	PRJNA269915	SAMN03609714	LUAR00000000	https://www.ncbi.nlm.nih.gov/nuccore/NZ_LUAR00000000	LINK	-	-	Y	urine_cvs	Urine	Urinary Tract	-	Urinary Tract ; -	CL0586		Klebsiella sp. HMSC09D12	Root:1.0 ;Bacteria:1.0 ;Proteobacteria:1.0 ;Gammaproteobacteria:1.0 ;Enterobacteriales:1.0 ;Enterobacteriaceae:1.0 ;Klebsiella:0.54 ;	102x	98.4	122	0	0	209	6171895	29531	6680	229268	86106	24	26355	76	54.8	2019-06-13 07:14:18	6061	5766	73	62	5		Bacteria	1	Proteobacteria	1	Gammaproteobacteria	1	Enterobacteriales	1
	HMPREF2747	HMSC073F01	PRJNA299901	SAMN04477566	LTHT00000000	https://www.ncbi.nlm.nih.gov/nuccore/NZ_LTHT00000000	LINK	-	Y	-	abdominal_fluid	Abdominal	Abdominal	-	Abdominal; -	CL0485		Fusobacterium sp. HMSC073F01	Root:1.0;Bacteria:1.0;Fusobacteria:1.0;Fusobacteria:1.0;Fusobacteriales:1.0;Fusobacteriaceae:1.0;Fusobacterium:1.0;	102x	97.6	118	2	1	338	3489969	10325	1297	135089	36596	31	8718	97	29.2	2019-08-19 20:25:52	3303	3099	46	39	3		Bacteria	1	Fusobacteria	1	Fusobacteria	1	Fusobacteriales	1
	HMPREF2862	HMSC065C09	PRJNA300016	SAMN04480030	LWQM00000000	https://www.ncbi.nlm.nih.gov/nuccore/NZ_LWQM00000000	LINK	-	Y	-	cervical	Genital_F	Abdominal	-	Abdominal; -	CL0465		Staphylococcus sp. HMSC065C09	Root:1.0;Bacteria:1.0;Firmicutes:1.0;Bacilli:1.0;Bacillales:1.0;Staphylococcaceae:1.0;Staphylococcus:1.0;	101x	100	123	0	1	105	2334009	22229	2643	200578	78606	11	20618	31	32.5	2019-07-07 16:03:19	2353	2187	52	44	4		Bacteria	1	Firmicutes	1	Bacilli	1	Bacillales	1
	HMPREF2983	HMSC077E09	PRJNA300137	SAMN04480455	LTUI00000000	https://www.ncbi.nlm.nih.gov/nuccore/NZ_LTUI00000000	LINK	-	Y	-	blood_l_hand	Blood	Blood	-	Blood; -	CL0512		Prevotella sp. HMSC077E09	Root:1.0;Bacteria:1.0;Bacteroidetes:1.0;Bacteroidia:1.0;Bacteroidales:1.0;Prevotellaceae:1.0;Prevotella:1.0;	101x	100	122	1	1	216	3124995	14468	3470	135392	44323	25	11253	79	44.2	2019-07-07 18:10:00	2699	2509	61	49	3		Bacteria	1	Bacteroidetes	1	Bacteroidia	1	Bacteroidales	1
	HMPREF3010	HMSC076D08	PRJNA300163	SAMN04480430	LTTK00000000	https://www.ncbi.nlm.nih.gov/nuccore/NZ_LTTK00000000	LINK	-	Y	-	sputum	Oral	Respiratory	Lower	Respiratory; Lower	CL0258		Enterococcus sp. HMSC076D08	Root:1.0;Bacteria:1.0;Firmicutes:1.0;Bacilli:1.0;Lactobacillales:1.0;Enterococcaceae:1.0;Enterococcus:1.0;	101x	100	121	1	2	299	2982655	9975	2917	93522	29646	34	5946	115	37.7	2019-07-07 17:57:47	3162	2935	52	45	4		Bacteria	1	Firmicutes	1	Bacilli	1	Lactobacillales	1
	HMPREF2709	HMSC063F10	PRJNA296316	SAMN04498654	LTPU00000000	https://www.ncbi.nlm.nih.gov/nuccore/NZ_LTPU00000000	LINK	-	Y	-	vaginal/rectal	Genital_F	Skin	Genital (female)	Skin; Genital (female)	CL0378		Staphylococcus sp. HMSC063F10	Root:1.0;Bacteria:1.0;Firmicutes:1.0;Bacilli:1.0;Bacillales:1.0;Staphylococcaceae:1.0;Staphylococcus:1.0;	101x	100	124	0	0	111	2531182	22803	6729	124720	55970	16	22922	42	33.6	2019-07-07 18:59:20	2449	2360	49	30	4		Bacteria	1	Firmicutes	1	Bacilli	1	Bacillales	1
	HMPREF2989	HMSC062B11	PRJNA300143	SAMN04480410	LTUD00000000	https://www.ncbi.nlm.nih.gov/nuccore/NZ_LTUD00000000	LINK	-	Y	-	vaginal/rectal	Genital_F	Skin	Genital (female)	Skin; Genital (female)	CL0373		Staphylococcus sp. HMSC062B11	Root:1.0;Bacteria:1.0;Firmicutes:1.0;Bacilli:1.0;Bacillales:1.0;Staphylococcaceae:1.0;Staphylococcus:1.0;	101x	100	117	1	6	186	2400025	12903	4792	147876	34201	22	8725	72	31.9	2019-07-07 17:16:35	2401	2184	38	26	4		Bacteria	1	Firmicutes	1	Bacilli	1	Bacillales	1
	HMPREF3027	HMSC077F02	PRJNA300180	SAMN04480444	LTSX00000000	https://www.ncbi.nlm.nih.gov/nuccore/NZ_LTSX00000000	LINK	-	Y	-	tissies_l_great_toe	Tissue	Skin	Food	Skin; Food	CL0513		Porphyromonas sp. HMSC077F02	Root:1.0;Bacteria:1.0;Bacteroidetes:1.0;Bacteroidia:1.0;Bacteroidales:1.0;Porphyromonadaceae:1.0;Porphyromonas:1.0;	101x	94.4	112	0	5	182	2256558	12399	6729	138005	28289	25	9037	79	47.3	2019-07-07 17:50:30	1862	1781	50	45	2		Bacteria	1	Bacteroidetes	1	Bacteroidia	1	Bacteroidales	1
	HMPREF2683	HMSC077G12	PRJNA296290	SAMN04498693	LWPY00000000	https://www.ncbi.nlm.nih.gov/nuccore/NZ_LWPY00000000	LINK	-	Y	-	vaginal/rectal	Genital_F	Skin	Genital (female)	Skin; Genital (female)	CL0509		Staphylococcus sp. HMSC077G12	Root:1.0;Bacteria:1.0;Firmicutes:1.0;Bacilli:1.0;Bacillales:1.0;Staphylococcaceae:1.0;Staphylococcus:1.0;	100x	100	124	0	0	129	2488022	19287	8577	123629	57379	16	14197	51	31.9	2019-07-07 19:31:41	2496	2344	46	38	4		Bacteria	1	Firmicutes	1	Bacilli	1	Bacillales	1
	HMPREF2866	HMSC067C01	PRJNA300020	SAMN04480034	LTYC00000000	https://www.ncbi.nlm.nih.gov/nuccore/NZ_LTYC00000000	LINK	-	Y	-	vaginal/rectal	Genital_F	Skin	Genital (female)	Skin; Genital (female)	CL0258		Enterococcus sp. HMSC067C01	Root:1.0;Bacteria:1.0;Firmicutes:1.0;Bacilli:1.0;Lactobacillales:1.0;Enterococcaceae:1.0;Enterococcus:1.0;	100x	100	121	1	2	170	2734871	16087	6933	123051	37176	23	9597	76	38.2	2019-07-07 16:44:49	2801	2550	47	40	4		Bacteria	1	Firmicutes	1	Bacilli	1	Lactobacillales	1
[truncated: 4 more columns]
